# Supplementary material for: Global DNA Methylation Changes in Nile Tilapia Gonads during High Temperature-Induced Masculinization
Source: PLoS One. 2016 Aug 3;11(8):e0158483. doi: 10.1371/journal.pone.0158483 (PMC4972363; doi:10.1371/journal.pone.0158483)
Supplement: S1 Table — (XLSX) [file pone.0158483.s004.xlsx]

## Sheet: CF VS CM.DMR
S1 Table. List of DMRs between control females (CF) and control males (CM)
DMR ID	Characteristic of DMRs				Annotation of DMRs			Read depth (RPKM)		Methylation change
	Chr ID	Start	End	Number of CG	Location	Gene ID	Gene symbol	CF	CM	Hypermethylation Hypomethylation	P value	FDR
656313	chrLG1	4255501	4256000	166	promoter	NM_001279586	LOC100708217	187.548	166	Hypermethylation	0.00943338	0.0117735
662468	chrLG1	23081501	23082000	48	promoter	NM_001279489	cyp1a	0	48	Hypomethylation	1.14e-07	1.29e-06
662469	chrLG1	23082001	23082500	51	promoter	NM_001279489	cyp1a	0	51	Hypomethylation	4.71e-07	3.99e-06
667262	chrLG11	694001	694500	123	promoter	NM_001279723	LOC100533979	143.599	123	Hypermethylation	0.000304771	0.000758274
674398	chrLG11	22463501	22464000	196	promoter	NM_001279577	rspo1	85.7864	196	Hypomethylation	0.0255781	0.0281459
674399	chrLG11	22465001	22465500	20	promoter	NM_001279577	rspo1	0	20	Hypomethylation	0.0117402	0.0138417
674399	chrLG11	22465001	22465500	20	promoter	NM_001279577	rspo1	0	20	Hypomethylation	0.0117402	0.0138417
677240	chrLG12	829001	829500	26	promoter	NM_001279560	ftz-f1	0	26	Hypomethylation	0.00183717	0.00309112
683532	chrLG12	20825501	20826000	21	promoter	NM_001279601	ghr1	0	21	Hypomethylation	0.00636217	0.00839255
683532	chrLG12	20825501	20826000	21	promoter	NM_001279601	ghr1	0	21	Hypomethylation	0.00636217	0.00839255
683532	chrLG12	20825501	20826000	21	promoter	NM_001279601	ghr1	0	21	Hypomethylation	0.00636217	0.00839255
683532	chrLG12	20825501	20826000	21	promoter	NM_001279601	ghr1	0	21	Hypomethylation	0.00636217	0.00839255
683533	chrLG12	20826001	20826500	28	promoter	NM_001279601	ghr1	0	28	Hypomethylation	0.000521183	0.00116331
684818	chrLG12	24660001	24660500	32	promoter	NM_001279622	prlr2	3.73054	32	Hypomethylation	0.0118586	0.0139306
684819	chrLG12	24662001	24662500	25	promoter	NM_001279622	prlr2	0	25	Hypomethylation	0.00183717	0.00309112
690755	chrLG13	15943501	15944000	57	promoter	NM_001279595	gth-rii	7.76404	57	Hypomethylation	0.000477614	0.00111134
690756	chrLG13	15944001	15944500	48	promoter	NM_001279595	gth-rii	1.94101	48	Hypomethylation	1.54e-05	7.05e-05
690756	chrLG13	15944001	15944500	48	promoter	NM_001279595	gth-rii	1.94101	48	Hypomethylation	1.54e-05	7.05e-05
690757	chrLG13	15944501	15945000	29	promoter	NM_001279595	gth-rii	0	29	Hypomethylation	0.000276113	0.000697725
690758	chrLG13	15945001	15945500	37	promoter	NM_001279595	gth-rii	0	37	Hypomethylation	2.12e-05	9.08e-05
690758	chrLG13	15945001	15945500	37	promoter	NM_001279595	gth-rii	0	37	Hypomethylation	2.12e-05	9.08e-05
691383	chrLG13	17878501	17879000	27	promoter	NM_001279460	LOC100534548	0	27	Hypomethylation	0.000521183	0.00116331
691384	chrLG13	17879001	17879500	34	promoter	NM_001279460	LOC100534548	0	34	Hypomethylation	4.04e-05	0.000149152
696091	chrLG15	2965001	2965500	139	promoter	NM_001279735	thbs1a	46.8373	139	Hypomethylation	2.07e-05	9.08e-05
696091	chrLG15	2965001	2965500	139	promoter	NM_001279735	thbs1a	46.8373	139	Hypomethylation	2.07e-05	9.08e-05
696092	chrLG15	2965501	2966000	99	promoter	NM_001279735	thbs1a	34.0635	99	Hypomethylation	0.000459609	0.00107848
696308	chrLG15	3614001	3614500	25	promoter	NM_001279774	LOC100534515	2.12897	25	Hypomethylation	0.0023592	0.0038124
696309	chrLG15	3614501	3615000	35	promoter	NM_001279774	LOC100534515	0	35	Hypomethylation	5.78e-06	3.07e-05
696310	chrLG15	3615001	3615500	109	promoter	NM_001279774	LOC100534515	38.3214	109	Hypomethylation	0.000377248	0.000907998
696310	chrLG15	3615001	3615500	109	promoter	NM_001279774	LOC100534515	38.3214	109	Hypomethylation	0.000377248	0.000907998
698259	chrLG15	9437001	9437500	3	promoter	NM_001279450	rad51	21.2897	3	Hypermethylation	0.00183717	0.00309112
698260	chrLG15	9437501	9438000	9	promoter	NM_001279450	rad51	42.5793	9	Hypermethylation	6.02e-05	0.00021063
700621	chrLG15	16581001	16581500	151	promoter	NM_001279627	LOC100534420	70.2559	151	Hypomethylation	0.00173036	0.00308077
700621	chrLG15	16581001	16581500	151	promoter	NM_001279627	LOC100534420	70.2559	151	Hypomethylation	0.00173036	0.00308077
700622	chrLG15	16581501	16582000	163	promoter	NM_001279627	LOC100534420	74.5138	163	Hypomethylation	0.00111148	0.00211967
701231	chrLG15	18429501	18430000	43	promoter	NM_001279661	rps12	8.51587	43	Hypomethylation	0.00295847	0.00460353
701232	chrLG15	18430001	18430500	27	promoter	NM_001279661	rps12	2.12897	27	Hypomethylation	0.00444281	0.00627121
701232	chrLG15	18430001	18430500	27	promoter	NM_001279661	rps12	2.12897	27	Hypomethylation	0.00444281	0.00627121
701256	chrLG15	18519501	18520000	38	promoter	NM_001279574	LOC100628565	2.12897	38	Hypomethylation	8.88e-05	0.000288028
701257	chrLG15	18520001	18520500	84	promoter	NM_001279574	LOC100628565	8.51587	84	Hypomethylation	3.22e-08	4.67e-07
701257	chrLG15	18520001	18520500	84	promoter	NM_001279574	LOC100628565	8.51587	84	Hypomethylation	3.22e-08	4.67e-07
702102	chrLG15	21294501	21295000	39	promoter	NM_001279439	LOC100534528	65.998	39	Hypermethylation	0.0112675	0.0138417
702102	chrLG15	21294501	21295000	39	promoter	NM_001279439	LOC100534528	65.998	39	Hypermethylation	0.0112675	0.0138417
706705	chrLG16-21	12028001	12028500	76	promoter	NM_001279699	nr0b1a	21.4644	76	Hypomethylation	0.022427	0.0248979
706706	chrLG16-21	12028501	12029000	77	promoter	NM_001279699	nr0b1a	8.9435	77	Hypomethylation	6.29e-05	0.000219303
706707	chrLG16-21	12029001	12029500	118	promoter	NM_001279699	nr0b1a	23.2531	118	Hypomethylation	7.24e-05	0.000246402
656313	chrLG1	4255501	4256000	166	exon	NM_001279586	LOC100708217	187.548	166	Hypermethylation	0.00943338	0.0117735
656313	chrLG1	4255501	4256000	166	exon	NM_001279586	LOC100708217	187.548	166	Hypermethylation	0.00943338	0.0117735
656314	chrLG1	4256001	4256500	173	exon	NM_001279586	LOC100708217	220.524	173	Hypermethylation	0.000280933	0.000704811
656314	chrLG1	4256001	4256500	173	exon	NM_001279586	LOC100708217	220.524	173	Hypermethylation	0.000280933	0.000704811
656315	chrLG1	4256501	4257000	87	exon	NM_001279586	LOC100708217	127.78	87	Hypermethylation	0.000537154	0.00119242
656315	chrLG1	4256501	4257000	87	exon	NM_001279586	LOC100708217	127.78	87	Hypermethylation	0.000537154	0.00119242
656316	chrLG1	4257501	4258000	122	exon	NM_001279586	LOC100708217	142.207	122	Hypermethylation	0.0137681	0.0159566
656316	chrLG1	4257501	4258000	122	exon	NM_001279586	LOC100708217	142.207	122	Hypermethylation	0.0137681	0.0159566
656317	chrLG1	4258001	4258500	95	exon	NM_001279586	LOC100708217	123.658	95	Hypermethylation	0.00512366	0.00711974
662480	chrLG1	27705501	27706000	111	exon	NM_001279757	LOC100534505	26.7926	111	Hypomethylation	1.95e-05	8.7e-05
671442	chrLG11	13629001	13629500	70	exon	NM_001279552	LOC100691260	111.895	70	Hypermethylation	6.95e-06	3.63e-05
671442	chrLG11	13629001	13629500	70	exon	NM_001279552	LOC100691260	111.895	70	Hypermethylation	6.95e-06	3.63e-05
671443	chrLG11	13629501	13630000	132	exon	NM_001279552	LOC100691260	136.139	132	Hypermethylation	0.00482423	0.00673205
671443	chrLG11	13629501	13630000	132	exon	NM_001279552	LOC100691260	136.139	132	Hypermethylation	0.00482423	0.00673205
671443	chrLG11	13629501	13630000	132	exon	NM_001279552	LOC100691260	136.139	132	Hypermethylation	0.00482423	0.00673205
671444	chrLG11	13630501	13631000	67	exon	NM_001279552	LOC100691260	18.6492	67	Hypomethylation	0.0110741	0.013625
671444	chrLG11	13630501	13631000	67	exon	NM_001279552	LOC100691260	18.6492	67	Hypomethylation	0.0110741	0.013625
672093	chrLG11	15552001	15552500	134	exon	NM_001279463	rpl18	152.924	134	Hypermethylation	0.000278652	0.000701179
672093	chrLG11	15552001	15552500	134	exon	NM_001279463	rpl18	152.924	134	Hypermethylation	0.000278652	0.000701179
674402	chrLG11	22475501	22476000	149	exon	NM_001279577	rspo1	55.9477	149	Hypomethylation	0.00857958	0.0108189
676201	chrLG11	31043501	31044000	47	exon	NM_001279533	LOC100534578	3.72984	47	Hypomethylation	0.000550905	0.00120209
677235	chrLG12	816501	817000	78	exon	NM_001279560	ftz-f1	16.7874	78	Hypomethylation	0.00103178	0.00198951
683539	chrLG12	20849001	20849500	91	exon	NM_001279601	ghr1	26.1138	91	Hypomethylation	0.00772399	0.00991055
683540	chrLG12	20849501	20850000	82	exon	NM_001279601	ghr1	14.9221	82	Hypomethylation	0.000239046	0.000648172
683540	chrLG12	20849501	20850000	82	exon	NM_001279601	ghr1	14.9221	82	Hypomethylation	0.000239046	0.000648172
683540	chrLG12	20849501	20850000	82	exon	NM_001279601	ghr1	14.9221	82	Hypomethylation	0.000239046	0.000648172
684823	chrLG12	32463001	32463500	447	exon	NM_001279767	LOC100534511	471.913	447	Hypermethylation	8.39e-09	1.49e-07
684823	chrLG12	32463001	32463500	447	exon	NM_001279767	LOC100534511	471.913	447	Hypermethylation	8.39e-09	1.49e-07
684824	chrLG12	32463501	32464000	275	exon	NM_001279767	LOC100534511	322.691	275	Hypermethylation	2.8e-08	4.13e-07
687178	chrLG13	5381001	5381500	59	exon	NM_001279648	LOC100534432	108.697	59	Hypermethylation	3.36e-06	2.02e-05
687178	chrLG13	5381001	5381500	59	exon	NM_001279648	LOC100534432	108.697	59	Hypermethylation	3.36e-06	2.02e-05
687179	chrLG13	5381501	5382000	280	exon	NM_001279648	LOC100534432	333.854	280	Hypermethylation	2.89e-07	2.73e-06
687180	chrLG13	5382001	5382500	365	exon	NM_001279648	LOC100534432	345.5	365	Hypomethylation	0.00132482	0.00247088
687180	chrLG13	5382001	5382500	365	exon	NM_001279648	LOC100534432	345.5	365	Hypomethylation	0.00132482	0.00247088
690746	chrLG13	15927501	15928000	97	exon	NM_001279595	gth-rii	32.9972	97	Hypomethylation	0.0118328	0.0139306
690746	chrLG13	15927501	15928000	97	exon	NM_001279595	gth-rii	32.9972	97	Hypomethylation	0.0118328	0.0139306
690747	chrLG13	15928001	15928500	74	exon	NM_001279595	gth-rii	19.4101	74	Hypomethylation	0.00461741	0.0064798
690749	chrLG13	15929501	15930000	55	exon	NM_001279595	gth-rii	7.76404	55	Hypomethylation	0.000761073	0.00158633
690750	chrLG13	15930001	15930500	31	exon	NM_001279595	gth-rii	0	31	Hypomethylation	0.000145836	0.000426889
690750	chrLG13	15930001	15930500	31	exon	NM_001279595	gth-rii	0	31	Hypomethylation	0.000145836	0.000426889
690751	chrLG13	15930501	15931000	62	exon	NM_001279595	gth-rii	0	62	Hypomethylation	1.99e-08	3.04e-07
690752	chrLG13	15931001	15931500	43	exon	NM_001279595	gth-rii	0	43	Hypomethylation	3.01e-06	1.84e-05
690755	chrLG13	15943501	15944000	57	exon	NM_001279595	gth-rii	7.76404	57	Hypomethylation	0.000477614	0.00111134
690756	chrLG13	15944001	15944500	48	exon	NM_001279595	gth-rii	1.94101	48	Hypomethylation	1.54e-05	7.05e-05
691391	chrLG13	17889501	17890000	133	exon	NM_001279460	LOC100534548	27.1742	133	Hypomethylation	3.02e-06	1.84e-05
693469	chrLG13	24259501	24260000	119	exon	NM_001279656	LOC100534440	23.2921	119	Hypomethylation	5.19e-06	2.96e-05
693470	chrLG13	27948001	27948500	17	exon	NM_001279590	LOC100534396	0	17	Hypomethylation	0.00391328	0.00566361
693471	chrLG13	27950001	27950500	130	exon	NM_001279590	LOC100534396	52.4073	130	Hypomethylation	0.0214365	0.0238645
693471	chrLG13	27950001	27950500	130	exon	NM_001279590	LOC100534396	52.4073	130	Hypomethylation	0.0214365	0.0238645
693471	chrLG13	27950001	27950500	130	exon	NM_001279590	LOC100534396	52.4073	130	Hypomethylation	0.0214365	0.0238645
696090	chrLG15	2954001	2954500	106	exon	NM_001279735	thbs1a	40.4504	106	Hypomethylation	0.00129455	0.00242223
696313	chrLG15	3622501	3623000	160	exon	NM_001279774	LOC100534515	185.22	160	Hypermethylation	0.033079	0.0358624
696315	chrLG15	3631001	3631500	140	exon	NM_001279774	LOC100534515	42.5793	140	Hypomethylation	5.03e-06	2.88e-05
699863	chrLG15	14582001	14582500	59	exon	NM_001279770	ER	6.3869	59	Hypomethylation	1.54e-05	7.05e-05
699864	chrLG15	14584501	14585000	253	exon	NM_001279770	ER	283.153	253	Hypermethylation	0.0156645	0.017909
699865	chrLG15	14585001	14585500	263	exon	NM_001279770	ER	302.313	263	Hypermethylation	0.00751532	0.00967728
699867	chrLG15	14591501	14592000	91	exon	NM_001279770	ER	31.9345	91	Hypomethylation	0.00149753	0.00273741
700618	chrLG15	16573501	16574000	88	exon	NM_001279627	LOC100534420	168.188	88	Hypermethylation	1.38e-06	9.73e-06
700619	chrLG15	16574001	16574500	152	exon	NM_001279627	LOC100534420	212.897	152	Hypermethylation	0.000475981	0.00111116
700619	chrLG15	16574001	16574500	152	exon	NM_001279627	LOC100534420	212.897	152	Hypermethylation	0.000475981	0.00111116
702104	chrLG15	24394001	24394500	168	exon	NM_001279621	tsh-r	76.6428	168	Hypomethylation	0.000725053	0.00153266
702108	chrLG15	24401001	24401500	171	exon	NM_001279621	tsh-r	83.0297	171	Hypomethylation	0.00203579	0.00337704
702111	chrLG15	24411501	24412000	83	exon	NM_001279621	tsh-r	12.7738	83	Hypomethylation	1.26e-06	9.02e-06
706708	chrLG16-21	14082501	14083000	280	exon	NM_001282896	pxr	286.192	280	Hypermethylation	1.07e-06	7.85e-06
706708	chrLG16-21	14082501	14083000	280	exon	NM_001282896	pxr	286.192	280	Hypermethylation	1.07e-06	7.85e-06
706709	chrLG16-21	14083001	14083500	310	exon	NM_001282896	pxr	282.614	310	Hypomethylation	8.44e-05	0.000275745
706709	chrLG16-21	14083001	14083500	310	exon	NM_001282896	pxr	282.614	310	Hypomethylation	8.44e-05	0.000275745
656313	chrLG1	4255501	4256000	166	intron	NM_001279586	LOC100708217	187.548	166	Hypermethylation	0.00943338	0.0117735
656313	chrLG1	4255501	4256000	166	intron	NM_001279586	LOC100708217	187.548	166	Hypermethylation	0.00943338	0.0117735
656313	chrLG1	4255501	4256000	166	intron	NM_001279586	LOC100708217	187.548	166	Hypermethylation	0.00943338	0.0117735
656314	chrLG1	4256001	4256500	173	intron	NM_001279586	LOC100708217	220.524	173	Hypermethylation	0.000280933	0.000704811
656314	chrLG1	4256001	4256500	173	intron	NM_001279586	LOC100708217	220.524	173	Hypermethylation	0.000280933	0.000704811
656314	chrLG1	4256001	4256500	173	intron	NM_001279586	LOC100708217	220.524	173	Hypermethylation	0.000280933	0.000704811
656315	chrLG1	4256501	4257000	87	intron	NM_001279586	LOC100708217	127.78	87	Hypermethylation	0.000537154	0.00119242
656315	chrLG1	4256501	4257000	87	intron	NM_001279586	LOC100708217	127.78	87	Hypermethylation	0.000537154	0.00119242
656316	chrLG1	4257501	4258000	122	intron	NM_001279586	LOC100708217	142.207	122	Hypermethylation	0.0137681	0.0159566
662470	chrLG1	27692501	27693000	67	intron	NM_001279757	LOC100534505	14.4268	67	Hypomethylation	0.000630739	0.00135694
662471	chrLG1	27693001	27693500	144	intron	NM_001279757	LOC100534505	51.5243	144	Hypomethylation	0.000254807	0.000686508
662472	chrLG1	27695501	27696000	113	intron	NM_001279757	LOC100534505	45.3414	113	Hypomethylation	0.00621679	0.00839255
662473	chrLG1	27696001	27696500	79	intron	NM_001279757	LOC100534505	16.4878	79	Hypomethylation	6.69e-05	0.000231561
662474	chrLG1	27696501	27697000	68	intron	NM_001279757	LOC100534505	8.24389	68	Hypomethylation	1.56e-05	7.09e-05
662475	chrLG1	27697001	27697500	33	intron	NM_001279757	LOC100534505	0	33	Hypomethylation	4.04e-05	0.000149152
662476	chrLG1	27697501	27698000	23	intron	NM_001279757	LOC100534505	0	23	Hypomethylation	0.00183717	0.00309112
662477	chrLG1	27701501	27702000	40	intron	NM_001279757	LOC100534505	8.24389	40	Hypomethylation	0.00525564	0.00723195
662478	chrLG1	27702001	27702500	21	intron	NM_001279757	LOC100534505	0	21	Hypomethylation	0.0034275	0.00511457
662479	chrLG1	27705001	27705500	86	intron	NM_001279757	LOC100534505	16.4878	86	Hypomethylation	2.51e-05	0.000104584
662480	chrLG1	27705501	27706000	111	intron	NM_001279757	LOC100534505	26.7926	111	Hypomethylation	1.95e-05	8.7e-05
662480	chrLG1	27705501	27706000	111	intron	NM_001279757	LOC100534505	26.7926	111	Hypomethylation	1.95e-05	8.7e-05
664151	chrLG10	2186501	2187000	42	intron	NM_001279692	LOC100534473	3.38521	42	Hypomethylation	1.76e-08	2.83e-07
671442	chrLG11	13629001	13629500	70	intron	NM_001279552	LOC100691260	111.895	70	Hypermethylation	6.95e-06	3.63e-05
671443	chrLG11	13629501	13630000	132	intron	NM_001279552	LOC100691260	136.139	132	Hypermethylation	0.00482423	0.00673205
671443	chrLG11	13629501	13630000	132	intron	NM_001279552	LOC100691260	136.139	132	Hypermethylation	0.00482423	0.00673205
671444	chrLG11	13630501	13631000	67	intron	NM_001279552	LOC100691260	18.6492	67	Hypomethylation	0.0110741	0.013625
671444	chrLG11	13630501	13631000	67	intron	NM_001279552	LOC100691260	18.6492	67	Hypomethylation	0.0110741	0.013625
671445	chrLG11	13633501	13634000	57	intron	NM_001279552	LOC100691260	74.5969	57	Hypermethylation	0.00237118	0.00382588
672092	chrLG11	15549501	15550000	26	intron	NM_001279463	rpl18	0	26	Hypomethylation	0.00183717	0.00309112
672093	chrLG11	15552001	15552500	134	intron	NM_001279463	rpl18	152.924	134	Hypermethylation	0.000278652	0.000701179
672093	chrLG11	15552001	15552500	134	intron	NM_001279463	rpl18	152.924	134	Hypermethylation	0.000278652	0.000701179
672093	chrLG11	15552001	15552500	134	intron	NM_001279463	rpl18	152.924	134	Hypermethylation	0.000278652	0.000701179
672094	chrLG11	15552501	15553000	189	intron	NM_001279463	rpl18	192.087	189	Hypermethylation	0.000832916	0.00171366
674400	chrLG11	22467501	22468000	117	intron	NM_001279577	rspo1	44.7581	117	Hypomethylation	0.0319551	0.0346878
674401	chrLG11	22475001	22475500	178	intron	NM_001279577	rspo1	46.623	178	Hypomethylation	1.71e-05	7.7e-05
674402	chrLG11	22475501	22476000	149	intron	NM_001279577	rspo1	55.9477	149	Hypomethylation	0.00857958	0.0108189
676200	chrLG11	28307501	28308000	88	intron	NM_001279760	LOC100534509	16.7843	88	Hypomethylation	0.000180313	0.00051344
677235	chrLG12	816501	817000	78	intron	NM_001279560	ftz-f1	16.7874	78	Hypomethylation	0.00103178	0.00198951
677235	chrLG12	816501	817000	78	intron	NM_001279560	ftz-f1	16.7874	78	Hypomethylation	0.00103178	0.00198951
677236	chrLG12	819001	819500	20	intron	NM_001279560	ftz-f1	0	20	Hypomethylation	0.0117402	0.0138417
677237	chrLG12	820001	820500	51	intron	NM_001279560	ftz-f1	9.32634	51	Hypomethylation	0.00603095	0.0081615
677238	chrLG12	821001	821500	18	intron	NM_001279560	ftz-f1	0	18	Hypomethylation	0.0117402	0.0138417
677239	chrLG12	821501	822000	20	intron	NM_001279560	ftz-f1	0	20	Hypomethylation	0.0117402	0.0138417
683534	chrLG12	20834001	20834500	20	intron	NM_001279601	ghr1	0	20	Hypomethylation	0.0117402	0.0138417
683535	chrLG12	20841001	20841500	132	intron	NM_001279601	ghr1	39.1706	132	Hypomethylation	0.00183718	0.00309112
683536	chrLG12	20841501	20842000	141	intron	NM_001279601	ghr1	26.1138	141	Hypomethylation	2.03e-06	1.33e-05
683537	chrLG12	20842001	20842500	39	intron	NM_001279601	ghr1	7.46107	39	Hypomethylation	0.0192368	0.0216217
683538	chrLG12	20842501	20843000	25	intron	NM_001279601	ghr1	0	25	Hypomethylation	0.00183717	0.00309112
683539	chrLG12	20849001	20849500	91	intron	NM_001279601	ghr1	26.1138	91	Hypomethylation	0.00772399	0.00991055
683540	chrLG12	20849501	20850000	82	intron	NM_001279601	ghr1	14.9221	82	Hypomethylation	0.000239046	0.000648172
683540	chrLG12	20849501	20850000	82	intron	NM_001279601	ghr1	14.9221	82	Hypomethylation	0.000239046	0.000648172
683540	chrLG12	20849501	20850000	82	intron	NM_001279601	ghr1	14.9221	82	Hypomethylation	0.000239046	0.000648172
684819	chrLG12	24662001	24662500	25	intron	NM_001279622	prlr2	0	25	Hypomethylation	0.00183717	0.00309112
684820	chrLG12	24662501	24663000	97	intron	NM_001279622	prlr2	31.7096	97	Hypomethylation	0.0156346	0.0178849
684821	chrLG12	24676001	24676500	124	intron	NM_001279622	prlr2	46.6317	124	Hypomethylation	0.0284854	0.0311395
684822	chrLG12	24676501	24677000	72	intron	NM_001279622	prlr2	16.7874	72	Hypomethylation	0.00465245	0.00651776
684823	chrLG12	32463001	32463500	447	intron	NM_001279767	LOC100534511	471.913	447	Hypermethylation	8.39e-09	1.49e-07
684824	chrLG12	32463501	32464000	275	intron	NM_001279767	LOC100534511	322.691	275	Hypermethylation	2.8e-08	4.13e-07
687178	chrLG13	5381001	5381500	59	intron	NM_001279648	LOC100534432	108.697	59	Hypermethylation	3.36e-06	2.02e-05
687179	chrLG13	5381501	5382000	280	intron	NM_001279648	LOC100534432	333.854	280	Hypermethylation	2.89e-07	2.73e-06
687180	chrLG13	5382001	5382500	365	intron	NM_001279648	LOC100534432	345.5	365	Hypomethylation	0.00132482	0.00247088
687180	chrLG13	5382001	5382500	365	intron	NM_001279648	LOC100534432	345.5	365	Hypomethylation	0.00132482	0.00247088
687180	chrLG13	5382001	5382500	365	intron	NM_001279648	LOC100534432	345.5	365	Hypomethylation	0.00132482	0.00247088
690746	chrLG13	15927501	15928000	97	intron	NM_001279595	gth-rii	32.9972	97	Hypomethylation	0.0118328	0.0139306
690746	chrLG13	15927501	15928000	97	intron	NM_001279595	gth-rii	32.9972	97	Hypomethylation	0.0118328	0.0139306
690747	chrLG13	15928001	15928500	74	intron	NM_001279595	gth-rii	19.4101	74	Hypomethylation	0.00461741	0.0064798
690748	chrLG13	15929001	15929500	39	intron	NM_001279595	gth-rii	7.76404	39	Hypomethylation	0.0192368	0.0216217
690749	chrLG13	15929501	15930000	55	intron	NM_001279595	gth-rii	7.76404	55	Hypomethylation	0.000761073	0.00158633
690750	chrLG13	15930001	15930500	31	intron	NM_001279595	gth-rii	0	31	Hypomethylation	0.000145836	0.000426889
690750	chrLG13	15930001	15930500	31	intron	NM_001279595	gth-rii	0	31	Hypomethylation	0.000145836	0.000426889
690751	chrLG13	15930501	15931000	62	intron	NM_001279595	gth-rii	0	62	Hypomethylation	1.99e-08	3.04e-07
690751	chrLG13	15930501	15931000	62	intron	NM_001279595	gth-rii	0	62	Hypomethylation	1.99e-08	3.04e-07
690752	chrLG13	15931001	15931500	43	intron	NM_001279595	gth-rii	0	43	Hypomethylation	3.01e-06	1.84e-05
690752	chrLG13	15931001	15931500	43	intron	NM_001279595	gth-rii	0	43	Hypomethylation	3.01e-06	1.84e-05
690753	chrLG13	15932501	15933000	47	intron	NM_001279595	gth-rii	0	47	Hypomethylation	8.16e-07	6.11e-06
690754	chrLG13	15933001	15933500	50	intron	NM_001279595	gth-rii	0	50	Hypomethylation	2.2e-07	2.18e-06
690755	chrLG13	15943501	15944000	57	intron	NM_001279595	gth-rii	7.76404	57	Hypomethylation	0.000477614	0.00111134
691385	chrLG13	17882501	17883000	44	intron	NM_001279460	LOC100534548	7.76404	44	Hypomethylation	0.00525564	0.00723195
691386	chrLG13	17883001	17883500	34	intron	NM_001279460	LOC100534548	5.82303	34	Hypomethylation	0.0227353	0.0251677
691387	chrLG13	17887001	17887500	23	intron	NM_001279460	LOC100534548	1.94101	23	Hypomethylation	0.0074061	0.0095492
691388	chrLG13	17887501	17888000	54	intron	NM_001279460	LOC100534548	0	54	Hypomethylation	4.71e-07	3.99e-06
691389	chrLG13	17888001	17888500	36	intron	NM_001279460	LOC100534548	0	36	Hypomethylation	4.04e-05	0.000149152
691390	chrLG13	17889001	17889500	79	intron	NM_001279460	LOC100534548	3.88202	79	Hypomethylation	1.04e-07	1.27e-06
691391	chrLG13	17889501	17890000	133	intron	NM_001279460	LOC100534548	27.1742	133	Hypomethylation	3.02e-06	1.84e-05
691391	chrLG13	17889501	17890000	133	intron	NM_001279460	LOC100534548	27.1742	133	Hypomethylation	3.02e-06	1.84e-05
693470	chrLG13	27948001	27948500	17	intron	NM_001279590	LOC100534396	0	17	Hypomethylation	0.00391328	0.00566361
693471	chrLG13	27950001	27950500	130	intron	NM_001279590	LOC100534396	52.4073	130	Hypomethylation	0.0214365	0.0238645
693471	chrLG13	27950001	27950500	130	intron	NM_001279590	LOC100534396	52.4073	130	Hypomethylation	0.0214365	0.0238645
693471	chrLG13	27950001	27950500	130	intron	NM_001279590	LOC100534396	52.4073	130	Hypomethylation	0.0214365	0.0238645
696311	chrLG15	3619001	3619500	42	intron	NM_001279774	LOC100534515	0	42	Hypomethylation	8.16e-07	6.11e-06
696312	chrLG15	3619501	3620000	40	intron	NM_001279774	LOC100534515	0	40	Hypomethylation	8.16e-07	6.11e-06
696313	chrLG15	3622501	3623000	160	intron	NM_001279774	LOC100534515	185.22	160	Hypermethylation	0.033079	0.0358624
696314	chrLG15	3623501	3624000	60	intron	NM_001279774	LOC100534515	6.3869	60	Hypomethylation	9.15e-06	4.59e-05
698258	chrLG15	9428501	9429000	20	intron	NM_001279450	rad51	0	20	Hypomethylation	0.0034275	0.00511457
699866	chrLG15	14591001	14591500	96	intron	NM_001279770	ER	36.1924	96	Hypomethylation	0.00224225	0.00367068
699867	chrLG15	14591501	14592000	91	intron	NM_001279770	ER	31.9345	91	Hypomethylation	0.00149753	0.00273741
699867	chrLG15	14591501	14592000	91	intron	NM_001279770	ER	31.9345	91	Hypomethylation	0.00149753	0.00273741
700619	chrLG15	16574001	16574500	152	intron	NM_001279627	LOC100534420	212.897	152	Hypermethylation	0.000475981	0.00111116
700620	chrLG15	16578001	16578500	11	intron	NM_001279627	LOC100534420	31.9345	11	Hypermethylation	0.00409952	0.00590356
702103	chrLG15	24389501	24390000	321	intron	NM_001279621	tsh-r	340.635	321	Hypermethylation	0.0302893	0.0329588
702104	chrLG15	24394001	24394500	168	intron	NM_001279621	tsh-r	76.6428	168	Hypomethylation	0.000725053	0.00153266
702104	chrLG15	24394001	24394500	168	intron	NM_001279621	tsh-r	76.6428	168	Hypomethylation	0.000725053	0.00153266
702105	chrLG15	24394501	24395000	62	intron	NM_001279621	tsh-r	6.3869	62	Hypomethylation	3.2e-06	1.93e-05
702106	chrLG15	24395001	24395500	76	intron	NM_001279621	tsh-r	17.0317	76	Hypomethylation	0.00013755	0.000415226
702107	chrLG15	24395501	24396000	66	intron	NM_001279621	tsh-r	14.9028	66	Hypomethylation	0.000416456	0.000988296
702108	chrLG15	24401001	24401500	171	intron	NM_001279621	tsh-r	83.0297	171	Hypomethylation	0.00203579	0.00337704
702108	chrLG15	24401001	24401500	171	intron	NM_001279621	tsh-r	83.0297	171	Hypomethylation	0.00203579	0.00337704
702109	chrLG15	24403501	24404000	113	intron	NM_001279621	tsh-r	138.383	113	Hypermethylation	0.0359109	0.0387429
702110	chrLG15	24407501	24408000	146	intron	NM_001279621	tsh-r	65.998	146	Hypomethylation	0.0019034	0.00317768
706708	chrLG16-21	14082501	14083000	280	intron	NM_001282896	pxr	286.192	280	Hypermethylation	1.07e-06	7.85e-06
706708	chrLG16-21	14082501	14083000	280	intron	NM_001282896	pxr	286.192	280	Hypermethylation	1.07e-06	7.85e-06
706709	chrLG16-21	14083001	14083500	310	intron	NM_001282896	pxr	282.614	310	Hypomethylation	8.44e-05	0.000275745
706709	chrLG16-21	14083001	14083500	310	intron	NM_001282896	pxr	282.614	310	Hypomethylation	8.44e-05	0.000275745
654827	chrLG1	1	500	31	intergenic	NA	NA	0	31	Hypomethylation	7.68e-05	0.0002532
654828	chrLG1	501	1000	54	intergenic	NA	NA	0	54	Hypomethylation	1.34e-07	1.45e-06
654829	chrLG1	1001	1500	23	intergenic	NA	NA	0	23	Hypomethylation	0.00183717	0.00309112
654830	chrLG1	4001	4500	18	intergenic	NA	NA	0	18	Hypomethylation	0.0117402	0.0138417
654831	chrLG1	4501	5000	35	intergenic	NA	NA	0	35	Hypomethylation	2.12e-05	9.08e-05
654832	chrLG1	5001	5500	35	intergenic	NA	NA	0	35	Hypomethylation	2.12e-05	9.08e-05
654833	chrLG1	17501	18000	285	intergenic	NA	NA	319.451	285	Hypermethylation	0.000875598	0.00178557
654834	chrLG1	27501	28000	58	intergenic	NA	NA	12.3658	58	Hypomethylation	0.0012752	0.00239079
654835	chrLG1	33001	33500	55	intergenic	NA	NA	12.3658	55	Hypomethylation	0.002916	0.00456347
654836	chrLG1	42501	43000	47	intergenic	NA	NA	10.3049	47	Hypomethylation	0.00603095	0.0081615
654837	chrLG1	46001	46500	235	intergenic	NA	NA	259.682	235	Hypermethylation	0.00329198	0.00505531
654838	chrLG1	46501	47000	189	intergenic	NA	NA	199.914	189	Hypermethylation	0.0227123	0.0251677
654839	chrLG1	49501	50000	63	intergenic	NA	NA	4.12194	63	Hypomethylation	8.03e-07	6.11e-06
654840	chrLG1	50001	50500	19	intergenic	NA	NA	0	19	Hypomethylation	0.00636217	0.00839255
654841	chrLG1	53001	53500	35	intergenic	NA	NA	2.06097	35	Hypomethylation	0.000491667	0.00113865
654842	chrLG1	53501	54000	50	intergenic	NA	NA	12.3658	50	Hypomethylation	0.00513866	0.00711974
654843	chrLG1	54001	54500	85	intergenic	NA	NA	10.3049	85	Hypomethylation	7.83e-07	6.11e-06
654844	chrLG1	54501	55000	77	intergenic	NA	NA	0	77	Hypomethylation	1.68e-11	6.63e-10
654845	chrLG1	57501	58000	29	intergenic	NA	NA	0	29	Hypomethylation	0.000276113	0.000697725
654846	chrLG1	58001	58500	46	intergenic	NA	NA	4.12194	46	Hypomethylation	0.000114409	0.000356296
654847	chrLG1	64001	64500	18	intergenic	NA	NA	0	18	Hypomethylation	0.0117402	0.0138417
654848	chrLG1	74501	75000	33	intergenic	NA	NA	0	33	Hypomethylation	4.04e-05	0.000149152
654849	chrLG1	79001	79500	93	intergenic	NA	NA	20.6097	93	Hypomethylation	4e-05	0.000149152
654850	chrLG1	81001	81500	21	intergenic	NA	NA	0	21	Hypomethylation	0.0034275	0.00511457
654851	chrLG1	86001	86500	59	intergenic	NA	NA	10.3049	59	Hypomethylation	0.000393673	0.000940272
654852	chrLG1	104001	104500	46	intergenic	NA	NA	0	46	Hypomethylation	2.2e-07	2.18e-06
654853	chrLG1	104501	105000	85	intergenic	NA	NA	20.6097	85	Hypomethylation	0.000155784	0.000452741
654854	chrLG1	107501	108000	93	intergenic	NA	NA	119.536	93	Hypermethylation	0.00770976	0.00989808
654855	chrLG1	110001	110500	45	intergenic	NA	NA	0	45	Hypomethylation	4.24e-07	3.74e-06
654856	chrLG1	110501	111000	65	intergenic	NA	NA	16.4878	65	Hypomethylation	0.00263377	0.0041721
654857	chrLG1	112001	112500	125	intergenic	NA	NA	152.512	125	Hypermethylation	0.00537283	0.00738392
654858	chrLG1	113001	113500	58	intergenic	NA	NA	16.4878	58	Hypomethylation	0.00457933	0.00644291
654859	chrLG1	113501	114000	81	intergenic	NA	NA	28.8536	81	Hypomethylation	0.0104664	0.0129611
654860	chrLG1	114001	114500	54	intergenic	NA	NA	10.3049	54	Hypomethylation	0.000687676	0.0014617
654861	chrLG1	121001	121500	143	intergenic	NA	NA	173.122	143	Hypermethylation	0.00385154	0.00566353
654862	chrLG1	125501	126000	65	intergenic	NA	NA	8.24389	65	Hypomethylation	1.57e-05	7.12e-05
654863	chrLG1	127001	127500	74	intergenic	NA	NA	20.6097	74	Hypomethylation	0.00226501	0.00369601
654864	chrLG1	133501	134000	41	intergenic	NA	NA	0	41	Hypomethylation	1.57e-06	1.06e-05
654865	chrLG1	134001	134500	25	intergenic	NA	NA	0	25	Hypomethylation	0.000980413	0.00190035
654866	chrLG1	141001	141500	97	intergenic	NA	NA	117.475	97	Hypermethylation	0.0170187	0.0193172
654867	chrLG1	148501	149000	56	intergenic	NA	NA	14.4268	56	Hypomethylation	0.00545034	0.00747027
654868	chrLG1	150001	150500	100	intergenic	NA	NA	22.6707	100	Hypomethylation	2.32e-05	9.79e-05
654869	chrLG1	150501	151000	53	intergenic	NA	NA	4.12194	53	Hypomethylation	2.27e-05	9.61e-05
654870	chrLG1	151001	151500	52	intergenic	NA	NA	12.3658	52	Hypomethylation	0.00647851	0.00852002
654871	chrLG1	155001	155500	153	intergenic	NA	NA	51.5243	153	Hypomethylation	0.000115719	0.000359354
654872	chrLG1	158501	159000	76	intergenic	NA	NA	96.8657	76	Hypermethylation	0.0178998	0.0202511
654873	chrLG1	159001	159500	163	intergenic	NA	NA	204.036	163	Hypermethylation	0.000594521	0.00128814
654874	chrLG1	159501	160000	125	intergenic	NA	NA	144.268	125	Hypermethylation	0.0189878	0.0214213
654875	chrLG1	169501	170000	30	intergenic	NA	NA	0	30	Hypomethylation	0.000145836	0.000426889
654876	chrLG1	170501	171000	8	intergenic	NA	NA	32.9755	8	Hypermethylation	0.000279321	0.000701179
654877	chrLG1	177001	177500	181	intergenic	NA	NA	220.524	181	Hypermethylation	0.000832638	0.00171366
654878	chrLG1	177501	178000	139	intergenic	NA	NA	185.487	139	Hypermethylation	0.00034117	0.000833088
654879	chrLG1	178001	178500	116	intergenic	NA	NA	162.817	116	Hypermethylation	0.000279532	0.00070143
654880	chrLG1	179001	179500	28	intergenic	NA	NA	49.4633	28	Hypermethylation	0.0114445	0.0138417
654881	chrLG1	182501	183000	179	intergenic	NA	NA	204.036	179	Hypermethylation	0.00588186	0.00801941
654882	chrLG1	183001	183500	90	intergenic	NA	NA	142.207	90	Hypermethylation	8.75e-05	0.000284794
654883	chrLG1	186001	186500	205	intergenic	NA	NA	220.524	205	Hypermethylation	0.0130086	0.0151377
654884	chrLG1	186501	187000	119	intergenic	NA	NA	144.268	119	Hypermethylation	0.00870734	0.0109637
654885	chrLG1	199001	199500	26	intergenic	NA	NA	0	26	Hypomethylation	0.000521183	0.00116331
654886	chrLG1	207001	207500	17	intergenic	NA	NA	35.0365	17	Hypermethylation	0.0107331	0.0132568
654887	chrLG1	207501	208000	83	intergenic	NA	NA	105.11	83	Hypermethylation	0.0143588	0.0165844
654888	chrLG1	209501	210000	23	intergenic	NA	NA	0	23	Hypomethylation	0.00183717	0.00309112
654889	chrLG1	210001	210500	30	intergenic	NA	NA	0	30	Hypomethylation	0.000145836	0.000426889
654890	chrLG1	214001	214500	175	intergenic	NA	NA	201.975	175	Hypermethylation	0.00545277	0.00747157
654891	chrLG1	222001	222500	17	intergenic	NA	NA	0	17	Hypomethylation	0.0117402	0.0138417
654892	chrLG1	222501	223000	37	intergenic	NA	NA	0	37	Hypomethylation	5.78e-06	3.07e-05
654893	chrLG1	223001	223500	31	intergenic	NA	NA	2.06097	31	Hypomethylation	0.00149764	0.00273741
654894	chrLG1	223501	224000	91	intergenic	NA	NA	144.268	91	Hypermethylation	6.47e-05	0.000225144
654895	chrLG1	224001	224500	86	intergenic	NA	NA	138.085	86	Hypermethylation	9.22e-05	0.000296921
654896	chrLG1	225001	225500	46	intergenic	NA	NA	2.06097	46	Hypomethylation	8.55e-06	4.32e-05
654897	chrLG1	225501	226000	64	intergenic	NA	NA	12.3658	64	Hypomethylation	0.00022598	0.000620306
654898	chrLG1	232001	232500	16	intergenic	NA	NA	45.3414	16	Hypermethylation	0.000316266	0.000782758
654899	chrLG1	235501	236000	27	intergenic	NA	NA	0	27	Hypomethylation	0.000276113	0.000697725
654900	chrLG1	236001	236500	61	intergenic	NA	NA	0	61	Hypomethylation	1.05e-08	1.8e-07
654901	chrLG1	236501	237000	38	intergenic	NA	NA	0	38	Hypomethylation	5.78e-06	3.07e-05
654902	chrLG1	242501	243000	49	intergenic	NA	NA	2.06097	49	Hypomethylation	4.72e-06	2.72e-05
654903	chrLG1	243001	243500	22	intergenic	NA	NA	0	22	Hypomethylation	0.00183717	0.00309112
654904	chrLG1	243501	244000	20	intergenic	NA	NA	0	20	Hypomethylation	0.00636217	0.00839255
654905	chrLG1	244001	244500	24	intergenic	NA	NA	2.06097	24	Hypomethylation	0.00419502	0.00601506
654906	chrLG1	250501	251000	69	intergenic	NA	NA	20.6097	69	Hypomethylation	0.006528	0.00856481
654907	chrLG1	251001	251500	27	intergenic	NA	NA	0	27	Hypomethylation	0.000276113	0.000697725
654908	chrLG1	252001	252500	26	intergenic	NA	NA	0	26	Hypomethylation	0.000521183	0.00116331
654909	chrLG1	254001	254500	24	intergenic	NA	NA	2.06097	24	Hypomethylation	0.00419502	0.00601506
654910	chrLG1	255501	256000	263	intergenic	NA	NA	280.292	263	Hypermethylation	0.00718688	0.00935162
654911	chrLG1	256001	256500	236	intergenic	NA	NA	253.5	236	Hypermethylation	0.00773506	0.00992427
654912	chrLG1	268501	269000	24	intergenic	NA	NA	0	24	Hypomethylation	0.000980413	0.00190035
654913	chrLG1	272501	273000	102	intergenic	NA	NA	28.8536	102	Hypomethylation	0.000326098	0.000803086
654914	chrLG1	273001	273500	87	intergenic	NA	NA	12.3658	87	Hypomethylation	2.04e-06	1.33e-05
654915	chrLG1	275501	276000	31	intergenic	NA	NA	0	31	Hypomethylation	7.68e-05	0.0002532
654916	chrLG1	276001	276500	28	intergenic	NA	NA	0	28	Hypomethylation	0.000276113	0.000697725
654917	chrLG1	277501	278000	116	intergenic	NA	NA	140.146	116	Hypermethylation	0.0102204	0.0126704
654918	chrLG1	291501	292000	88	intergenic	NA	NA	24.7317	88	Hypomethylation	0.000649708	0.00139284
654919	chrLG1	293001	293500	128	intergenic	NA	NA	51.5243	128	Hypomethylation	0.00302187	0.00468643
654920	chrLG1	294501	295000	138	intergenic	NA	NA	154.573	138	Hypermethylation	0.0197272	0.0221087
654921	chrLG1	295501	296000	19	intergenic	NA	NA	0	19	Hypomethylation	0.00636217	0.00839255
654922	chrLG1	296501	297000	57	intergenic	NA	NA	12.3658	57	Hypomethylation	0.00193496	0.00321949
654923	chrLG1	297001	297500	31	intergenic	NA	NA	2.06097	31	Hypomethylation	0.00149764	0.00273741
654924	chrLG1	299501	300000	32	intergenic	NA	NA	4.12194	32	Hypomethylation	0.00436394	0.00619609
654925	chrLG1	305001	305500	225	intergenic	NA	NA	232.89	225	Hypermethylation	0.023179	0.0256331
654926	chrLG1	306001	306500	83	intergenic	NA	NA	12.3658	83	Hypomethylation	5.28e-06	3.01e-05
654927	chrLG1	309501	310000	20	intergenic	NA	NA	0	20	Hypomethylation	0.00636217	0.00839255
654928	chrLG1	310501	311000	227	intergenic	NA	NA	249.378	227	Hypermethylation	0.00481576	0.00672177
654929	chrLG1	311001	311500	161	intergenic	NA	NA	206.097	161	Hypermethylation	0.000475981	0.00111116
654930	chrLG1	312001	312500	124	intergenic	NA	NA	152.512	124	Hypermethylation	0.0040972	0.00590335
654931	chrLG1	312501	313000	139	intergenic	NA	NA	177.244	139	Hypermethylation	0.00110079	0.00210527
654932	chrLG1	313501	314000	118	intergenic	NA	NA	140.146	118	Hypermethylation	0.0102204	0.0126704
654933	chrLG1	317001	317500	131	intergenic	NA	NA	24.7317	131	Hypomethylation	1.01e-07	1.24e-06
654934	chrLG1	319501	320000	147	intergenic	NA	NA	59.7682	147	Hypomethylation	0.00192529	0.00321171
654935	chrLG1	321501	322000	59	intergenic	NA	NA	2.06097	59	Hypomethylation	6.17e-07	5.09e-06
654936	chrLG1	325501	326000	137	intergenic	NA	NA	49.4633	137	Hypomethylation	0.000492871	0.00114104
654937	chrLG1	330501	331000	52	intergenic	NA	NA	10.3049	52	Hypomethylation	0.00167444	0.00298887
654938	chrLG1	337001	337500	97	intergenic	NA	NA	129.841	97	Hypermethylation	0.0026454	0.00418935
654939	chrLG1	339501	340000	109	intergenic	NA	NA	41.2194	109	Hypomethylation	0.00470256	0.00657669
654940	chrLG1	340001	340500	137	intergenic	NA	NA	47.4024	137	Hypomethylation	0.00023615	0.000643184
654941	chrLG1	341501	342000	76	intergenic	NA	NA	8.24389	76	Hypomethylation	1.26e-06	9.02e-06
654942	chrLG1	343001	343500	113	intergenic	NA	NA	43.2804	113	Hypomethylation	0.00294549	0.00460353
654943	chrLG1	343501	344000	56	intergenic	NA	NA	0	56	Hypomethylation	7.09e-08	9.06e-07
654944	chrLG1	344001	344500	74	intergenic	NA	NA	14.4268	74	Hypomethylation	0.000115997	0.000359376
654945	chrLG1	344501	345000	101	intergenic	NA	NA	28.8536	101	Hypomethylation	0.000326098	0.000803086
654946	chrLG1	348001	348500	52	intergenic	NA	NA	0	52	Hypomethylation	2.51e-07	2.41e-06
654947	chrLG1	348501	349000	75	intergenic	NA	NA	0	75	Hypomethylation	6.14e-11	2.08e-09
654948	chrLG1	349001	349500	64	intergenic	NA	NA	0	64	Hypomethylation	2.93e-09	6.02e-08
654949	chrLG1	349501	350000	39	intergenic	NA	NA	0	39	Hypomethylation	5.78e-06	3.07e-05
654950	chrLG1	352001	352500	23	intergenic	NA	NA	41.2194	23	Hypermethylation	0.0238373	0.0263161
654951	chrLG1	354001	354500	6	intergenic	NA	NA	22.6707	6	Hypermethylation	0.0127622	0.0149068
654952	chrLG1	355001	355500	45	intergenic	NA	NA	8.24389	45	Hypomethylation	0.00295847	0.00460353
654953	chrLG1	355501	356000	29	intergenic	NA	NA	4.12194	29	Hypomethylation	0.0118586	0.0139306
654954	chrLG1	359001	359500	123	intergenic	NA	NA	51.5243	123	Hypomethylation	0.00666084	0.00871645
654955	chrLG1	359501	360000	131	intergenic	NA	NA	53.5853	131	Hypomethylation	0.00359807	0.00534808
654956	chrLG1	360501	361000	72	intergenic	NA	NA	16.4878	72	Hypomethylation	0.000361763	0.000875148
654957	chrLG1	363001	363500	26	intergenic	NA	NA	0	26	Hypomethylation	0.000521183	0.00116331
654958	chrLG1	363501	364000	21	intergenic	NA	NA	0	21	Hypomethylation	0.0034275	0.00511457
654959	chrLG1	364001	364500	26	intergenic	NA	NA	0	26	Hypomethylation	0.000521183	0.00116331
654960	chrLG1	364501	365000	24	intergenic	NA	NA	0	24	Hypomethylation	0.000980413	0.00190035
654961	chrLG1	373501	374000	44	intergenic	NA	NA	0	44	Hypomethylation	8.16e-07	6.11e-06
654962	chrLG1	374001	374500	28	intergenic	NA	NA	0	28	Hypomethylation	0.000276113	0.000697725
654963	chrLG1	375501	376000	184	intergenic	NA	NA	218.463	184	Hypermethylation	0.00168475	0.00300704
654964	chrLG1	376001	376500	118	intergenic	NA	NA	138.085	118	Hypermethylation	0.0154065	0.0177144
654965	chrLG1	378501	379000	34	intergenic	NA	NA	2.06097	34	Hypomethylation	0.000860688	0.0017582
654966	chrLG1	379001	379500	97	intergenic	NA	NA	28.8536	97	Hypomethylation	0.00055193	0.00120246
654967	chrLG1	379501	380000	86	intergenic	NA	NA	24.7317	86	Hypomethylation	0.000649708	0.00139284
654968	chrLG1	380001	380500	57	intergenic	NA	NA	12.3658	57	Hypomethylation	0.00193496	0.00321949
654969	chrLG1	386001	386500	17	intergenic	NA	NA	37.0975	17	Hypermethylation	0.00704452	0.00917237
654970	chrLG1	387001	387500	71	intergenic	NA	NA	100.988	71	Hypermethylation	0.00300207	0.00466007
654971	chrLG1	393001	393500	75	intergenic	NA	NA	18.5487	75	Hypomethylation	0.000876429	0.00178557
654972	chrLG1	396501	397000	51	intergenic	NA	NA	0	51	Hypomethylation	4.71e-07	3.99e-06
654973	chrLG1	397001	397500	46	intergenic	NA	NA	0	46	Hypomethylation	2.2e-07	2.18e-06
654974	chrLG1	398001	398500	132	intergenic	NA	NA	30.9146	132	Hypomethylation	1.77e-06	1.18e-05
654975	chrLG1	398501	399000	157	intergenic	NA	NA	49.4633	157	Hypomethylation	2.82e-05	0.000115906
654976	chrLG1	410501	411000	25	intergenic	NA	NA	0	25	Hypomethylation	0.000980413	0.00190035
654977	chrLG1	411501	412000	54	intergenic	NA	NA	2.06097	54	Hypomethylation	3.53e-06	2.1e-05
654978	chrLG1	412001	412500	86	intergenic	NA	NA	24.7317	86	Hypomethylation	0.000649708	0.00139284
654979	chrLG1	416001	416500	85	intergenic	NA	NA	24.7317	85	Hypomethylation	0.000932538	0.00186703
654980	chrLG1	416501	417000	62	intergenic	NA	NA	12.3658	62	Hypomethylation	0.000543253	0.00119667
654981	chrLG1	427501	428000	101	intergenic	NA	NA	39.1585	101	Hypomethylation	0.00679068	0.00886396
654982	chrLG1	434001	434500	99	intergenic	NA	NA	16.4878	99	Hypomethylation	1.09e-06	7.94e-06
654983	chrLG1	435001	435500	23	intergenic	NA	NA	0	23	Hypomethylation	0.00183717	0.00309112
654984	chrLG1	438501	439000	32	intergenic	NA	NA	0	32	Hypomethylation	4.04e-05	0.000149152
654985	chrLG1	439501	440000	166	intergenic	NA	NA	187.548	166	Hypermethylation	0.00943338	0.0117735
654986	chrLG1	444501	445000	130	intergenic	NA	NA	162.817	130	Hypermethylation	0.00330607	0.00507246
654987	chrLG1	447501	448000	156	intergenic	NA	NA	175.183	156	Hypermethylation	0.013589	0.0157749
654988	chrLG1	448001	448500	189	intergenic	NA	NA	210.219	189	Hypermethylation	0.00837917	0.0105714
654989	chrLG1	456501	457000	26	intergenic	NA	NA	0	26	Hypomethylation	0.000521183	0.00116331
654990	chrLG1	457001	457500	43	intergenic	NA	NA	0	43	Hypomethylation	8.16e-07	6.11e-06
654991	chrLG1	461501	462000	24	intergenic	NA	NA	45.3414	24	Hypermethylation	0.0115913	0.0138417
654992	chrLG1	462501	463000	165	intergenic	NA	NA	18.5487	165	Hypomethylation	1.34e-12	7.15e-11
654993	chrLG1	463001	463500	230	intergenic	NA	NA	90.6828	230	Hypomethylation	3.45e-05	0.000138394
654994	chrLG1	466501	467000	197	intergenic	NA	NA	263.804	197	Hypermethylation	1.56e-05	7.1e-05
654995	chrLG1	467001	467500	224	intergenic	NA	NA	321.512	224	Hypermethylation	7.92e-08	1e-06
654996	chrLG1	472501	473000	50	intergenic	NA	NA	4.12194	50	Hypomethylation	3.91e-05	0.000149152
654997	chrLG1	475501	476000	74	intergenic	NA	NA	20.6097	74	Hypomethylation	0.00226501	0.00369601
654998	chrLG1	476001	476500	52	intergenic	NA	NA	0	52	Hypomethylation	2.51e-07	2.41e-06
654999	chrLG1	479001	479500	49	intergenic	NA	NA	6.18292	49	Hypomethylation	0.000197437	0.000551058
655000	chrLG1	479501	480000	77	intergenic	NA	NA	8.24389	77	Hypomethylation	1.26e-06	9.02e-06
655001	chrLG1	480001	480500	43	intergenic	NA	NA	6.18292	43	Hypomethylation	0.00144222	0.00266483
655002	chrLG1	480501	481000	20	intergenic	NA	NA	0	20	Hypomethylation	0.00636217	0.00839255
655003	chrLG1	482501	483000	51	intergenic	NA	NA	10.3049	51	Hypomethylation	0.00167444	0.00298887
655004	chrLG1	498001	498500	33	intergenic	NA	NA	4.12194	33	Hypomethylation	0.00261354	0.00415344
655005	chrLG1	498501	499000	120	intergenic	NA	NA	39.1585	120	Hypomethylation	0.0003663	0.000883494
655006	chrLG1	503501	504000	46	intergenic	NA	NA	0	46	Hypomethylation	2.2e-07	2.18e-06
655007	chrLG1	504001	504500	59	intergenic	NA	NA	0	59	Hypomethylation	1.99e-08	3.04e-07
655008	chrLG1	507501	508000	56	intergenic	NA	NA	6.18292	56	Hypomethylation	7.13e-05	0.00024304
655009	chrLG1	508001	508500	31	intergenic	NA	NA	0	31	Hypomethylation	7.68e-05	0.0002532
655010	chrLG1	509501	510000	59	intergenic	NA	NA	8.24389	59	Hypomethylation	6.99e-05	0.0002397
655011	chrLG1	512001	512500	38	intergenic	NA	NA	65.9511	38	Hypermethylation	0.00320217	0.00494374
655012	chrLG1	512501	513000	27	intergenic	NA	NA	57.7072	27	Hypermethylation	0.000949698	0.00189498
655013	chrLG1	514001	514500	25	intergenic	NA	NA	0	25	Hypomethylation	0.000980413	0.00190035
655014	chrLG1	514501	515000	28	intergenic	NA	NA	0	28	Hypomethylation	0.000276113	0.000697725
655015	chrLG1	515001	515500	29	intergenic	NA	NA	0	29	Hypomethylation	0.000276113	0.000697725
655016	chrLG1	518001	518500	123	intergenic	NA	NA	51.5243	123	Hypomethylation	0.00666084	0.00871645
655017	chrLG1	520501	521000	96	intergenic	NA	NA	28.8536	96	Hypomethylation	0.00055193	0.00120246
655018	chrLG1	521001	521500	191	intergenic	NA	NA	68.0121	191	Hypomethylation	2.54e-05	0.000105896
655019	chrLG1	524501	525000	81	intergenic	NA	NA	26.7926	81	Hypomethylation	0.00311407	0.00481535
655020	chrLG1	525501	526000	66	intergenic	NA	NA	8.24389	66	Hypomethylation	9.45e-06	4.7e-05
655021	chrLG1	526001	526500	50	intergenic	NA	NA	12.3658	50	Hypomethylation	0.00513866	0.00711974
655022	chrLG1	529501	530000	19	intergenic	NA	NA	0	19	Hypomethylation	0.00636217	0.00839255
655023	chrLG1	531501	532000	144	intergenic	NA	NA	35.0365	144	Hypomethylation	9.97e-07	7.34e-06
655024	chrLG1	535001	535500	86	intergenic	NA	NA	22.6707	86	Hypomethylation	0.000366088	0.000883494
655025	chrLG1	535501	536000	38	intergenic	NA	NA	0	38	Hypomethylation	5.78e-06	3.07e-05
655026	chrLG1	536001	536500	25	intergenic	NA	NA	0	25	Hypomethylation	0.000980413	0.00190035
655027	chrLG1	536501	537000	79	intergenic	NA	NA	6.18292	79	Hypomethylation	7.22e-08	9.19e-07
655028	chrLG1	539501	540000	39	intergenic	NA	NA	8.24389	39	Hypomethylation	0.00817489	0.0103413
655029	chrLG1	549001	549500	22	intergenic	NA	NA	0	22	Hypomethylation	0.00183717	0.00309112
655030	chrLG1	551001	551500	142	intergenic	NA	NA	164.878	142	Hypermethylation	0.00824441	0.0104124
655031	chrLG1	551501	552000	137	intergenic	NA	NA	185.487	137	Hypermethylation	0.000179107	0.000510717
655032	chrLG1	552001	552500	213	intergenic	NA	NA	230.829	213	Hypermethylation	0.00894623	0.0112364
655033	chrLG1	554001	554500	113	intergenic	NA	NA	37.0975	113	Hypomethylation	0.000377248	0.000907998
655034	chrLG1	554501	555000	103	intergenic	NA	NA	35.0365	103	Hypomethylation	0.00164258	0.00295062
655035	chrLG1	567501	568000	58	intergenic	NA	NA	16.4878	58	Hypomethylation	0.00457933	0.00644291
655036	chrLG1	570001	570500	87	intergenic	NA	NA	22.6707	87	Hypomethylation	0.000366088	0.000883494
655037	chrLG1	572501	573000	34	intergenic	NA	NA	4.12194	34	Hypomethylation	0.00261354	0.00415344
655038	chrLG1	573001	573500	75	intergenic	NA	NA	2.06097	75	Hypomethylation	2.89e-09	6.02e-08
655039	chrLG1	573501	574000	50	intergenic	NA	NA	0	50	Hypomethylation	4.71e-07	3.99e-06
655040	chrLG1	583001	583500	64	intergenic	NA	NA	8.24389	64	Hypomethylation	1.57e-05	7.12e-05
655041	chrLG1	588001	588500	260	intergenic	NA	NA	274.109	260	Hypermethylation	0.00925746	0.0115819
655042	chrLG1	606501	607000	101	intergenic	NA	NA	127.78	101	Hypermethylation	0.00622607	0.00839255
655043	chrLG1	607001	607500	105	intergenic	NA	NA	150.451	105	Hypermethylation	0.000250505	0.000676974
655044	chrLG1	609001	609500	50	intergenic	NA	NA	12.3658	50	Hypomethylation	0.00513866	0.00711974
655045	chrLG1	610001	610500	16	intergenic	NA	NA	47.4024	16	Hypermethylation	0.00019356	0.000543654
655046	chrLG1	610501	611000	53	intergenic	NA	NA	78.3169	53	Hypermethylation	0.0066589	0.00871645
655047	chrLG1	613501	614000	160	intergenic	NA	NA	72.134	160	Hypomethylation	0.00443947	0.00627121
655048	chrLG1	619501	620000	213	intergenic	NA	NA	222.585	213	Hypermethylation	0.0197379	0.0221202
655049	chrLG1	620001	620500	70	intergenic	NA	NA	90.6828	70	Hypermethylation	0.0187132	0.0211354
655050	chrLG1	620501	621000	26	intergenic	NA	NA	2.06097	26	Hypomethylation	0.0023592	0.0038124
655051	chrLG1	621001	621500	37	intergenic	NA	NA	0	37	Hypomethylation	5.78e-06	3.07e-05
655052	chrLG1	624001	624500	43	intergenic	NA	NA	0	43	Hypomethylation	8.16e-07	6.11e-06
655053	chrLG1	624501	625000	64	intergenic	NA	NA	0	64	Hypomethylation	2.93e-09	6.02e-08
655054	chrLG1	625001	625500	57	intergenic	NA	NA	0	57	Hypomethylation	3.76e-08	5.25e-07
655055	chrLG1	625501	626000	82	intergenic	NA	NA	0	82	Hypomethylation	2.39e-12	1.2e-10
655056	chrLG1	626001	626500	59	intergenic	NA	NA	0	59	Hypomethylation	1.99e-08	3.04e-07
655057	chrLG1	627001	627500	20	intergenic	NA	NA	0	20	Hypomethylation	0.00636217	0.00839255
655058	chrLG1	627501	628000	39	intergenic	NA	NA	0	39	Hypomethylation	5.78e-06	3.07e-05
655059	chrLG1	629001	629500	34	intergenic	NA	NA	6.18292	34	Hypomethylation	0.0146935	0.0169342
655060	chrLG1	632001	632500	27	intergenic	NA	NA	0	27	Hypomethylation	0.000276113	0.000697725
655061	chrLG1	635501	636000	91	intergenic	NA	NA	20.6097	91	Hypomethylation	9.01e-05	0.000291644
655062	chrLG1	636001	636500	178	intergenic	NA	NA	63.8901	178	Hypomethylation	5.8e-05	0.000204761
655063	chrLG1	636501	637000	120	intergenic	NA	NA	32.9755	120	Hypomethylation	3.25e-05	0.000131579
655064	chrLG1	637001	637500	28	intergenic	NA	NA	0	28	Hypomethylation	0.000276113	0.000697725
655065	chrLG1	638501	639000	35	intergenic	NA	NA	0	35	Hypomethylation	2.12e-05	9.08e-05
655066	chrLG1	639001	639500	50	intergenic	NA	NA	6.18292	50	Hypomethylation	0.000118356	0.000364002
655067	chrLG1	639501	640000	114	intergenic	NA	NA	26.7926	114	Hypomethylation	1.32e-05	6.15e-05
655068	chrLG1	642001	642500	61	intergenic	NA	NA	14.4268	61	Hypomethylation	0.00166131	0.00297357
655069	chrLG1	642501	643000	66	intergenic	NA	NA	14.4268	66	Hypomethylation	0.000949698	0.00189498
655070	chrLG1	646001	646500	129	intergenic	NA	NA	148.39	129	Hypermethylation	0.0169681	0.0192641
655071	chrLG1	648501	649000	166	intergenic	NA	NA	195.792	166	Hypermethylation	0.00367179	0.00544429
655072	chrLG1	651001	651500	123	intergenic	NA	NA	43.2804	123	Hypomethylation	0.000750484	0.00157389
655073	chrLG1	654501	655000	20	intergenic	NA	NA	0	20	Hypomethylation	0.00636217	0.00839255
655074	chrLG1	655001	655500	18	intergenic	NA	NA	0	18	Hypomethylation	0.0117402	0.0138417
655075	chrLG1	656501	657000	27	intergenic	NA	NA	0	27	Hypomethylation	0.000276113	0.000697725
655076	chrLG1	657001	657500	25	intergenic	NA	NA	0	25	Hypomethylation	0.000980413	0.00190035
655077	chrLG1	661001	661500	111	intergenic	NA	NA	4.12194	111	Hypomethylation	1.36e-12	7.27e-11
655078	chrLG1	661501	662000	165	intergenic	NA	NA	45.3414	165	Hypomethylation	1.05e-06	7.7e-06
655079	chrLG1	662001	662500	95	intergenic	NA	NA	22.6707	95	Hypomethylation	5.22e-05	0.00018666
655080	chrLG1	664501	665000	57	intergenic	NA	NA	16.4878	57	Hypomethylation	0.00666872	0.00871645
655081	chrLG1	665001	665500	79	intergenic	NA	NA	22.6707	79	Hypomethylation	0.00132118	0.00246437
655082	chrLG1	668001	668500	33	intergenic	NA	NA	0	33	Hypomethylation	4.04e-05	0.000149152
655083	chrLG1	668501	669000	57	intergenic	NA	NA	10.3049	57	Hypomethylation	0.00043649	0.00103023
655084	chrLG1	670501	671000	79	intergenic	NA	NA	12.3658	79	Hypomethylation	1.35e-05	6.26e-05
655085	chrLG1	671001	671500	46	intergenic	NA	NA	4.12194	46	Hypomethylation	0.000114409	0.000356296
655086	chrLG1	671501	672000	36	intergenic	NA	NA	4.12194	36	Hypomethylation	0.000916869	0.00184408
655087	chrLG1	683001	683500	143	intergenic	NA	NA	53.5853	143	Hypomethylation	0.000518155	0.00116331
655088	chrLG1	688501	689000	172	intergenic	NA	NA	204.036	172	Hypermethylation	0.00283083	0.00445158
655089	chrLG1	692001	692500	105	intergenic	NA	NA	133.963	105	Hypermethylation	0.00443947	0.00627121
655090	chrLG1	696501	697000	267	intergenic	NA	NA	288.536	267	Hypermethylation	0.00406905	0.00586558
655091	chrLG1	697001	697500	280	intergenic	NA	NA	323.573	280	Hypermethylation	0.000325235	0.000802012
655092	chrLG1	700501	701000	84	intergenic	NA	NA	24.7317	84	Hypomethylation	0.00133131	0.00247963
655093	chrLG1	702501	703000	39	intergenic	NA	NA	61.8292	39	Hypermethylation	0.0136278	0.0158002
655094	chrLG1	703501	704000	95	intergenic	NA	NA	32.9755	95	Hypomethylation	0.00324248	0.00498843
655095	chrLG1	704001	704500	37	intergenic	NA	NA	2.06097	37	Hypomethylation	0.000279321	0.000701179
655096	chrLG1	704501	705000	62	intergenic	NA	NA	14.4268	62	Hypomethylation	0.00110289	0.0021061
655097	chrLG1	705001	705500	84	intergenic	NA	NA	24.7317	84	Hypomethylation	0.00133131	0.00247963
655098	chrLG1	710501	711000	112	intergenic	NA	NA	45.3414	112	Hypomethylation	0.00621679	0.00839255
655099	chrLG1	714001	714500	233	intergenic	NA	NA	109.232	233	Hypomethylation	0.00119974	0.00227258
655100	chrLG1	719001	719500	54	intergenic	NA	NA	14.4268	54	Hypomethylation	0.00545034	0.00747027
655101	chrLG1	728501	729000	71	intergenic	NA	NA	14.4268	71	Hypomethylation	0.000273429	0.000697725
655102	chrLG1	729001	729500	51	intergenic	NA	NA	4.12194	51	Hypomethylation	3.91e-05	0.000149152
655103	chrLG1	729501	730000	118	intergenic	NA	NA	32.9755	118	Hypomethylation	6.72e-05	0.000231865
655104	chrLG1	730501	731000	119	intergenic	NA	NA	144.268	119	Hypermethylation	0.00870734	0.0109637
655105	chrLG1	731001	731500	147	intergenic	NA	NA	210.219	147	Hypermethylation	1.6e-05	7.26e-05
655106	chrLG1	731501	732000	71	intergenic	NA	NA	131.902	71	Hypermethylation	4.27e-06	2.51e-05
655107	chrLG1	732501	733000	45	intergenic	NA	NA	4.12194	45	Hypomethylation	0.00019426	0.000543654
655108	chrLG1	734501	735000	128	intergenic	NA	NA	16.4878	128	Hypomethylation	2.11e-09	4.54e-08
655109	chrLG1	737001	737500	52	intergenic	NA	NA	84.4998	52	Hypermethylation	0.00172494	0.00307247
655110	chrLG1	740001	740500	87	intergenic	NA	NA	24.7317	87	Hypomethylation	0.000649708	0.00139284
655111	chrLG1	743501	744000	203	intergenic	NA	NA	228.768	203	Hypermethylation	0.00369404	0.00546957
655112	chrLG1	744001	744500	302	intergenic	NA	NA	315.329	302	Hypermethylation	0.00639509	0.00843583
655113	chrLG1	745501	746000	42	intergenic	NA	NA	0	42	Hypomethylation	8.16e-07	6.11e-06
655114	chrLG1	747501	748000	328	intergenic	NA	NA	173.122	328	Hypomethylation	0.00266709	0.00421886
655115	chrLG1	748001	748500	260	intergenic	NA	NA	109.232	260	Hypomethylation	6.82e-05	0.000235305
655116	chrLG1	748501	749000	139	intergenic	NA	NA	22.6707	139	Hypomethylation	4.71e-09	9.24e-08
655117	chrLG1	749001	749500	143	intergenic	NA	NA	35.0365	143	Hypomethylation	1.47e-06	1.02e-05
655118	chrLG1	761001	761500	167	intergenic	NA	NA	74.195	167	Hypomethylation	0.00399628	0.00576532
655119	chrLG1	762001	762500	343	intergenic	NA	NA	360.67	343	Hypermethylation	0.00287491	0.00451625
655120	chrLG1	762501	763000	223	intergenic	NA	NA	232.89	223	Hypermethylation	0.0195579	0.0219347
655121	chrLG1	763501	764000	286	intergenic	NA	NA	325.634	286	Hypermethylation	0.000436238	0.00103023
655122	chrLG1	765501	766000	93	intergenic	NA	NA	26.7926	93	Hypomethylation	0.000657485	0.0014063
655123	chrLG1	766501	767000	106	intergenic	NA	NA	129.841	106	Hypermethylation	0.00928849	0.0116167
655124	chrLG1	771001	771500	243	intergenic	NA	NA	263.804	243	Hypermethylation	0.00534855	0.00735132
655125	chrLG1	771501	772000	321	intergenic	NA	NA	329.755	321	Hypermethylation	0.00929614	0.0116258
655126	chrLG1	773001	773500	184	intergenic	NA	NA	78.3169	184	Hypomethylation	0.000715863	0.0015152
655127	chrLG1	776501	777000	274	intergenic	NA	NA	315.329	274	Hypermethylation	0.000333409	0.000815437
655128	chrLG1	780501	781000	90	intergenic	NA	NA	24.7317	90	Hypomethylation	0.000310528	0.000770759
655129	chrLG1	783001	783500	480	intergenic	NA	NA	484.328	480	Hypermethylation	0.00248806	0.0040022
655130	chrLG1	783501	784000	344	intergenic	NA	NA	348.304	344	Hypermethylation	0.01021	0.0126587
655131	chrLG1	786501	787000	287	intergenic	NA	NA	305.024	287	Hypermethylation	0.0045445	0.00640769
655132	chrLG1	787501	788000	237	intergenic	NA	NA	109.232	237	Hypomethylation	0.000821526	0.00169462
655133	chrLG1	788501	789000	441	intergenic	NA	NA	430.743	441	Hypomethylation	0.0125584	0.0147168
655134	chrLG1	791001	791500	157	intergenic	NA	NA	175.183	157	Hypermethylation	0.0168027	0.019093
655135	chrLG1	796001	796500	171	intergenic	NA	NA	210.219	171	Hypermethylation	0.000975409	0.00190035
655136	chrLG1	796501	797000	199	intergenic	NA	NA	265.865	199	Hypermethylation	1.23e-05	5.78e-05
655137	chrLG1	808001	808500	220	intergenic	NA	NA	239.073	220	Hypermethylation	0.0070296	0.00915673
655138	chrLG1	808501	809000	304	intergenic	NA	NA	319.451	304	Hypermethylation	0.00488367	0.00681403
655139	chrLG1	809501	810000	245	intergenic	NA	NA	113.353	245	Hypomethylation	0.000784185	0.00162832
655140	chrLG1	811001	811500	65	intergenic	NA	NA	16.4878	65	Hypomethylation	0.00263377	0.0041721
655141	chrLG1	811501	812000	44	intergenic	NA	NA	8.24389	44	Hypomethylation	0.0021191	0.0034895
655142	chrLG1	812001	812500	24	intergenic	NA	NA	0	24	Hypomethylation	0.000980413	0.00190035
655143	chrLG1	815501	816000	81	intergenic	NA	NA	28.8536	81	Hypomethylation	0.0104664	0.0129611
655144	chrLG1	816001	816500	90	intergenic	NA	NA	26.7926	90	Hypomethylation	0.000933795	0.00186843
655145	chrLG1	818001	818500	40	intergenic	NA	NA	78.3169	40	Hypermethylation	0.000310528	0.000770759
655146	chrLG1	818501	819000	46	intergenic	NA	NA	70.073	46	Hypermethylation	0.0116704	0.0138417
655147	chrLG1	823501	824000	30	intergenic	NA	NA	0	30	Hypomethylation	0.000145836	0.000426889
655148	chrLG1	824001	824500	45	intergenic	NA	NA	0	45	Hypomethylation	4.24e-07	3.74e-06
655149	chrLG1	826001	826500	103	intergenic	NA	NA	30.9146	103	Hypomethylation	0.000388827	0.000931745
655150	chrLG1	838001	838500	41	intergenic	NA	NA	8.24389	41	Hypomethylation	0.00525564	0.00723195
655151	chrLG1	838501	839000	53	intergenic	NA	NA	0	53	Hypomethylation	1.34e-07	1.45e-06
655152	chrLG1	839001	839500	32	intergenic	NA	NA	0	32	Hypomethylation	4.04e-05	0.000149152
655153	chrLG1	847501	848000	125	intergenic	NA	NA	49.4633	125	Hypomethylation	0.00275595	0.00433979
655154	chrLG1	848001	848500	259	intergenic	NA	NA	127.78	259	Hypomethylation	0.00187486	0.00314634
655155	chrLG1	858001	858500	174	intergenic	NA	NA	204.036	174	Hypermethylation	0.00295773	0.00460353
655156	chrLG1	858501	859000	226	intergenic	NA	NA	247.317	226	Hypermethylation	0.00569172	0.00776836
655157	chrLG1	869501	870000	56	intergenic	NA	NA	0	56	Hypomethylation	7.09e-08	9.06e-07
655158	chrLG1	870001	870500	24	intergenic	NA	NA	0	24	Hypomethylation	0.000980413	0.00190035
655159	chrLG1	880501	881000	128	intergenic	NA	NA	152.512	128	Hypermethylation	0.00899974	0.0112945
655160	chrLG1	882001	882500	86	intergenic	NA	NA	16.4878	86	Hypomethylation	2.51e-05	0.000104584
655161	chrLG1	882501	883000	197	intergenic	NA	NA	80.3779	197	Hypomethylation	0.000234965	0.0006403
655162	chrLG1	884001	884500	41	intergenic	NA	NA	6.18292	41	Hypomethylation	0.00233202	0.00378144
655163	chrLG1	891501	892000	23	intergenic	NA	NA	0	23	Hypomethylation	0.00183717	0.00309112
655164	chrLG1	893501	894000	74	intergenic	NA	NA	94.8047	74	Hypermethylation	0.0167778	0.0190686
655165	chrLG1	899501	900000	102	intergenic	NA	NA	32.9755	102	Hypomethylation	0.000899067	0.00182546
655166	chrLG1	900501	901000	36	intergenic	NA	NA	6.18292	36	Hypomethylation	0.00595708	0.0080923
655167	chrLG1	901501	902000	108	intergenic	NA	NA	30.9146	108	Hypomethylation	0.000134677	0.000408202
655168	chrLG1	902001	902500	70	intergenic	NA	NA	6.18292	70	Hypomethylation	1.1e-06	8.02e-06
655169	chrLG1	904001	904500	17	intergenic	NA	NA	0	17	Hypomethylation	0.0117402	0.0138417
655170	chrLG1	906001	906500	27	intergenic	NA	NA	0	27	Hypomethylation	0.000276113	0.000697725
655171	chrLG1	913501	914000	73	intergenic	NA	NA	127.78	73	Hypermethylation	3.42e-05	0.000137386
655172	chrLG1	914001	914500	24	intergenic	NA	NA	49.4633	24	Hypermethylation	0.00369432	0.00546957
655173	chrLG1	915501	916000	54	intergenic	NA	NA	76.256	54	Hypermethylation	0.0170658	0.0193453
655174	chrLG1	916001	916500	87	intergenic	NA	NA	131.902	87	Hypermethylation	0.000226099	0.000620405
655175	chrLG1	916501	917000	51	intergenic	NA	NA	80.3779	51	Hypermethylation	0.00207182	0.00343049
655176	chrLG1	917501	918000	35	intergenic	NA	NA	0	35	Hypomethylation	2.12e-05	9.08e-05
655177	chrLG1	918001	918500	47	intergenic	NA	NA	10.3049	47	Hypomethylation	0.00603095	0.0081615
655178	chrLG1	922501	923000	40	intergenic	NA	NA	0	40	Hypomethylation	3.01e-06	1.84e-05
655179	chrLG1	923001	923500	21	intergenic	NA	NA	0	21	Hypomethylation	0.0034275	0.00511457
655180	chrLG1	925501	926000	28	intergenic	NA	NA	47.4024	28	Hypermethylation	0.0162122	0.0185033
655181	chrLG1	927501	928000	89	intergenic	NA	NA	10.3049	89	Hypomethylation	2.89e-07	2.72e-06
655182	chrLG1	928001	928500	64	intergenic	NA	NA	2.06097	64	Hypomethylation	1.05e-07	1.28e-06
655183	chrLG1	930001	930500	33	intergenic	NA	NA	0	33	Hypomethylation	4.04e-05	0.000149152
655184	chrLG1	930501	931000	29	intergenic	NA	NA	0	29	Hypomethylation	0.000276113	0.000697725
655185	chrLG1	940001	940500	25	intergenic	NA	NA	0	25	Hypomethylation	0.000980413	0.00190035
655186	chrLG1	943501	944000	91	intergenic	NA	NA	32.9755	91	Hypomethylation	0.0080226	0.0101779
655187	chrLG1	944501	945000	68	intergenic	NA	NA	96.8657	68	Hypermethylation	0.00474189	0.00662213
655188	chrLG1	946001	946500	44	intergenic	NA	NA	2.06097	44	Hypomethylation	2.78e-05	0.000114165
655189	chrLG1	946501	947000	28	intergenic	NA	NA	0	28	Hypomethylation	0.000276113	0.000697725
655190	chrLG1	949501	950000	38	intergenic	NA	NA	0	38	Hypomethylation	5.78e-06	3.07e-05
655191	chrLG1	950001	950500	89	intergenic	NA	NA	4.12194	89	Hypomethylation	5.97e-10	1.53e-08
655192	chrLG1	952001	952500	225	intergenic	NA	NA	241.134	225	Hypermethylation	0.00902204	0.0113221
655193	chrLG1	956001	956500	106	intergenic	NA	NA	39.1585	106	Hypomethylation	0.00284554	0.00447359
655194	chrLG1	957001	957500	187	intergenic	NA	NA	72.134	187	Hypomethylation	0.0001337	0.000406296
655195	chrLG1	957501	958000	94	intergenic	NA	NA	20.6097	94	Hypomethylation	4e-05	0.000149152
655196	chrLG1	964001	964500	101	intergenic	NA	NA	39.1585	101	Hypomethylation	0.00679068	0.00886396
655197	chrLG1	964501	965000	63	intergenic	NA	NA	18.5487	63	Hypomethylation	0.00465245	0.00651776
655198	chrLG1	965001	965500	28	intergenic	NA	NA	2.06097	28	Hypomethylation	0.00444281	0.00627121
655199	chrLG1	967001	967500	44	intergenic	NA	NA	0	44	Hypomethylation	8.16e-07	6.11e-06
655200	chrLG1	968001	968500	83	intergenic	NA	NA	16.4878	83	Hypomethylation	5.93e-05	0.000207946
655201	chrLG1	968501	969000	86	intergenic	NA	NA	22.6707	86	Hypomethylation	0.000366088	0.000883494
655202	chrLG1	975001	975500	54	intergenic	NA	NA	12.3658	54	Hypomethylation	0.002916	0.00456347
655203	chrLG1	976501	977000	82	intergenic	NA	NA	26.7926	82	Hypomethylation	0.00311407	0.00481535
655204	chrLG1	977001	977500	87	intergenic	NA	NA	16.4878	87	Hypomethylation	2.51e-05	0.000104584
655205	chrLG1	980501	981000	20	intergenic	NA	NA	0	20	Hypomethylation	0.00636217	0.00839255
655206	chrLG1	981001	981500	26	intergenic	NA	NA	0	26	Hypomethylation	0.000521183	0.00116331
655207	chrLG1	983001	983500	17	intergenic	NA	NA	0	17	Hypomethylation	0.0117402	0.0138417
655208	chrLG1	983501	984000	18	intergenic	NA	NA	0	18	Hypomethylation	0.0117402	0.0138417
655209	chrLG1	992501	993000	134	intergenic	NA	NA	166.939	134	Hypermethylation	0.00297052	0.00461938
655210	chrLG1	993501	994000	23	intergenic	NA	NA	0	23	Hypomethylation	0.00183717	0.00309112
655211	chrLG1	1002501	1003000	18	intergenic	NA	NA	0	18	Hypomethylation	0.0117402	0.0138417
655212	chrLG1	1013001	1013500	62	intergenic	NA	NA	88.6218	62	Hypermethylation	0.00818723	0.0103506
655213	chrLG1	1018501	1019000	46	intergenic	NA	NA	2.06097	46	Hypomethylation	8.55e-06	4.32e-05
655214	chrLG1	1019501	1020000	38	intergenic	NA	NA	61.8292	38	Hypermethylation	0.00873873	0.0109908
655215	chrLG1	1024501	1025000	37	intergenic	NA	NA	0	37	Hypomethylation	5.78e-06	3.07e-05
655216	chrLG1	1025001	1025500	23	intergenic	NA	NA	0	23	Hypomethylation	0.00183717	0.00309112
655217	chrLG1	1026501	1027000	24	intergenic	NA	NA	2.06097	24	Hypomethylation	0.00419502	0.00601506
655218	chrLG1	1032501	1033000	41	intergenic	NA	NA	0	41	Hypomethylation	1.57e-06	1.06e-05
655219	chrLG1	1035501	1036000	34	intergenic	NA	NA	70.073	34	Hypermethylation	0.000269861	0.000697725
655220	chrLG1	1036001	1036500	36	intergenic	NA	NA	72.134	36	Hypermethylation	0.00043108	0.00101976
655221	chrLG1	1036501	1037000	27	intergenic	NA	NA	65.9511	27	Hypermethylation	0.000115997	0.000359376
655222	chrLG1	1043001	1043500	65	intergenic	NA	NA	2.06097	65	Hypomethylation	1.05e-07	1.28e-06
655223	chrLG1	1044501	1045000	94	intergenic	NA	NA	8.24389	94	Hypomethylation	2.09e-08	3.18e-07
655224	chrLG1	1045001	1045500	105	intergenic	NA	NA	30.9146	105	Hypomethylation	0.000274287	0.000697725
655225	chrLG1	1045501	1046000	114	intergenic	NA	NA	30.9146	114	Hypomethylation	4.49e-05	0.000163582
655226	chrLG1	1046001	1046500	93	intergenic	NA	NA	18.5487	93	Hypomethylation	9.41e-06	4.7e-05
655227	chrLG1	1048001	1048500	227	intergenic	NA	NA	247.317	227	Hypermethylation	0.00691077	0.00901013
655228	chrLG1	1052501	1053000	36	intergenic	NA	NA	0	36	Hypomethylation	1.11e-05	5.27e-05
655229	chrLG1	1057501	1058000	44	intergenic	NA	NA	4.12194	44	Hypomethylation	0.000328077	0.000803318
655230	chrLG1	1058001	1058500	37	intergenic	NA	NA	0	37	Hypomethylation	5.78e-06	3.07e-05
655231	chrLG1	1061501	1062000	371	intergenic	NA	NA	395.707	371	Hypermethylation	0.00106893	0.00205476
655232	chrLG1	1064001	1064500	31	intergenic	NA	NA	0	31	Hypomethylation	7.68e-05	0.0002532
655233	chrLG1	1069501	1070000	19	intergenic	NA	NA	43.2804	19	Hypermethylation	0.00258608	0.00412706
655234	chrLG1	1079001	1079500	108	intergenic	NA	NA	18.5487	108	Hypomethylation	3.77e-07	3.45e-06
655235	chrLG1	1079501	1080000	134	intergenic	NA	NA	53.5853	134	Hypomethylation	0.0021108	0.00348573
655236	chrLG1	1084001	1084500	46	intergenic	NA	NA	0	46	Hypomethylation	2.2e-07	2.18e-06
655237	chrLG1	1084501	1085000	59	intergenic	NA	NA	0	59	Hypomethylation	1.99e-08	3.04e-07
655238	chrLG1	1085001	1085500	33	intergenic	NA	NA	0	33	Hypomethylation	4.04e-05	0.000149152
655239	chrLG1	1085501	1086000	41	intergenic	NA	NA	0	41	Hypomethylation	1.57e-06	1.06e-05
655240	chrLG1	1086001	1086500	68	intergenic	NA	NA	12.3658	68	Hypomethylation	9.2e-05	0.000296202
655241	chrLG1	1086501	1087000	123	intergenic	NA	NA	39.1585	123	Hypomethylation	0.000189912	0.000535197
655242	chrLG1	1087001	1087500	82	intergenic	NA	NA	28.8536	82	Hypomethylation	0.00772399	0.00991055
655243	chrLG1	1099001	1099500	57	intergenic	NA	NA	88.6218	57	Hypermethylation	0.00253299	0.00405867
655244	chrLG1	1102001	1102500	33	intergenic	NA	NA	0	33	Hypomethylation	4.04e-05	0.000149152
655245	chrLG1	1102501	1103000	40	intergenic	NA	NA	0	40	Hypomethylation	3.01e-06	1.84e-05
655246	chrLG1	1114001	1114500	75	intergenic	NA	NA	16.4878	75	Hypomethylation	0.000239046	0.000648172
655247	chrLG1	1114501	1115000	151	intergenic	NA	NA	63.8901	151	Hypomethylation	0.00226768	0.00369701
655248	chrLG1	1121501	1122000	166	intergenic	NA	NA	185.487	166	Hypermethylation	0.0112983	0.0138417
655249	chrLG1	1122001	1122500	144	intergenic	NA	NA	166.939	144	Hypermethylation	0.0108635	0.0134032
655250	chrLG1	1134001	1134500	84	intergenic	NA	NA	18.5487	84	Hypomethylation	0.000119881	0.000368154
655251	chrLG1	1136001	1136500	31	intergenic	NA	NA	0	31	Hypomethylation	7.68e-05	0.0002532
655252	chrLG1	1136501	1137000	55	intergenic	NA	NA	2.06097	55	Hypomethylation	1.98e-06	1.3e-05
655253	chrLG1	1137001	1137500	65	intergenic	NA	NA	20.6097	65	Hypomethylation	0.00786634	0.0100191
655254	chrLG1	1139001	1139500	74	intergenic	NA	NA	20.6097	74	Hypomethylation	0.00226501	0.00369601
655255	chrLG1	1139501	1140000	47	intergenic	NA	NA	8.24389	47	Hypomethylation	0.00295847	0.00460353
655256	chrLG1	1142001	1142500	152	intergenic	NA	NA	49.4633	152	Hypomethylation	4.65e-05	0.000168936
655257	chrLG1	1142501	1143000	83	intergenic	NA	NA	12.3658	83	Hypomethylation	5.28e-06	3.01e-05
655258	chrLG1	1150001	1150500	22	intergenic	NA	NA	0	22	Hypomethylation	0.00183717	0.00309112
655259	chrLG1	1156501	1157000	96	intergenic	NA	NA	32.9755	96	Hypomethylation	0.00324248	0.00498843
655260	chrLG1	1157001	1157500	58	intergenic	NA	NA	0	58	Hypomethylation	1.99e-08	3.04e-07
655261	chrLG1	1157501	1158000	80	intergenic	NA	NA	24.7317	80	Hypomethylation	0.00266805	0.00421886
655262	chrLG1	1158001	1158500	133	intergenic	NA	NA	53.5853	133	Hypomethylation	0.00276169	0.00434761
655263	chrLG1	1158501	1159000	88	intergenic	NA	NA	16.4878	88	Hypomethylation	1.62e-05	7.33e-05
655264	chrLG1	1159001	1159500	18	intergenic	NA	NA	0	18	Hypomethylation	0.0117402	0.0138417
655265	chrLG1	1162001	1162500	112	intergenic	NA	NA	41.2194	112	Hypomethylation	0.00197195	0.00327678
655266	chrLG1	1164501	1165000	95	intergenic	NA	NA	32.9755	95	Hypomethylation	0.00324248	0.00498843
655267	chrLG1	1165001	1165500	103	intergenic	NA	NA	28.8536	103	Hypomethylation	0.000228483	0.000625369
655268	chrLG1	1167001	1167500	76	intergenic	NA	NA	100.988	76	Hypermethylation	0.00858966	0.0108256
655269	chrLG1	1168001	1168500	23	intergenic	NA	NA	0	23	Hypomethylation	0.00183717	0.00309112
655270	chrLG1	1171001	1171500	174	intergenic	NA	NA	206.097	174	Hypermethylation	0.00243101	0.00391864
655271	chrLG1	1171501	1172000	222	intergenic	NA	NA	286.475	222	Hypermethylation	2.38e-05	0.000100402
655272	chrLG1	1179001	1179500	248	intergenic	NA	NA	288.536	248	Hypermethylation	0.000598826	0.00129572
655273	chrLG1	1179501	1180000	227	intergenic	NA	NA	284.414	227	Hypermethylation	6.85e-05	0.000235916
655274	chrLG1	1189501	1190000	95	intergenic	NA	NA	32.9755	95	Hypomethylation	0.00324248	0.00498843
655275	chrLG1	1190501	1191000	73	intergenic	NA	NA	98.9266	73	Hypermethylation	0.00795936	0.0101301
655276	chrLG1	1194001	1194500	41	intergenic	NA	NA	76.256	41	Hypermethylation	0.000649708	0.00139284
655277	chrLG1	1198501	1199000	196	intergenic	NA	NA	222.585	196	Hypermethylation	0.00474666	0.00662849
655278	chrLG1	1199001	1199500	120	intergenic	NA	NA	156.634	120	Hypermethylation	0.00145231	0.00268276
655279	chrLG1	1210001	1210500	74	intergenic	NA	NA	8.24389	74	Hypomethylation	3.48e-06	2.08e-05
655280	chrLG1	1210501	1211000	87	intergenic	NA	NA	4.12194	87	Hypomethylation	1.07e-09	2.5e-08
655281	chrLG1	1214001	1214500	41	intergenic	NA	NA	2.06097	41	Hypomethylation	4.98e-05	0.000178635
655282	chrLG1	1216501	1217000	16	intergenic	NA	NA	39.1585	16	Hypermethylation	0.0021191	0.0034895
655283	chrLG1	1217001	1217500	40	intergenic	NA	NA	76.256	40	Hypermethylation	0.000649708	0.00139284
655284	chrLG1	1218501	1219000	18	intergenic	NA	NA	0	18	Hypomethylation	0.0117402	0.0138417
655285	chrLG1	1219001	1219500	60	intergenic	NA	NA	8.24389	60	Hypomethylation	6.99e-05	0.0002397
655286	chrLG1	1230001	1230500	29	intergenic	NA	NA	0	29	Hypomethylation	0.000276113	0.000697725
655287	chrLG1	1230501	1231000	38	intergenic	NA	NA	0	38	Hypomethylation	5.78e-06	3.07e-05
655288	chrLG1	1235001	1235500	23	intergenic	NA	NA	2.06097	23	Hypomethylation	0.0074061	0.0095492
655289	chrLG1	1237001	1237500	77	intergenic	NA	NA	20.6097	77	Hypomethylation	0.000743304	0.00156015
655290	chrLG1	1237501	1238000	90	intergenic	NA	NA	30.9146	90	Hypomethylation	0.00248972	0.0040022
655291	chrLG1	1239001	1239500	20	intergenic	NA	NA	0	20	Hypomethylation	0.00636217	0.00839255
655292	chrLG1	1242001	1242500	17	intergenic	NA	NA	0	17	Hypomethylation	0.0117402	0.0138417
655293	chrLG1	1244001	1244500	24	intergenic	NA	NA	0	24	Hypomethylation	0.000980413	0.00190035
655294	chrLG1	1244501	1245000	21	intergenic	NA	NA	0	21	Hypomethylation	0.0034275	0.00511457
655295	chrLG1	1245001	1245500	31	intergenic	NA	NA	0	31	Hypomethylation	7.68e-05	0.0002532
655296	chrLG1	1245501	1246000	39	intergenic	NA	NA	0	39	Hypomethylation	5.78e-06	3.07e-05
655297	chrLG1	1246001	1246500	26	intergenic	NA	NA	0	26	Hypomethylation	0.000521183	0.00116331
655298	chrLG1	1247001	1247500	49	intergenic	NA	NA	8.24389	49	Hypomethylation	0.00120499	0.00227627
655299	chrLG1	1247501	1248000	44	intergenic	NA	NA	6.18292	44	Hypomethylation	0.000885647	0.00180083
655300	chrLG1	1250001	1250500	25	intergenic	NA	NA	0	25	Hypomethylation	0.000980413	0.00190035
655301	chrLG1	1252501	1253000	37	intergenic	NA	NA	0	37	Hypomethylation	5.78e-06	3.07e-05
655302	chrLG1	1253001	1253500	28	intergenic	NA	NA	0	28	Hypomethylation	0.000276113	0.000697725
655303	chrLG1	1258001	1258500	277	intergenic	NA	NA	286.475	277	Hypermethylation	0.0133881	0.0155542
655304	chrLG1	1258501	1259000	243	intergenic	NA	NA	255.561	243	Hypermethylation	0.0116986	0.0138417
655305	chrLG1	1262001	1262500	34	intergenic	NA	NA	72.134	34	Hypermethylation	0.000180313	0.00051344
655306	chrLG1	1264501	1265000	170	intergenic	NA	NA	185.487	170	Hypermethylation	0.0208663	0.0232587
655307	chrLG1	1267001	1267500	77	intergenic	NA	NA	22.6707	77	Hypomethylation	0.00132118	0.00246437
655308	chrLG1	1268501	1269000	129	intergenic	NA	NA	53.5853	129	Hypomethylation	0.00466763	0.00653654
655309	chrLG1	1269001	1269500	127	intergenic	NA	NA	41.2194	127	Hypomethylation	0.000256267	0.000690075
655310	chrLG1	1269501	1270000	75	intergenic	NA	NA	24.7317	75	Hypomethylation	0.00723705	0.00938186
655311	chrLG1	1270501	1271000	74	intergenic	NA	NA	100.988	74	Hypermethylation	0.00614794	0.00831149
655312	chrLG1	1271001	1271500	85	intergenic	NA	NA	115.414	85	Hypermethylation	0.00457419	0.00644291
655313	chrLG1	1274501	1275000	111	intergenic	NA	NA	37.0975	111	Hypomethylation	0.000724993	0.00153266
655314	chrLG1	1275001	1275500	75	intergenic	NA	NA	16.4878	75	Hypomethylation	0.000239046	0.000648172
655315	chrLG1	1275501	1276000	36	intergenic	NA	NA	0	36	Hypomethylation	1.11e-05	5.27e-05
655316	chrLG1	1277001	1277500	33	intergenic	NA	NA	2.06097	33	Hypomethylation	0.000860688	0.0017582
655317	chrLG1	1281501	1282000	41	intergenic	NA	NA	8.24389	41	Hypomethylation	0.00525564	0.00723195
655318	chrLG1	1282501	1283000	239	intergenic	NA	NA	282.353	239	Hypermethylation	0.000401755	0.000957113
655319	chrLG1	1290501	1291000	180	intergenic	NA	NA	197.853	180	Hypermethylation	0.0119714	0.0140612
655320	chrLG1	1295001	1295500	226	intergenic	NA	NA	239.073	226	Hypermethylation	0.0127004	0.0148416
655321	chrLG1	1296001	1296500	110	intergenic	NA	NA	45.3414	110	Hypomethylation	0.00745179	0.00960113
655322	chrLG1	1296501	1297000	194	intergenic	NA	NA	86.5608	194	Hypomethylation	0.00176916	0.00309112
655323	chrLG1	1301001	1301500	28	intergenic	NA	NA	0	28	Hypomethylation	0.000276113	0.000697725
655324	chrLG1	1304501	1305000	219	intergenic	NA	NA	230.829	219	Hypermethylation	0.0186644	0.021085
655325	chrLG1	1307001	1307500	18	intergenic	NA	NA	0	18	Hypomethylation	0.0117402	0.0138417
655326	chrLG1	1317501	1318000	335	intergenic	NA	NA	348.304	335	Hypermethylation	0.0046672	0.00653654
655327	chrLG1	1319501	1320000	73	intergenic	NA	NA	6.18292	73	Hypomethylation	3.73e-07	3.43e-06
655328	chrLG1	1320001	1320500	166	intergenic	NA	NA	51.5243	166	Hypomethylation	8.81e-06	4.44e-05
655329	chrLG1	1323501	1324000	351	intergenic	NA	NA	428.682	351	Hypermethylation	2.96e-06	1.84e-05
655330	chrLG1	1324001	1324500	273	intergenic	NA	NA	342.121	273	Hypermethylation	8.35e-06	4.27e-05
655331	chrLG1	1324501	1325000	261	intergenic	NA	NA	317.39	261	Hypermethylation	6.31e-05	0.000220006
655332	chrLG1	1325001	1325500	355	intergenic	NA	NA	346.243	355	Hypomethylation	0.0237833	0.0262832
655333	chrLG1	1328501	1329000	265	intergenic	NA	NA	274.109	265	Hypermethylation	0.0133009	0.0154655
655334	chrLG1	1329001	1329500	414	intergenic	NA	NA	445.17	414	Hypermethylation	0.000430679	0.00101931
655335	chrLG1	1330001	1330500	74	intergenic	NA	NA	18.5487	74	Hypomethylation	0.00128343	0.00240236
655336	chrLG1	1331501	1332000	216	intergenic	NA	NA	234.951	216	Hypermethylation	0.007814	0.00997808
655337	chrLG1	1337001	1337500	27	intergenic	NA	NA	0	27	Hypomethylation	0.000276113	0.000697725
655338	chrLG1	1337501	1338000	88	intergenic	NA	NA	109.232	88	Hypermethylation	0.0171112	0.0193919
655339	chrLG1	1338001	1338500	158	intergenic	NA	NA	222.585	158	Hypermethylation	1.64e-05	7.41e-05
655340	chrLG1	1340501	1341000	21	intergenic	NA	NA	0	21	Hypomethylation	0.0034275	0.00511457
655341	chrLG1	1346001	1346500	25	intergenic	NA	NA	0	25	Hypomethylation	0.000980413	0.00190035
655342	chrLG1	1346501	1347000	25	intergenic	NA	NA	0	25	Hypomethylation	0.000980413	0.00190035
655343	chrLG1	1355501	1356000	210	intergenic	NA	NA	249.378	210	Hypermethylation	0.000801387	0.0016597
655344	chrLG1	1356001	1356500	204	intergenic	NA	NA	272.048	204	Hypermethylation	1.21e-05	5.69e-05
655345	chrLG1	1357501	1358000	237	intergenic	NA	NA	288.536	237	Hypermethylation	0.000142773	0.000426889
655346	chrLG1	1360001	1360500	121	intergenic	NA	NA	49.4633	121	Hypomethylation	0.00472664	0.00660528
655347	chrLG1	1364001	1364500	149	intergenic	NA	NA	195.792	149	Hypermethylation	0.000301823	0.000751791
655348	chrLG1	1365501	1366000	59	intergenic	NA	NA	0	59	Hypomethylation	1.99e-08	3.04e-07
655349	chrLG1	1366001	1366500	37	intergenic	NA	NA	0	37	Hypomethylation	5.78e-06	3.07e-05
655350	chrLG1	1368001	1368500	43	intergenic	NA	NA	70.073	43	Hypermethylation	0.00311407	0.00481535
655351	chrLG1	1380001	1380500	55	intergenic	NA	NA	14.4268	55	Hypomethylation	0.00545034	0.00747027
655352	chrLG1	1387501	1388000	71	intergenic	NA	NA	20.6097	71	Hypomethylation	0.00324435	0.00498843
655353	chrLG1	1388001	1388500	43	intergenic	NA	NA	8.24389	43	Hypomethylation	0.00335045	0.00511457
655354	chrLG1	1389501	1390000	128	intergenic	NA	NA	150.451	128	Hypermethylation	0.011009	0.0135728
655355	chrLG1	1390001	1390500	170	intergenic	NA	NA	204.036	170	Hypermethylation	0.0022186	0.00363952
655356	chrLG1	1392501	1393000	75	intergenic	NA	NA	16.4878	75	Hypomethylation	0.000239046	0.000648172
655357	chrLG1	1393001	1393500	86	intergenic	NA	NA	10.3049	86	Hypomethylation	7.83e-07	6.11e-06
655358	chrLG1	1397001	1397500	18	intergenic	NA	NA	0	18	Hypomethylation	0.0117402	0.0138417
655359	chrLG1	1398501	1399000	2	intergenic	NA	NA	43.2804	2	Hypermethylation	1.52e-08	2.48e-07
655360	chrLG1	1399501	1400000	70	intergenic	NA	NA	18.5487	70	Hypomethylation	0.0015179	0.00276817
655361	chrLG1	1400501	1401000	117	intergenic	NA	NA	138.085	117	Hypermethylation	0.0154065	0.0177144
655362	chrLG1	1401001	1401500	33	intergenic	NA	NA	70.073	33	Hypermethylation	0.000269861	0.000697725
655363	chrLG1	1401501	1402000	26	intergenic	NA	NA	61.8292	26	Hypermethylation	0.000130031	0.000396116
655364	chrLG1	1402001	1402500	73	intergenic	NA	NA	96.8657	73	Hypermethylation	0.0131499	0.0152936
655365	chrLG1	1407501	1408000	39	intergenic	NA	NA	4.12194	39	Hypomethylation	0.000537698	0.00119242
655366	chrLG1	1410501	1411000	57	intergenic	NA	NA	4.12194	57	Hypomethylation	4.34e-06	2.53e-05
655367	chrLG1	1411001	1411500	21	intergenic	NA	NA	0	21	Hypomethylation	0.0034275	0.00511457
655368	chrLG1	1414501	1415000	122	intergenic	NA	NA	32.9755	122	Hypomethylation	3.25e-05	0.000131579
655369	chrLG1	1415001	1415500	164	intergenic	NA	NA	61.8292	164	Hypomethylation	0.000348919	0.000849538
655370	chrLG1	1430501	1431000	207	intergenic	NA	NA	216.402	207	Hypermethylation	0.0248834	0.0274182
655371	chrLG1	1435501	1436000	26	intergenic	NA	NA	51.5243	26	Hypermethylation	0.00457933	0.00644291
655372	chrLG1	1442001	1442500	20	intergenic	NA	NA	0	20	Hypomethylation	0.00636217	0.00839255
655373	chrLG1	1452001	1452500	21	intergenic	NA	NA	0	21	Hypomethylation	0.0034275	0.00511457
655374	chrLG1	1452501	1453000	25	intergenic	NA	NA	0	25	Hypomethylation	0.000980413	0.00190035
655375	chrLG1	1463501	1464000	165	intergenic	NA	NA	189.609	165	Hypermethylation	0.00626896	0.00839255
655376	chrLG1	1469501	1470000	133	intergenic	NA	NA	57.7072	133	Hypomethylation	0.00750309	0.00966169
655377	chrLG1	1470001	1470500	80	intergenic	NA	NA	24.7317	80	Hypomethylation	0.00266805	0.00421886
655378	chrLG1	1473501	1474000	57	intergenic	NA	NA	4.12194	57	Hypomethylation	4.34e-06	2.53e-05
655379	chrLG1	1474001	1474500	112	intergenic	NA	NA	35.0365	112	Hypomethylation	0.000322622	0.000796177
655380	chrLG1	1474501	1475000	119	intergenic	NA	NA	39.1585	119	Hypomethylation	0.0003663	0.000883494
655381	chrLG1	1475001	1475500	206	intergenic	NA	NA	63.8901	206	Hypomethylation	5.93e-07	4.91e-06
655382	chrLG1	1475501	1476000	206	intergenic	NA	NA	53.5853	206	Hypomethylation	2.33e-08	3.5e-07
655383	chrLG1	1476001	1476500	107	intergenic	NA	NA	0	107	Hypomethylation	2.71e-15	2.42e-13
655384	chrLG1	1476501	1477000	65	intergenic	NA	NA	0	65	Hypomethylation	2.93e-09	6.02e-08
655385	chrLG1	1479001	1479500	275	intergenic	NA	NA	290.597	275	Hypermethylation	0.00716438	0.00932366
655386	chrLG1	1482001	1482500	118	intergenic	NA	NA	142.207	118	Hypermethylation	0.00827919	0.0104509
655387	chrLG1	1483501	1484000	92	intergenic	NA	NA	20.6097	92	Hypomethylation	6.02e-05	0.00021063
655388	chrLG1	1484001	1484500	114	intergenic	NA	NA	37.0975	114	Hypomethylation	0.000377248	0.000907998
655389	chrLG1	1485001	1485500	166	intergenic	NA	NA	214.341	166	Hypermethylation	0.000274081	0.000697725
655390	chrLG1	1489501	1490000	20	intergenic	NA	NA	0	20	Hypomethylation	0.00636217	0.00839255
655391	chrLG1	1491501	1492000	17	intergenic	NA	NA	0	17	Hypomethylation	0.0117402	0.0138417
655392	chrLG1	1492001	1492500	42	intergenic	NA	NA	0	42	Hypomethylation	8.16e-07	6.11e-06
655393	chrLG1	1492501	1493000	19	intergenic	NA	NA	0	19	Hypomethylation	0.00636217	0.00839255
655394	chrLG1	1519001	1519500	107	intergenic	NA	NA	35.0365	107	Hypomethylation	0.000868658	0.00177319
655395	chrLG1	1519501	1520000	104	intergenic	NA	NA	37.0975	104	Hypomethylation	0.00253299	0.00405867
655396	chrLG1	1522501	1523000	22	intergenic	NA	NA	0	22	Hypomethylation	0.00183717	0.00309112
655397	chrLG1	1529001	1529500	37	intergenic	NA	NA	2.06097	37	Hypomethylation	0.000279321	0.000701179
655398	chrLG1	1531501	1532000	383	intergenic	NA	NA	408.072	383	Hypermethylation	0.000947202	0.00189238
655399	chrLG1	1540501	1541000	184	intergenic	NA	NA	204.036	184	Hypermethylation	0.0110921	0.0136463
655400	chrLG1	1541001	1541500	340	intergenic	NA	NA	342.121	340	Hypermethylation	0.0127803	0.0149231
655401	chrLG1	1541501	1542000	238	intergenic	NA	NA	245.256	238	Hypermethylation	0.0232933	0.0257541
655402	chrLG1	1543001	1543500	131	intergenic	NA	NA	162.817	131	Hypermethylation	0.00330607	0.00507246
655403	chrLG1	1543501	1544000	333	intergenic	NA	NA	383.341	333	Hypermethylation	8.88e-05	0.000288028
655404	chrLG1	1545001	1545500	44	intergenic	NA	NA	10.3049	44	Hypomethylation	0.00909852	0.0113988
655405	chrLG1	1557501	1558000	35	intergenic	NA	NA	6.18292	35	Hypomethylation	0.00939996	0.011736
655406	chrLG1	1558001	1558500	55	intergenic	NA	NA	4.12194	55	Hypomethylation	7.56e-06	3.9e-05
655407	chrLG1	1559001	1559500	82	intergenic	NA	NA	20.6097	82	Hypomethylation	0.00023202	0.000632996
655408	chrLG1	1560001	1560500	53	intergenic	NA	NA	78.3169	53	Hypermethylation	0.0066589	0.00871645
655409	chrLG1	1561501	1562000	24	intergenic	NA	NA	0	24	Hypomethylation	0.000980413	0.00190035
655410	chrLG1	1566001	1566500	77	intergenic	NA	NA	26.7926	77	Hypomethylation	0.00824783	0.0104124
655411	chrLG1	1566501	1567000	115	intergenic	NA	NA	41.2194	115	Hypomethylation	0.001462	0.00269706
655412	chrLG1	1567001	1567500	30	intergenic	NA	NA	2.06097	30	Hypomethylation	0.00258886	0.00412706
655413	chrLG1	1572001	1572500	122	intergenic	NA	NA	193.731	122	Hypermethylation	1.88e-06	1.25e-05
655414	chrLG1	1572501	1573000	68	intergenic	NA	NA	109.232	68	Hypermethylation	0.000460975	0.00108005
655415	chrLG1	1580501	1581000	7	intergenic	NA	NA	37.0975	7	Hypermethylation	1.96e-05	8.74e-05
655416	chrLG1	1589001	1589500	38	intergenic	NA	NA	0	38	Hypomethylation	5.78e-06	3.07e-05
655417	chrLG1	1595501	1596000	354	intergenic	NA	NA	348.304	354	Hypomethylation	0.021109	0.0235136
655418	chrLG1	1599001	1599500	78	intergenic	NA	NA	18.5487	78	Hypomethylation	0.000401804	0.000957113
655419	chrLG1	1604501	1605000	12	intergenic	NA	NA	28.8536	12	Hypermethylation	0.0106654	0.0131807
655420	chrLG1	1606501	1607000	31	intergenic	NA	NA	4.12194	31	Hypomethylation	0.00436394	0.00619609
655421	chrLG1	1610501	1611000	82	intergenic	NA	NA	115.414	82	Hypermethylation	0.00231001	0.00375933
655422	chrLG1	1613001	1613500	91	intergenic	NA	NA	24.7317	91	Hypomethylation	0.000310528	0.000770759
655423	chrLG1	1615501	1616000	56	intergenic	NA	NA	0	56	Hypomethylation	7.09e-08	9.06e-07
655424	chrLG1	1617501	1618000	23	intergenic	NA	NA	0	23	Hypomethylation	0.00183717	0.00309112
655425	chrLG1	1618001	1618500	65	intergenic	NA	NA	14.4268	65	Hypomethylation	0.000727566	0.00153417
655426	chrLG1	1626501	1627000	206	intergenic	NA	NA	230.829	206	Hypermethylation	0.00473626	0.00661725
655427	chrLG1	1629001	1629500	20	intergenic	NA	NA	65.9511	20	Hypermethylation	1.2e-06	8.65e-06
655428	chrLG1	1629501	1630000	31	intergenic	NA	NA	65.9511	31	Hypermethylation	0.000468415	0.00109472
655429	chrLG1	1630501	1631000	102	intergenic	NA	NA	32.9755	102	Hypomethylation	0.000899067	0.00182546
655430	chrLG1	1631001	1631500	62	intergenic	NA	NA	14.4268	62	Hypomethylation	0.00110289	0.0021061
655431	chrLG1	1631501	1632000	43	intergenic	NA	NA	0	43	Hypomethylation	8.16e-07	6.11e-06
655432	chrLG1	1632001	1632500	82	intergenic	NA	NA	14.4268	82	Hypomethylation	1.25e-05	5.87e-05
655433	chrLG1	1635501	1636000	59	intergenic	NA	NA	12.3658	59	Hypomethylation	0.000834919	0.00171366
655434	chrLG1	1641501	1642000	115	intergenic	NA	NA	142.207	115	Hypermethylation	0.00633161	0.00839255
655435	chrLG1	1642001	1642500	223	intergenic	NA	NA	288.536	223	Hypermethylation	2.03e-05	8.99e-05
655436	chrLG1	1642501	1643000	59	intergenic	NA	NA	80.3779	59	Hypermethylation	0.0216551	0.0240837
655437	chrLG1	1655001	1655500	17	intergenic	NA	NA	0	17	Hypomethylation	0.0117402	0.0138417
655438	chrLG1	1655501	1656000	108	intergenic	NA	NA	30.9146	108	Hypomethylation	0.000134677	0.000408202
655439	chrLG1	1661501	1662000	37	intergenic	NA	NA	0	37	Hypomethylation	5.78e-06	3.07e-05
655440	chrLG1	1662001	1662500	47	intergenic	NA	NA	0	47	Hypomethylation	2.2e-07	2.18e-06
655441	chrLG1	1665001	1665500	86	intergenic	NA	NA	20.6097	86	Hypomethylation	0.000199003	0.000554467
655442	chrLG1	1665501	1666000	67	intergenic	NA	NA	6.18292	67	Hypomethylation	3.2e-06	1.93e-05
655443	chrLG1	1669501	1670000	18	intergenic	NA	NA	0	18	Hypomethylation	0.0117402	0.0138417
655444	chrLG1	1670001	1670500	39	intergenic	NA	NA	8.24389	39	Hypomethylation	0.00817489	0.0103413
655445	chrLG1	1673001	1673500	20	intergenic	NA	NA	0	20	Hypomethylation	0.00636217	0.00839255
655446	chrLG1	1673501	1674000	25	intergenic	NA	NA	0	25	Hypomethylation	0.000980413	0.00190035
655447	chrLG1	1678001	1678500	27	intergenic	NA	NA	0	27	Hypomethylation	0.000276113	0.000697725
655448	chrLG1	1679501	1680000	29	intergenic	NA	NA	0	29	Hypomethylation	0.000276113	0.000697725
655449	chrLG1	1680501	1681000	59	intergenic	NA	NA	16.4878	59	Hypomethylation	0.00801499	0.0101779
655450	chrLG1	1681501	1682000	82	intergenic	NA	NA	117.475	82	Hypermethylation	0.00134298	0.00249879
655451	chrLG1	1696001	1696500	92	intergenic	NA	NA	24.7317	92	Hypomethylation	0.000213092	0.000590436
655452	chrLG1	1696501	1697000	90	intergenic	NA	NA	26.7926	90	Hypomethylation	0.000933795	0.00186843
655453	chrLG1	1698001	1698500	38	intergenic	NA	NA	0	38	Hypomethylation	5.78e-06	3.07e-05
655454	chrLG1	1705501	1706000	58	intergenic	NA	NA	8.24389	58	Hypomethylation	0.000113952	0.000356296
655455	chrLG1	1706001	1706500	39	intergenic	NA	NA	4.12194	39	Hypomethylation	0.000537698	0.00119242
655456	chrLG1	1708501	1709000	48	intergenic	NA	NA	8.24389	48	Hypomethylation	0.00189492	0.00316757
655457	chrLG1	1709001	1709500	90	intergenic	NA	NA	20.6097	90	Hypomethylation	9.01e-05	0.000291644
655458	chrLG1	1709501	1710000	26	intergenic	NA	NA	0	26	Hypomethylation	0.000521183	0.00116331
655459	chrLG1	1713001	1713500	28	intergenic	NA	NA	0	28	Hypomethylation	0.000276113	0.000697725
655460	chrLG1	1715501	1716000	92	intergenic	NA	NA	35.0365	92	Hypomethylation	0.0089023	0.0111878
655461	chrLG1	1716001	1716500	72	intergenic	NA	NA	4.12194	72	Hypomethylation	1.83e-07	1.9e-06
655462	chrLG1	1722501	1723000	70	intergenic	NA	NA	12.3658	70	Hypomethylation	5.82e-05	0.000204761
655463	chrLG1	1729001	1729500	43	intergenic	NA	NA	0	43	Hypomethylation	8.16e-07	6.11e-06
655464	chrLG1	1732501	1733000	27	intergenic	NA	NA	0	27	Hypomethylation	0.000276113	0.000697725
655465	chrLG1	1733001	1733500	17	intergenic	NA	NA	0	17	Hypomethylation	0.0117402	0.0138417
655466	chrLG1	1742501	1743000	32	intergenic	NA	NA	0	32	Hypomethylation	4.04e-05	0.000149152
655467	chrLG1	1743001	1743500	49	intergenic	NA	NA	0	49	Hypomethylation	1.14e-07	1.29e-06
655468	chrLG1	1746001	1746500	34	intergenic	NA	NA	63.8901	34	Hypermethylation	0.00226501	0.00369601
655469	chrLG1	1746501	1747000	12	intergenic	NA	NA	30.9146	12	Hypermethylation	0.00409952	0.00590356
655470	chrLG1	1750001	1750500	69	intergenic	NA	NA	18.5487	69	Hypomethylation	0.0015179	0.00276817
655471	chrLG1	1750501	1751000	49	intergenic	NA	NA	0	49	Hypomethylation	1.14e-07	1.29e-06
655472	chrLG1	1753501	1754000	17	intergenic	NA	NA	0	17	Hypomethylation	0.0117402	0.0138417
655473	chrLG1	1754501	1755000	31	intergenic	NA	NA	0	31	Hypomethylation	7.68e-05	0.0002532
655474	chrLG1	1755001	1755500	28	intergenic	NA	NA	0	28	Hypomethylation	0.000276113	0.000697725
655475	chrLG1	1760001	1760500	73	intergenic	NA	NA	22.6707	73	Hypomethylation	0.00384456	0.00565459
655476	chrLG1	1763501	1764000	23	intergenic	NA	NA	0	23	Hypomethylation	0.00183717	0.00309112
655477	chrLG1	1765501	1766000	25	intergenic	NA	NA	0	25	Hypomethylation	0.000980413	0.00190035
655478	chrLG1	1766001	1766500	43	intergenic	NA	NA	4.12194	43	Hypomethylation	0.000550905	0.00120209
655479	chrLG1	1773001	1773500	59	intergenic	NA	NA	84.4998	59	Hypermethylation	0.00679068	0.00886396
655480	chrLG1	1778501	1779000	24	intergenic	NA	NA	0	24	Hypomethylation	0.000980413	0.00190035
655481	chrLG1	1784501	1785000	21	intergenic	NA	NA	0	21	Hypomethylation	0.0034275	0.00511457
655482	chrLG1	1785501	1786000	33	intergenic	NA	NA	0	33	Hypomethylation	4.04e-05	0.000149152
655483	chrLG1	1786001	1786500	36	intergenic	NA	NA	4.12194	36	Hypomethylation	0.000916869	0.00184408
655484	chrLG1	1786501	1787000	28	intergenic	NA	NA	2.06097	28	Hypomethylation	0.00444281	0.00627121
655485	chrLG1	1787001	1787500	27	intergenic	NA	NA	0	27	Hypomethylation	0.000276113	0.000697725
655486	chrLG1	1787501	1788000	27	intergenic	NA	NA	0	27	Hypomethylation	0.000276113	0.000697725
655487	chrLG1	1791501	1792000	46	intergenic	NA	NA	86.5608	46	Hypermethylation	0.000270923	0.000697725
655488	chrLG1	1792001	1792500	88	intergenic	NA	NA	169	88	Hypermethylation	9.52e-08	1.17e-06
655489	chrLG1	1792501	1793000	107	intergenic	NA	NA	140.146	107	Hypermethylation	0.00232927	0.00378144
655490	chrLG1	1793501	1794000	110	intergenic	NA	NA	35.0365	110	Hypomethylation	0.00045085	0.00106
655491	chrLG1	1800501	1801000	60	intergenic	NA	NA	12.3658	60	Hypomethylation	0.000834919	0.00171366
655492	chrLG1	1814001	1814500	2	intergenic	NA	NA	20.6097	2	Hypermethylation	0.00183717	0.00309112
655493	chrLG1	1814501	1815000	2	intergenic	NA	NA	20.6097	2	Hypermethylation	0.00183717	0.00309112
655494	chrLG1	1818501	1819000	45	intergenic	NA	NA	0	45	Hypomethylation	4.24e-07	3.74e-06
655495	chrLG1	1819001	1819500	53	intergenic	NA	NA	0	53	Hypomethylation	1.34e-07	1.45e-06
655496	chrLG1	1823001	1823500	58	intergenic	NA	NA	8.24389	58	Hypomethylation	0.000113952	0.000356296
655497	chrLG1	1827001	1827500	4	intergenic	NA	NA	20.6097	4	Hypermethylation	0.00183717	0.00309112
655498	chrLG1	1832501	1833000	24	intergenic	NA	NA	0	24	Hypomethylation	0.000980413	0.00190035
655499	chrLG1	1833501	1834000	25	intergenic	NA	NA	0	25	Hypomethylation	0.000980413	0.00190035
655500	chrLG1	1835501	1836000	67	intergenic	NA	NA	18.5487	67	Hypomethylation	0.00221931	0.00363952
655501	chrLG1	1842001	1842500	18	intergenic	NA	NA	0	18	Hypomethylation	0.0117402	0.0138417
655502	chrLG1	1842501	1843000	41	intergenic	NA	NA	8.24389	41	Hypomethylation	0.00525564	0.00723195
655503	chrLG1	1845001	1845500	37	intergenic	NA	NA	0	37	Hypomethylation	5.78e-06	3.07e-05
655504	chrLG1	1846001	1846500	28	intergenic	NA	NA	0	28	Hypomethylation	0.000276113	0.000697725
655505	chrLG1	1849001	1849500	19	intergenic	NA	NA	0	19	Hypomethylation	0.00636217	0.00839255
655506	chrLG1	1849501	1850000	30	intergenic	NA	NA	0	30	Hypomethylation	0.000145836	0.000426889
655507	chrLG1	1850001	1850500	27	intergenic	NA	NA	0	27	Hypomethylation	0.000276113	0.000697725
655508	chrLG1	1850501	1851000	27	intergenic	NA	NA	0	27	Hypomethylation	0.000276113	0.000697725
655509	chrLG1	1853001	1853500	21	intergenic	NA	NA	0	21	Hypomethylation	0.0034275	0.00511457
655510	chrLG1	1853501	1854000	27	intergenic	NA	NA	0	27	Hypomethylation	0.000276113	0.000697725
655511	chrLG1	1858501	1859000	93	intergenic	NA	NA	133.963	93	Hypermethylation	0.000795151	0.00164732
655512	chrLG1	1866001	1866500	52	intergenic	NA	NA	4.12194	52	Hypomethylation	2.27e-05	9.61e-05
655513	chrLG1	1867501	1868000	105	intergenic	NA	NA	32.9755	105	Hypomethylation	0.000459609	0.00107848
655514	chrLG1	1872501	1873000	36	intergenic	NA	NA	4.12194	36	Hypomethylation	0.000916869	0.00184408
655515	chrLG1	1884001	1884500	30	intergenic	NA	NA	2.06097	30	Hypomethylation	0.00258886	0.00412706
655516	chrLG1	1889501	1890000	45	intergenic	NA	NA	4.12194	45	Hypomethylation	0.00019426	0.000543654
655517	chrLG1	1890001	1890500	57	intergenic	NA	NA	0	57	Hypomethylation	3.76e-08	5.25e-07
655518	chrLG1	1893001	1893500	26	intergenic	NA	NA	0	26	Hypomethylation	0.000521183	0.00116331
655519	chrLG1	1893501	1894000	85	intergenic	NA	NA	16.4878	85	Hypomethylation	3.86e-05	0.000149152
655520	chrLG1	1894001	1894500	78	intergenic	NA	NA	24.7317	78	Hypomethylation	0.00522183	0.00721317
655521	chrLG1	1896001	1896500	42	intergenic	NA	NA	8.24389	42	Hypomethylation	0.00335045	0.00511457
655522	chrLG1	1898001	1898500	118	intergenic	NA	NA	150.451	118	Hypermethylation	0.00274014	0.00431912
655523	chrLG1	1898501	1899000	97	intergenic	NA	NA	121.597	97	Hypermethylation	0.00872718	0.010987
655524	chrLG1	1903001	1903500	233	intergenic	NA	NA	249.378	233	Hypermethylation	0.00858527	0.0108256
655525	chrLG1	1903501	1904000	47	intergenic	NA	NA	78.3169	47	Hypermethylation	0.00154648	0.00281186
655526	chrLG1	1907001	1907500	40	intergenic	NA	NA	0	40	Hypomethylation	3.01e-06	1.84e-05
655527	chrLG1	1907501	1908000	29	intergenic	NA	NA	0	29	Hypomethylation	0.000276113	0.000697725
655528	chrLG1	1917001	1917500	23	intergenic	NA	NA	0	23	Hypomethylation	0.00183717	0.00309112
655529	chrLG1	1930001	1930500	73	intergenic	NA	NA	12.3658	73	Hypomethylation	5.33e-05	0.000189665
655530	chrLG1	1930501	1931000	52	intergenic	NA	NA	8.24389	52	Hypomethylation	0.000761073	0.00158633
655531	chrLG1	1940501	1941000	32	intergenic	NA	NA	4.12194	32	Hypomethylation	0.00436394	0.00619609
655532	chrLG1	1946501	1947000	20	intergenic	NA	NA	43.2804	20	Hypermethylation	0.00258608	0.00412706
655533	chrLG1	1955001	1955500	93	intergenic	NA	NA	35.0365	93	Hypomethylation	0.0066589	0.00871645
655534	chrLG1	1957001	1957500	19	intergenic	NA	NA	0	19	Hypomethylation	0.00636217	0.00839255
655535	chrLG1	1965501	1966000	3	intergenic	NA	NA	16.4878	3	Hypermethylation	0.0117402	0.0138417
655536	chrLG1	1975001	1975500	18	intergenic	NA	NA	39.1585	18	Hypermethylation	0.00909852	0.0113988
655537	chrLG1	1976001	1976500	21	intergenic	NA	NA	0	21	Hypomethylation	0.0034275	0.00511457
655538	chrLG1	1978001	1978500	47	intergenic	NA	NA	0	47	Hypomethylation	2.2e-07	2.18e-06
655539	chrLG1	1980001	1980500	33	intergenic	NA	NA	0	33	Hypomethylation	4.04e-05	0.000149152
655540	chrLG1	1980501	1981000	64	intergenic	NA	NA	0	64	Hypomethylation	2.93e-09	6.02e-08
655541	chrLG1	1981001	1981500	22	intergenic	NA	NA	0	22	Hypomethylation	0.00183717	0.00309112
655542	chrLG1	1982501	1983000	80	intergenic	NA	NA	18.5487	80	Hypomethylation	0.000269861	0.000697725
655543	chrLG1	1983001	1983500	81	intergenic	NA	NA	20.6097	81	Hypomethylation	0.000343835	0.000838129
655544	chrLG1	1985501	1986000	30	intergenic	NA	NA	2.06097	30	Hypomethylation	0.00258886	0.00412706
655545	chrLG1	1989501	1990000	34	intergenic	NA	NA	6.18292	34	Hypomethylation	0.0146935	0.0169342
655546	chrLG1	1996001	1996500	149	intergenic	NA	NA	53.5853	149	Hypomethylation	0.00032328	0.000797379
655547	chrLG1	1996501	1997000	71	intergenic	NA	NA	18.5487	71	Hypomethylation	0.00103178	0.00198951
655548	chrLG1	1997501	1998000	110	intergenic	NA	NA	37.0975	110	Hypomethylation	0.000998264	0.00193141
655549	chrLG1	2000501	2001000	149	intergenic	NA	NA	59.7682	149	Hypomethylation	0.00148011	0.00272583
655550	chrLG1	2007501	2008000	12	intergenic	NA	NA	37.0975	12	Hypermethylation	0.00091941	0.00184408
655551	chrLG1	2011001	2011500	133	intergenic	NA	NA	160.756	133	Hypermethylation	0.00533778	0.00733812
655552	chrLG1	2012501	2013000	34	intergenic	NA	NA	0	34	Hypomethylation	4.04e-05	0.000149152
655553	chrLG1	2013501	2014000	186	intergenic	NA	NA	237.012	186	Hypermethylation	0.000132908	0.000404209
655554	chrLG1	2014001	2014500	141	intergenic	NA	NA	187.548	141	Hypermethylation	0.000366574	0.000883913
655555	chrLG1	2015001	2015500	70	intergenic	NA	NA	90.6828	70	Hypermethylation	0.0187132	0.0211354
655556	chrLG1	2016001	2016500	18	intergenic	NA	NA	0	18	Hypomethylation	0.0117402	0.0138417
655557	chrLG1	2017001	2017500	287	intergenic	NA	NA	290.597	287	Hypermethylation	0.0194098	0.0217761
655558	chrLG1	2017501	2018000	302	intergenic	NA	NA	352.426	302	Hypermethylation	0.00011652	0.00036064
655559	chrLG1	2024501	2025000	56	intergenic	NA	NA	14.4268	56	Hypomethylation	0.00545034	0.00747027
655560	chrLG1	2025001	2025500	28	intergenic	NA	NA	0	28	Hypomethylation	0.000276113	0.000697725
655561	chrLG1	2027001	2027500	95	intergenic	NA	NA	32.9755	95	Hypomethylation	0.00324248	0.00498843
655562	chrLG1	2027501	2028000	98	intergenic	NA	NA	35.0365	98	Hypomethylation	0.00269561	0.00425782
655563	chrLG1	2029501	2030000	70	intergenic	NA	NA	10.3049	70	Hypomethylation	2.44e-05	0.000102369
655564	chrLG1	2032001	2032500	74	intergenic	NA	NA	98.9266	74	Hypermethylation	0.00795936	0.0101301
655565	chrLG1	2032501	2033000	256	intergenic	NA	NA	290.597	256	Hypermethylation	0.0010036	0.00194126
655566	chrLG1	2044001	2044500	42	intergenic	NA	NA	4.12194	42	Hypomethylation	0.000550905	0.00120209
655567	chrLG1	2046001	2046500	17	intergenic	NA	NA	0	17	Hypomethylation	0.0117402	0.0138417
655568	chrLG1	2046501	2047000	19	intergenic	NA	NA	0	19	Hypomethylation	0.00636217	0.00839255
655569	chrLG1	2051501	2052000	38	intergenic	NA	NA	0	38	Hypomethylation	5.78e-06	3.07e-05
655570	chrLG1	2052001	2052500	37	intergenic	NA	NA	0	37	Hypomethylation	5.78e-06	3.07e-05
655571	chrLG1	2052501	2053000	31	intergenic	NA	NA	4.12194	31	Hypomethylation	0.00436394	0.00619609
655572	chrLG1	2055501	2056000	69	intergenic	NA	NA	90.6828	69	Hypermethylation	0.0135979	0.0157783
655573	chrLG1	2058501	2059000	97	intergenic	NA	NA	14.4268	97	Hypomethylation	7.22e-07	5.85e-06
655574	chrLG1	2059001	2059500	122	intergenic	NA	NA	43.2804	122	Hypomethylation	0.00101588	0.00196304
655575	chrLG1	2061001	2061500	56	intergenic	NA	NA	0	56	Hypomethylation	7.09e-08	9.06e-07
655576	chrLG1	2062501	2063000	64	intergenic	NA	NA	0	64	Hypomethylation	2.93e-09	6.02e-08
655577	chrLG1	2063501	2064000	155	intergenic	NA	NA	218.463	155	Hypermethylation	1.78e-05	7.97e-05
655578	chrLG1	2064001	2064500	151	intergenic	NA	NA	179.305	151	Hypermethylation	0.00465432	0.00652004
655579	chrLG1	2066501	2067000	81	intergenic	NA	NA	26.7926	81	Hypomethylation	0.00311407	0.00481535
655580	chrLG1	2067501	2068000	168	intergenic	NA	NA	239.073	168	Hypermethylation	5.38e-06	3.06e-05
655581	chrLG1	2070501	2071000	31	intergenic	NA	NA	0	31	Hypomethylation	7.68e-05	0.0002532
655582	chrLG1	2083501	2084000	81	intergenic	NA	NA	18.5487	81	Hypomethylation	0.000180313	0.00051344
655583	chrLG1	2084001	2084500	98	intergenic	NA	NA	20.6097	98	Hypomethylation	1.15e-05	5.45e-05
655584	chrLG1	2084501	2085000	22	intergenic	NA	NA	0	22	Hypomethylation	0.00183717	0.00309112
655585	chrLG1	2089501	2090000	64	intergenic	NA	NA	113.353	64	Hypermethylation	5.79e-05	0.000204515
655586	chrLG1	2090001	2090500	86	intergenic	NA	NA	111.292	86	Hypermethylation	0.0101871	0.0126307
655587	chrLG1	2091001	2091500	18	intergenic	NA	NA	0	18	Hypomethylation	0.0117402	0.0138417
655588	chrLG1	2092501	2093000	129	intergenic	NA	NA	175.183	129	Hypermethylation	0.000276248	0.000697886
655589	chrLG1	2098001	2098500	35	intergenic	NA	NA	2.06097	35	Hypomethylation	0.000491667	0.00113865
655590	chrLG1	2098501	2099000	18	intergenic	NA	NA	0	18	Hypomethylation	0.0117402	0.0138417
655591	chrLG1	2099001	2099500	26	intergenic	NA	NA	0	26	Hypomethylation	0.000521183	0.00116331
655592	chrLG1	2108501	2109000	79	intergenic	NA	NA	20.6097	79	Hypomethylation	0.000743304	0.00156015
655593	chrLG1	2112001	2112500	318	intergenic	NA	NA	319.451	318	Hypermethylation	0.0152762	0.0175766
655594	chrLG1	2114501	2115000	22	intergenic	NA	NA	0	22	Hypomethylation	0.00183717	0.00309112
655595	chrLG1	2115001	2115500	19	intergenic	NA	NA	0	19	Hypomethylation	0.00636217	0.00839255
655596	chrLG1	2121001	2121500	44	intergenic	NA	NA	4.12194	44	Hypomethylation	0.000328077	0.000803318
655597	chrLG1	2121501	2122000	51	intergenic	NA	NA	0	51	Hypomethylation	4.71e-07	3.99e-06
655598	chrLG1	2123501	2124000	90	intergenic	NA	NA	26.7926	90	Hypomethylation	0.000933795	0.00186843
655599	chrLG1	2124001	2124500	90	intergenic	NA	NA	28.8536	90	Hypomethylation	0.00154648	0.00281186
655600	chrLG1	2126001	2126500	34	intergenic	NA	NA	2.06097	34	Hypomethylation	0.000860688	0.0017582
655601	chrLG1	2126501	2127000	40	intergenic	NA	NA	8.24389	40	Hypomethylation	0.00525564	0.00723195
655602	chrLG1	2130501	2131000	37	intergenic	NA	NA	0	37	Hypomethylation	5.78e-06	3.07e-05
655603	chrLG1	2143001	2143500	97	intergenic	NA	NA	123.658	97	Hypermethylation	0.00692819	0.00903158
655604	chrLG1	2143501	2144000	21	intergenic	NA	NA	43.2804	21	Hypermethylation	0.00513866	0.00711974
655605	chrLG1	2145001	2145500	22	intergenic	NA	NA	0	22	Hypomethylation	0.00183717	0.00309112
655606	chrLG1	2145501	2146000	22	intergenic	NA	NA	0	22	Hypomethylation	0.00183717	0.00309112
655607	chrLG1	2154001	2154500	88	intergenic	NA	NA	24.7317	88	Hypomethylation	0.000649708	0.00139284
655608	chrLG1	2157001	2157500	56	intergenic	NA	NA	10.3049	56	Hypomethylation	0.000687676	0.0014617
655609	chrLG1	2157501	2158000	73	intergenic	NA	NA	8.24389	73	Hypomethylation	3.48e-06	2.08e-05
655610	chrLG1	2158001	2158500	43	intergenic	NA	NA	8.24389	43	Hypomethylation	0.00335045	0.00511457
655611	chrLG1	2161001	2161500	134	intergenic	NA	NA	164.878	134	Hypermethylation	0.00368282	0.00545931
655612	chrLG1	2163501	2164000	169	intergenic	NA	NA	197.853	169	Hypermethylation	0.00315353	0.00487345
655613	chrLG1	2174501	2175000	34	intergenic	NA	NA	0	34	Hypomethylation	4.04e-05	0.000149152
655614	chrLG1	2175001	2175500	87	intergenic	NA	NA	24.7317	87	Hypomethylation	0.000649708	0.00139284
655615	chrLG1	2177501	2178000	23	intergenic	NA	NA	0	23	Hypomethylation	0.00183717	0.00309112
655616	chrLG1	2178001	2178500	46	intergenic	NA	NA	6.18292	46	Hypomethylation	0.000540282	0.00119242
655617	chrLG1	2192001	2192500	316	intergenic	NA	NA	342.121	316	Hypermethylation	0.00143734	0.00266107
655618	chrLG1	2192501	2193000	271	intergenic	NA	NA	323.573	271	Hypermethylation	9.8e-05	0.000313588
655619	chrLG1	2194501	2195000	54	intergenic	NA	NA	12.3658	54	Hypomethylation	0.002916	0.00456347
655620	chrLG1	2199001	2199500	43	intergenic	NA	NA	8.24389	43	Hypomethylation	0.00335045	0.00511457
655621	chrLG1	2203501	2204000	38	intergenic	NA	NA	4.12194	38	Hypomethylation	0.000916869	0.00184408
655622	chrLG1	2209501	2210000	57	intergenic	NA	NA	16.4878	57	Hypomethylation	0.00666872	0.00871645
655623	chrLG1	2213501	2214000	24	intergenic	NA	NA	0	24	Hypomethylation	0.000980413	0.00190035
655624	chrLG1	2214001	2214500	41	intergenic	NA	NA	0	41	Hypomethylation	1.57e-06	1.06e-05
655625	chrLG1	2214501	2215000	33	intergenic	NA	NA	0	33	Hypomethylation	4.04e-05	0.000149152
655626	chrLG1	2215501	2216000	173	intergenic	NA	NA	193.731	173	Hypermethylation	0.010848	0.0133859
655627	chrLG1	2225501	2226000	31	intergenic	NA	NA	0	31	Hypomethylation	7.68e-05	0.0002532
655628	chrLG1	2226001	2226500	55	intergenic	NA	NA	0	55	Hypomethylation	7.09e-08	9.06e-07
655629	chrLG1	2226501	2227000	44	intergenic	NA	NA	0	44	Hypomethylation	8.16e-07	6.11e-06
655630	chrLG1	2227501	2228000	17	intergenic	NA	NA	0	17	Hypomethylation	0.0117402	0.0138417
655631	chrLG1	2228001	2228500	34	intergenic	NA	NA	0	34	Hypomethylation	4.04e-05	0.000149152
655632	chrLG1	2229501	2230000	65	intergenic	NA	NA	16.4878	65	Hypomethylation	0.00263377	0.0041721
655633	chrLG1	2234001	2234500	20	intergenic	NA	NA	0	20	Hypomethylation	0.00636217	0.00839255
655634	chrLG1	2234501	2235000	145	intergenic	NA	NA	183.426	145	Hypermethylation	0.00105598	0.00203209
655635	chrLG1	2235001	2235500	198	intergenic	NA	NA	232.89	198	Hypermethylation	0.00128007	0.00239895
655636	chrLG1	2241501	2242000	128	intergenic	NA	NA	173.122	128	Hypermethylation	0.000354777	0.000861354
655637	chrLG1	2242001	2242500	268	intergenic	NA	NA	294.719	268	Hypermethylation	0.00250847	0.00402781
655638	chrLG1	2245001	2245500	3	intergenic	NA	NA	16.4878	3	Hypermethylation	0.0117402	0.0138417
655639	chrLG1	2250001	2250500	50	intergenic	NA	NA	10.3049	50	Hypomethylation	0.00167444	0.00298887
655640	chrLG1	2250501	2251000	102	intergenic	NA	NA	4.12194	102	Hypomethylation	2.55e-11	9.61e-10
655641	chrLG1	2254501	2255000	18	intergenic	NA	NA	0	18	Hypomethylation	0.0117402	0.0138417
655642	chrLG1	2257501	2258000	156	intergenic	NA	NA	181.366	156	Hypermethylation	0.00644876	0.00849846
655643	chrLG1	2258001	2258500	129	intergenic	NA	NA	162.817	129	Hypermethylation	0.00250646	0.00402587
655644	chrLG1	2261501	2262000	66	intergenic	NA	NA	12.3658	66	Hypomethylation	0.00022598	0.000620306
655645	chrLG1	2268001	2268500	59	intergenic	NA	NA	14.4268	59	Hypomethylation	0.00166131	0.00297357
655646	chrLG1	2268501	2269000	84	intergenic	NA	NA	28.8536	84	Hypomethylation	0.00566502	0.00773662
655647	chrLG1	2277001	2277500	211	intergenic	NA	NA	234.951	211	Hypermethylation	0.00425642	0.00609965
655648	chrLG1	2278001	2278500	37	intergenic	NA	NA	0	37	Hypomethylation	5.78e-06	3.07e-05
655649	chrLG1	2278501	2279000	36	intergenic	NA	NA	0	36	Hypomethylation	1.11e-05	5.27e-05
655650	chrLG1	2283001	2283500	39	intergenic	NA	NA	8.24389	39	Hypomethylation	0.00817489	0.0103413
655651	chrLG1	2284501	2285000	30	intergenic	NA	NA	49.4633	30	Hypermethylation	0.0187608	0.0211786
655652	chrLG1	2285001	2285500	58	intergenic	NA	NA	6.18292	58	Hypomethylation	4.3e-05	0.000156986
655653	chrLG1	2287001	2287500	27	intergenic	NA	NA	0	27	Hypomethylation	0.000276113	0.000697725
655654	chrLG1	2287501	2288000	55	intergenic	NA	NA	14.4268	55	Hypomethylation	0.00545034	0.00747027
655655	chrLG1	2293001	2293500	69	intergenic	NA	NA	12.3658	69	Hypomethylation	9.2e-05	0.000296202
655656	chrLG1	2294501	2295000	79	intergenic	NA	NA	100.988	79	Hypermethylation	0.0160305	0.0183085
655657	chrLG1	2296001	2296500	27	intergenic	NA	NA	0	27	Hypomethylation	0.000276113	0.000697725
655658	chrLG1	2296501	2297000	156	intergenic	NA	NA	65.9511	156	Hypomethylation	0.00205975	0.00341313
655659	chrLG1	2298001	2298500	34	intergenic	NA	NA	0	34	Hypomethylation	4.04e-05	0.000149152
655660	chrLG1	2303501	2304000	27	intergenic	NA	NA	0	27	Hypomethylation	0.000276113	0.000697725
655661	chrLG1	2304001	2304500	53	intergenic	NA	NA	14.4268	53	Hypomethylation	0.00798014	0.0101478
655662	chrLG1	2305001	2305500	39	intergenic	NA	NA	8.24389	39	Hypomethylation	0.00817489	0.0103413
655663	chrLG1	2318001	2318500	128	intergenic	NA	NA	28.8536	128	Hypomethylation	2.03e-06	1.33e-05
655664	chrLG1	2318501	2319000	162	intergenic	NA	NA	55.6462	162	Hypomethylation	9.22e-05	0.000296921
655665	chrLG1	2320501	2321000	26	intergenic	NA	NA	0	26	Hypomethylation	0.000521183	0.00116331
655666	chrLG1	2323001	2323500	68	intergenic	NA	NA	6.18292	68	Hypomethylation	1.88e-06	1.25e-05
655667	chrLG1	2323501	2324000	42	intergenic	NA	NA	0	42	Hypomethylation	8.16e-07	6.11e-06
655668	chrLG1	2338001	2338500	18	intergenic	NA	NA	0	18	Hypomethylation	0.0117402	0.0138417
655669	chrLG1	2338501	2339000	18	intergenic	NA	NA	0	18	Hypomethylation	0.0117402	0.0138417
655670	chrLG1	2346001	2346500	17	intergenic	NA	NA	0	17	Hypomethylation	0.0117402	0.0138417
655671	chrLG1	2354001	2354500	49	intergenic	NA	NA	12.3658	49	Hypomethylation	0.00513866	0.00711974
655672	chrLG1	2354501	2355000	30	intergenic	NA	NA	0	30	Hypomethylation	0.000145836	0.000426889
655673	chrLG1	2356501	2357000	122	intergenic	NA	NA	144.268	122	Hypermethylation	0.00914638	0.0114554
655674	chrLG1	2359001	2359500	23	intergenic	NA	NA	0	23	Hypomethylation	0.00183717	0.00309112
655675	chrLG1	2359501	2360000	33	intergenic	NA	NA	0	33	Hypomethylation	4.04e-05	0.000149152
655676	chrLG1	2360001	2360500	20	intergenic	NA	NA	0	20	Hypomethylation	0.00636217	0.00839255
655677	chrLG1	2366501	2367000	22	intergenic	NA	NA	0	22	Hypomethylation	0.00183717	0.00309112
655678	chrLG1	2367001	2367500	53	intergenic	NA	NA	0	53	Hypomethylation	1.34e-07	1.45e-06
655679	chrLG1	2367501	2368000	48	intergenic	NA	NA	10.3049	48	Hypomethylation	0.00396468	0.00572204
655680	chrLG1	2370001	2370500	55	intergenic	NA	NA	14.4268	55	Hypomethylation	0.00545034	0.00747027
655681	chrLG1	2378501	2379000	33	intergenic	NA	NA	0	33	Hypomethylation	4.04e-05	0.000149152
655682	chrLG1	2381501	2382000	20	intergenic	NA	NA	43.2804	20	Hypermethylation	0.00258608	0.00412706
655683	chrLG1	2382001	2382500	63	intergenic	NA	NA	113.353	63	Hypermethylation	3.43e-05	0.000137578
655684	chrLG1	2382501	2383000	75	intergenic	NA	NA	100.988	75	Hypermethylation	0.00858966	0.0108256
655685	chrLG1	2385501	2386000	18	intergenic	NA	NA	0	18	Hypomethylation	0.0117402	0.0138417
655686	chrLG1	2386001	2386500	20	intergenic	NA	NA	0	20	Hypomethylation	0.00636217	0.00839255
655687	chrLG1	2394501	2395000	45	intergenic	NA	NA	10.3049	45	Hypomethylation	0.00603095	0.0081615
655688	chrLG1	2397001	2397500	21	intergenic	NA	NA	0	21	Hypomethylation	0.0034275	0.00511457
655689	chrLG1	2397501	2398000	26	intergenic	NA	NA	0	26	Hypomethylation	0.000521183	0.00116331
655690	chrLG1	2400001	2400500	63	intergenic	NA	NA	0	63	Hypomethylation	5.55e-09	1.03e-07
655691	chrLG1	2400501	2401000	73	intergenic	NA	NA	0	73	Hypomethylation	1.17e-10	3.66e-09
655692	chrLG1	2403501	2404000	18	intergenic	NA	NA	0	18	Hypomethylation	0.0117402	0.0138417
655693	chrLG1	2409001	2409500	119	intergenic	NA	NA	144.268	119	Hypermethylation	0.00870734	0.0109637
655694	chrLG1	2409501	2410000	63	intergenic	NA	NA	94.8047	63	Hypermethylation	0.00264733	0.00419029
655695	chrLG1	2413501	2414000	57	intergenic	NA	NA	10.3049	57	Hypomethylation	0.00043649	0.00103023
655696	chrLG1	2415001	2415500	49	intergenic	NA	NA	4.12194	49	Hypomethylation	6.7e-05	0.000231561
655697	chrLG1	2415501	2416000	17	intergenic	NA	NA	0	17	Hypomethylation	0.0117402	0.0138417
655698	chrLG1	2416501	2417000	28	intergenic	NA	NA	0	28	Hypomethylation	0.000276113	0.000697725
655699	chrLG1	2419501	2420000	24	intergenic	NA	NA	0	24	Hypomethylation	0.000980413	0.00190035
655700	chrLG1	2431501	2432000	45	intergenic	NA	NA	0	45	Hypomethylation	4.24e-07	3.74e-06
655701	chrLG1	2436001	2436500	47	intergenic	NA	NA	6.18292	47	Hypomethylation	0.000540282	0.00119242
655702	chrLG1	2436501	2437000	63	intergenic	NA	NA	0	63	Hypomethylation	5.55e-09	1.03e-07
655703	chrLG1	2437001	2437500	35	intergenic	NA	NA	0	35	Hypomethylation	2.12e-05	9.08e-05
655704	chrLG1	2437501	2438000	41	intergenic	NA	NA	0	41	Hypomethylation	1.57e-06	1.06e-05
655705	chrLG1	2438001	2438500	44	intergenic	NA	NA	0	44	Hypomethylation	8.16e-07	6.11e-06
655706	chrLG1	2438501	2439000	21	intergenic	NA	NA	0	21	Hypomethylation	0.0034275	0.00511457
655707	chrLG1	2439001	2439500	26	intergenic	NA	NA	0	26	Hypomethylation	0.000521183	0.00116331
655708	chrLG1	2439501	2440000	55	intergenic	NA	NA	4.12194	55	Hypomethylation	7.56e-06	3.9e-05
655709	chrLG1	2440001	2440500	40	intergenic	NA	NA	4.12194	40	Hypomethylation	0.00091941	0.00184408
655710	chrLG1	2442001	2442500	18	intergenic	NA	NA	0	18	Hypomethylation	0.0117402	0.0138417
655711	chrLG1	2457501	2458000	29	intergenic	NA	NA	0	29	Hypomethylation	0.000276113	0.000697725
655712	chrLG1	2466501	2467000	47	intergenic	NA	NA	8.24389	47	Hypomethylation	0.00295847	0.00460353
655713	chrLG1	2468501	2469000	20	intergenic	NA	NA	0	20	Hypomethylation	0.00636217	0.00839255
655714	chrLG1	2469001	2469500	70	intergenic	NA	NA	0	70	Hypomethylation	4.26e-10	1.13e-08
655715	chrLG1	2469501	2470000	122	intergenic	NA	NA	47.4024	122	Hypomethylation	0.00226792	0.00369701
655716	chrLG1	2471001	2471500	41	intergenic	NA	NA	8.24389	41	Hypomethylation	0.00525564	0.00723195
655717	chrLG1	2474001	2474500	17	intergenic	NA	NA	0	17	Hypomethylation	0.0117402	0.0138417
655718	chrLG1	2480001	2480500	24	intergenic	NA	NA	0	24	Hypomethylation	0.000980413	0.00190035
655719	chrLG1	2480501	2481000	40	intergenic	NA	NA	0	40	Hypomethylation	3.01e-06	1.84e-05
655720	chrLG1	2487501	2488000	20	intergenic	NA	NA	0	20	Hypomethylation	0.00636217	0.00839255
655721	chrLG1	2489001	2489500	99	intergenic	NA	NA	30.9146	99	Hypomethylation	0.000770539	0.00160368
655722	chrLG1	2489501	2490000	39	intergenic	NA	NA	6.18292	39	Hypomethylation	0.00374236	0.00552705
655723	chrLG1	2496001	2496500	90	intergenic	NA	NA	115.414	90	Hypermethylation	0.00914522	0.0114552
655724	chrLG1	2496501	2497000	388	intergenic	NA	NA	424.56	388	Hypermethylation	0.000291144	0.000728966
655725	chrLG1	2497001	2497500	388	intergenic	NA	NA	375.097	388	Hypomethylation	0.0240991	0.0265934
655726	chrLG1	2498501	2499000	174	intergenic	NA	NA	257.621	174	Hypermethylation	6.4e-07	5.26e-06
655727	chrLG1	2499001	2499500	211	intergenic	NA	NA	284.414	211	Hypermethylation	4.54e-06	2.64e-05
655728	chrLG1	2513001	2513500	54	intergenic	NA	NA	14.4268	54	Hypomethylation	0.00545034	0.00747027
655729	chrLG1	2513501	2514000	43	intergenic	NA	NA	8.24389	43	Hypomethylation	0.00335045	0.00511457
655730	chrLG1	2516501	2517000	2	intergenic	NA	NA	16.4878	2	Hypermethylation	0.0117402	0.0138417
655731	chrLG1	2517501	2518000	70	intergenic	NA	NA	16.4878	70	Hypomethylation	0.000814887	0.00168182
655732	chrLG1	2522501	2523000	124	intergenic	NA	NA	51.5243	124	Hypomethylation	0.00514127	0.00712261
655733	chrLG1	2544001	2544500	45	intergenic	NA	NA	74.195	45	Hypermethylation	0.00299352	0.0046491
655734	chrLG1	2544501	2545000	20	intergenic	NA	NA	41.2194	20	Hypermethylation	0.00396468	0.00572204
655735	chrLG1	2545001	2545500	30	intergenic	NA	NA	0	30	Hypomethylation	0.000145836	0.000426889
655736	chrLG1	2545501	2546000	44	intergenic	NA	NA	0	44	Hypomethylation	8.16e-07	6.11e-06
655737	chrLG1	2546001	2546500	23	intergenic	NA	NA	0	23	Hypomethylation	0.00183717	0.00309112
655738	chrLG1	2547001	2547500	35	intergenic	NA	NA	88.6218	35	Hypermethylation	1.59e-06	1.07e-05
655739	chrLG1	2547501	2548000	40	intergenic	NA	NA	88.6218	40	Hypermethylation	1.54e-05	7.05e-05
655740	chrLG1	2559501	2560000	20	intergenic	NA	NA	0	20	Hypomethylation	0.00636217	0.00839255
655741	chrLG1	2562501	2563000	27	intergenic	NA	NA	0	27	Hypomethylation	0.000276113	0.000697725
655742	chrLG1	2563001	2563500	23	intergenic	NA	NA	0	23	Hypomethylation	0.00183717	0.00309112
655743	chrLG1	2563501	2564000	45	intergenic	NA	NA	8.24389	45	Hypomethylation	0.00295847	0.00460353
655744	chrLG1	2564001	2564500	53	intergenic	NA	NA	12.3658	53	Hypomethylation	0.0043629	0.00619609
655745	chrLG1	2565001	2565500	43	intergenic	NA	NA	0	43	Hypomethylation	8.16e-07	6.11e-06
655746	chrLG1	2565501	2566000	60	intergenic	NA	NA	0	60	Hypomethylation	1.99e-08	3.04e-07
655747	chrLG1	2567001	2567500	18	intergenic	NA	NA	0	18	Hypomethylation	0.0117402	0.0138417
655748	chrLG1	2573501	2574000	60	intergenic	NA	NA	84.4998	60	Hypermethylation	0.00679068	0.00886396
655749	chrLG1	2574001	2574500	127	intergenic	NA	NA	166.939	127	Hypermethylation	0.000687494	0.0014617
655750	chrLG1	2575001	2575500	61	intergenic	NA	NA	0	61	Hypomethylation	1.05e-08	1.8e-07
655751	chrLG1	2584001	2584500	50	intergenic	NA	NA	12.3658	50	Hypomethylation	0.00513866	0.00711974
655752	chrLG1	2597001	2597500	32	intergenic	NA	NA	2.06097	32	Hypomethylation	0.00149764	0.00273741
655753	chrLG1	2597501	2598000	81	intergenic	NA	NA	4.12194	81	Hypomethylation	6.05e-09	1.11e-07
655754	chrLG1	2598001	2598500	32	intergenic	NA	NA	0	32	Hypomethylation	4.04e-05	0.000149152
655755	chrLG1	2608001	2608500	86	intergenic	NA	NA	119.536	86	Hypermethylation	0.00211018	0.00348573
655756	chrLG1	2611501	2612000	92	intergenic	NA	NA	14.4268	92	Hypomethylation	2.92e-06	1.84e-05
655757	chrLG1	2612001	2612500	35	intergenic	NA	NA	0	35	Hypomethylation	2.12e-05	9.08e-05
655758	chrLG1	2614001	2614500	136	intergenic	NA	NA	55.6462	136	Hypomethylation	0.00301108	0.00467139
655759	chrLG1	2614501	2615000	108	intergenic	NA	NA	24.7317	108	Hypomethylation	1.18e-05	5.55e-05
655760	chrLG1	2615001	2615500	32	intergenic	NA	NA	2.06097	32	Hypomethylation	0.00149764	0.00273741
655761	chrLG1	2618501	2619000	20	intergenic	NA	NA	0	20	Hypomethylation	0.00636217	0.00839255
655762	chrLG1	2619001	2619500	25	intergenic	NA	NA	0	25	Hypomethylation	0.000980413	0.00190035
655763	chrLG1	2635001	2635500	32	intergenic	NA	NA	0	32	Hypomethylation	4.04e-05	0.000149152
655764	chrLG1	2640501	2641000	99	intergenic	NA	NA	119.536	99	Hypermethylation	0.0188164	0.0212357
655765	chrLG1	2645001	2645500	45	intergenic	NA	NA	4.12194	45	Hypomethylation	0.00019426	0.000543654
655766	chrLG1	2645501	2646000	55	intergenic	NA	NA	8.24389	55	Hypomethylation	0.000184753	0.000522058
655767	chrLG1	2653001	2653500	20	intergenic	NA	NA	0	20	Hypomethylation	0.00636217	0.00839255
655768	chrLG1	2653501	2654000	20	intergenic	NA	NA	0	20	Hypomethylation	0.00636217	0.00839255
655769	chrLG1	2656001	2656500	50	intergenic	NA	NA	12.3658	50	Hypomethylation	0.00513866	0.00711974
655770	chrLG1	2664001	2664500	100	intergenic	NA	NA	32.9755	100	Hypomethylation	0.00124843	0.00234674
655771	chrLG1	2664501	2665000	68	intergenic	NA	NA	16.4878	68	Hypomethylation	0.000814887	0.00168182
655772	chrLG1	2666501	2667000	248	intergenic	NA	NA	253.5	248	Hypermethylation	0.0224033	0.0248866
655773	chrLG1	2669501	2670000	27	intergenic	NA	NA	0	27	Hypomethylation	0.000276113	0.000697725
655774	chrLG1	2684001	2684500	20	intergenic	NA	NA	43.2804	20	Hypermethylation	0.00258608	0.00412706
655775	chrLG1	2692001	2692500	182	intergenic	NA	NA	84.4998	182	Hypomethylation	0.00387135	0.00566361
655776	chrLG1	2695001	2695500	24	intergenic	NA	NA	2.06097	24	Hypomethylation	0.00419502	0.00601506
655777	chrLG1	2735001	2735500	55	intergenic	NA	NA	0	55	Hypomethylation	7.09e-08	9.06e-07
655778	chrLG1	2735501	2736000	46	intergenic	NA	NA	0	46	Hypomethylation	2.2e-07	2.18e-06
655779	chrLG1	2736001	2736500	48	intergenic	NA	NA	0	48	Hypomethylation	1.14e-07	1.29e-06
655780	chrLG1	2736501	2737000	36	intergenic	NA	NA	0	36	Hypomethylation	1.11e-05	5.27e-05
655781	chrLG1	2742501	2743000	27	intergenic	NA	NA	0	27	Hypomethylation	0.000276113	0.000697725
655782	chrLG1	2750501	2751000	8	intergenic	NA	NA	26.7926	8	Hypermethylation	0.00258886	0.00412706
655783	chrLG1	2751001	2751500	4	intergenic	NA	NA	20.6097	4	Hypermethylation	0.00183717	0.00309112
655784	chrLG1	2757501	2758000	25	intergenic	NA	NA	45.3414	25	Hypermethylation	0.0115913	0.0138417
655785	chrLG1	2765501	2766000	29	intergenic	NA	NA	0	29	Hypomethylation	0.000276113	0.000697725
655786	chrLG1	2766001	2766500	19	intergenic	NA	NA	0	19	Hypomethylation	0.00636217	0.00839255
655787	chrLG1	2767501	2768000	42	intergenic	NA	NA	8.24389	42	Hypomethylation	0.00335045	0.00511457
655788	chrLG1	2768001	2768500	45	intergenic	NA	NA	4.12194	45	Hypomethylation	0.00019426	0.000543654
655789	chrLG1	2770501	2771000	24	intergenic	NA	NA	0	24	Hypomethylation	0.000980413	0.00190035
655790	chrLG1	2777501	2778000	26	intergenic	NA	NA	2.06097	26	Hypomethylation	0.0023592	0.0038124
655791	chrLG1	2778501	2779000	19	intergenic	NA	NA	0	19	Hypomethylation	0.00636217	0.00839255
655792	chrLG1	2790501	2791000	338	intergenic	NA	NA	337.999	338	Hypomethylation	0.0142838	0.0165018
655793	chrLG1	2791001	2791500	172	intergenic	NA	NA	189.609	172	Hypermethylation	0.012506	0.0146571
655794	chrLG1	2792001	2792500	160	intergenic	NA	NA	49.4633	160	Hypomethylation	1.46e-05	6.74e-05
655795	chrLG1	2794501	2795000	27	intergenic	NA	NA	0	27	Hypomethylation	0.000276113	0.000697725
655796	chrLG1	2796501	2797000	12	intergenic	NA	NA	41.2194	12	Hypermethylation	0.00019426	0.000543654
655797	chrLG1	2798501	2799000	319	intergenic	NA	NA	329.755	319	Hypermethylation	0.00676091	0.00883314
655798	chrLG1	2800001	2800500	62	intergenic	NA	NA	12.3658	62	Hypomethylation	0.000543253	0.00119667
655799	chrLG1	2803501	2804000	21	intergenic	NA	NA	0	21	Hypomethylation	0.0034275	0.00511457
655800	chrLG1	2811501	2812000	44	intergenic	NA	NA	8.24389	44	Hypomethylation	0.0021191	0.0034895
655801	chrLG1	2826001	2826500	277	intergenic	NA	NA	133.963	277	Hypomethylation	0.000870675	0.00177625
655802	chrLG1	2826501	2827000	122	intergenic	NA	NA	12.3658	122	Hypomethylation	7.33e-10	1.85e-08
655803	chrLG1	2827001	2827500	58	intergenic	NA	NA	0	58	Hypomethylation	1.99e-08	3.04e-07
655804	chrLG1	2827501	2828000	28	intergenic	NA	NA	0	28	Hypomethylation	0.000276113	0.000697725
655805	chrLG1	2833501	2834000	108	intergenic	NA	NA	142.207	108	Hypermethylation	0.0024966	0.00401231
655806	chrLG1	2838501	2839000	143	intergenic	NA	NA	171.061	143	Hypermethylation	0.00579146	0.0079023
655807	chrLG1	2839001	2839500	179	intergenic	NA	NA	208.158	179	Hypermethylation	0.00335874	0.00511457
655808	chrLG1	2845501	2846000	167	intergenic	NA	NA	191.67	167	Hypermethylation	0.0053996	0.00742007
655809	chrLG1	2847501	2848000	157	intergenic	NA	NA	181.366	157	Hypermethylation	0.00644876	0.00849846
655810	chrLG1	2848501	2849000	236	intergenic	NA	NA	319.451	236	Hypermethylation	1.18e-06	8.56e-06
655811	chrLG1	2849001	2849500	231	intergenic	NA	NA	298.841	231	Hypermethylation	1.34e-05	6.22e-05
655812	chrLG1	2849501	2850000	148	intergenic	NA	NA	181.366	148	Hypermethylation	0.00227465	0.00370722
655813	chrLG1	2862001	2862500	157	intergenic	NA	NA	189.609	157	Hypermethylation	0.00238159	0.00384224
655814	chrLG1	2862501	2863000	138	intergenic	NA	NA	169	138	Hypermethylation	0.00330669	0.00507306
655815	chrLG1	2866501	2867000	323	intergenic	NA	NA	321.512	323	Hypomethylation	0.0207679	0.0231542
655816	chrLG1	2867001	2867500	186	intergenic	NA	NA	204.036	186	Hypermethylation	0.0135495	0.015731
655817	chrLG1	2870501	2871000	250	intergenic	NA	NA	276.17	250	Hypermethylation	0.0031273	0.00483419
655818	chrLG1	2873001	2873500	101	intergenic	NA	NA	32.9755	101	Hypomethylation	0.00124843	0.00234674
655819	chrLG1	2875001	2875500	30	intergenic	NA	NA	0	30	Hypomethylation	0.000145836	0.000426889
655820	chrLG1	2875501	2876000	37	intergenic	NA	NA	0	37	Hypomethylation	5.78e-06	3.07e-05
655821	chrLG1	2877001	2877500	97	intergenic	NA	NA	136.024	97	Hypermethylation	0.000951144	0.00189545
655822	chrLG1	2877501	2878000	93	intergenic	NA	NA	142.207	93	Hypermethylation	0.000132522	0.000403143
655823	chrLG1	2886501	2887000	93	intergenic	NA	NA	28.8536	93	Hypomethylation	0.0011026	0.0021061
655824	chrLG1	2889001	2889500	212	intergenic	NA	NA	103.049	212	Hypomethylation	0.00404405	0.00583193
655825	chrLG1	2901501	2902000	89	intergenic	NA	NA	30.9146	89	Hypomethylation	0.00343053	0.00511541
655826	chrLG1	2909501	2910000	196	intergenic	NA	NA	218.463	196	Hypermethylation	0.00675672	0.00882849
655827	chrLG1	2910001	2910500	182	intergenic	NA	NA	226.707	182	Hypermethylation	0.00046694	0.00109198
655828	chrLG1	2910501	2911000	150	intergenic	NA	NA	179.305	150	Hypermethylation	0.00362834	0.00538594
655829	chrLG1	2911001	2911500	34	intergenic	NA	NA	55.6462	34	Hypermethylation	0.0127768	0.0149192
655830	chrLG1	2917001	2917500	28	intergenic	NA	NA	0	28	Hypomethylation	0.000276113	0.000697725
655831	chrLG1	2924501	2925000	46	intergenic	NA	NA	10.3049	46	Hypomethylation	0.00603095	0.0081615
655832	chrLG1	2929001	2929500	20	intergenic	NA	NA	0	20	Hypomethylation	0.00636217	0.00839255
655833	chrLG1	2934001	2934500	41	intergenic	NA	NA	8.24389	41	Hypomethylation	0.00525564	0.00723195
655834	chrLG1	2934501	2935000	53	intergenic	NA	NA	12.3658	53	Hypomethylation	0.0043629	0.00619609
655835	chrLG1	2941501	2942000	48	intergenic	NA	NA	10.3049	48	Hypomethylation	0.00396468	0.00572204
655836	chrLG1	2945501	2946000	81	intergenic	NA	NA	20.6097	81	Hypomethylation	0.000343835	0.000838129
655837	chrLG1	2947501	2948000	53	intergenic	NA	NA	8.24389	53	Hypomethylation	0.000477614	0.00111134
655838	chrLG1	2957501	2958000	356	intergenic	NA	NA	352.426	356	Hypomethylation	0.0168104	0.0191003
655839	chrLG1	2958501	2959000	242	intergenic	NA	NA	259.682	242	Hypermethylation	0.00716381	0.00932331
655840	chrLG1	2959001	2959500	217	intergenic	NA	NA	255.561	217	Hypermethylation	0.000754031	0.00158093
655841	chrLG1	2960501	2961000	122	intergenic	NA	NA	43.2804	122	Hypomethylation	0.00101588	0.00196304
655842	chrLG1	2963501	2964000	154	intergenic	NA	NA	68.0121	154	Hypomethylation	0.00461722	0.0064798
655843	chrLG1	2965501	2966000	187	intergenic	NA	NA	210.219	187	Hypermethylation	0.00679351	0.00886743
655844	chrLG1	2966001	2966500	212	intergenic	NA	NA	261.743	212	Hypermethylation	0.000157146	0.000455917
655845	chrLG1	2970001	2970500	22	intergenic	NA	NA	0	22	Hypomethylation	0.00183717	0.00309112
655846	chrLG1	2970501	2971000	38	intergenic	NA	NA	4.12194	38	Hypomethylation	0.000916869	0.00184408
655847	chrLG1	2977001	2977500	46	intergenic	NA	NA	6.18292	46	Hypomethylation	0.000540282	0.00119242
655848	chrLG1	2977501	2978000	78	intergenic	NA	NA	20.6097	78	Hypomethylation	0.000743304	0.00156015
655849	chrLG1	2979001	2979500	36	intergenic	NA	NA	2.06097	36	Hypomethylation	0.000279321	0.000701179
655850	chrLG1	2981501	2982000	86	intergenic	NA	NA	30.9146	86	Hypomethylation	0.00640312	0.00844008
655851	chrLG1	2986501	2987000	32	intergenic	NA	NA	0	32	Hypomethylation	4.04e-05	0.000149152
655852	chrLG1	2987001	2987500	41	intergenic	NA	NA	0	41	Hypomethylation	1.57e-06	1.06e-05
655853	chrLG1	2992001	2992500	135	intergenic	NA	NA	53.5853	135	Hypomethylation	0.00160664	0.00289372
655854	chrLG1	3005001	3005500	133	intergenic	NA	NA	154.573	133	Hypermethylation	0.012514	0.0146654
655855	chrLG1	3006501	3007000	20	intergenic	NA	NA	0	20	Hypomethylation	0.00636217	0.00839255
655856	chrLG1	3009501	3010000	30	intergenic	NA	NA	0	30	Hypomethylation	0.000145836	0.000426889
655857	chrLG1	3013501	3014000	104	intergenic	NA	NA	127.78	104	Hypermethylation	0.0109504	0.0135034
655858	chrLG1	3019001	3019500	240	intergenic	NA	NA	107.171	240	Hypomethylation	0.000369594	0.00089095
655859	chrLG1	3025501	3026000	157	intergenic	NA	NA	173.122	157	Hypermethylation	0.0200055	0.0223936
655860	chrLG1	3026001	3026500	251	intergenic	NA	NA	278.231	251	Hypermethylation	0.0021621	0.00355368
655861	chrLG1	3029001	3029500	97	intergenic	NA	NA	32.9755	97	Hypomethylation	0.00237118	0.00382588
655862	chrLG1	3029501	3030000	87	intergenic	NA	NA	22.6707	87	Hypomethylation	0.000366088	0.000883494
655863	chrLG1	3043501	3044000	249	intergenic	NA	NA	257.621	249	Hypermethylation	0.0198599	0.0222498
655864	chrLG1	3044001	3044500	102	intergenic	NA	NA	121.597	102	Hypermethylation	0.0197423	0.0221211
655865	chrLG1	3046001	3046500	223	intergenic	NA	NA	111.292	223	Hypomethylation	0.00531372	0.00730594
655866	chrLG1	3049501	3050000	100	intergenic	NA	NA	123.658	100	Hypermethylation	0.0122369	0.014351
655867	chrLG1	3050501	3051000	145	intergenic	NA	NA	189.609	145	Hypermethylation	0.000421383	0.000999071
655868	chrLG1	3051001	3051500	107	intergenic	NA	NA	166.939	107	Hypermethylation	2.13e-05	9.14e-05
655869	chrLG1	3062001	3062500	249	intergenic	NA	NA	257.621	249	Hypermethylation	0.0198599	0.0222498
655870	chrLG1	3069001	3069500	86	intergenic	NA	NA	26.7926	86	Hypomethylation	0.00111498	0.00212486
655871	chrLG1	3070501	3071000	74	intergenic	NA	NA	18.5487	74	Hypomethylation	0.00128343	0.00240236
655872	chrLG1	3082501	3083000	70	intergenic	NA	NA	98.9266	70	Hypermethylation	0.00518832	0.00717946
655873	chrLG1	3083001	3083500	59	intergenic	NA	NA	86.5608	59	Hypermethylation	0.00510798	0.00710068
655874	chrLG1	3088501	3089000	28	intergenic	NA	NA	0	28	Hypomethylation	0.000276113	0.000697725
655875	chrLG1	3090001	3090500	332	intergenic	NA	NA	342.121	332	Hypermethylation	0.00592578	0.00807699
655876	chrLG1	3092001	3092500	9	intergenic	NA	NA	35.0365	9	Hypermethylation	0.000537698	0.00119242
655877	chrLG1	3093501	3094000	110	intergenic	NA	NA	39.1585	110	Hypomethylation	0.00236821	0.00382394
655878	chrLG1	3098001	3098500	74	intergenic	NA	NA	103.049	74	Hypermethylation	0.00472664	0.00660528
655879	chrLG1	3098501	3099000	45	intergenic	NA	NA	119.536	45	Hypermethylation	1.85e-08	2.96e-07
655880	chrLG1	3099001	3099500	80	intergenic	NA	NA	150.451	80	Hypermethylation	9.28e-07	6.89e-06
655881	chrLG1	3103001	3103500	128	intergenic	NA	NA	45.3414	128	Hypomethylation	0.00062628	0.00134996
655882	chrLG1	3105001	3105500	164	intergenic	NA	NA	206.097	164	Hypermethylation	0.000630472	0.00135694
655883	chrLG1	3106501	3107000	109	intergenic	NA	NA	148.39	109	Hypermethylation	0.000934708	0.00186933
655884	chrLG1	3107501	3108000	92	intergenic	NA	NA	16.4878	92	Hypomethylation	6.68e-06	3.5e-05
655885	chrLG1	3108001	3108500	105	intergenic	NA	NA	39.1585	105	Hypomethylation	0.00382221	0.00563675
655886	chrLG1	3109001	3109500	80	intergenic	NA	NA	100.988	80	Hypermethylation	0.0160305	0.0183085
655887	chrLG1	3112501	3113000	43	intergenic	NA	NA	2.06097	43	Hypomethylation	4.98e-05	0.000178635
655888	chrLG1	3115001	3115500	100	intergenic	NA	NA	26.7926	100	Hypomethylation	0.00015386	0.000448124
655889	chrLG1	3118001	3118500	67	intergenic	NA	NA	90.6828	67	Hypermethylation	0.0135979	0.0157783
655890	chrLG1	3119501	3120000	22	intergenic	NA	NA	0	22	Hypomethylation	0.00183717	0.00309112
655891	chrLG1	3124001	3124500	332	intergenic	NA	NA	329.755	332	Hypomethylation	0.0198547	0.0222452
655892	chrLG1	3125501	3126000	253	intergenic	NA	NA	123.658	253	Hypomethylation	0.00162981	0.00293158
655893	chrLG1	3126501	3127000	285	intergenic	NA	NA	286.475	285	Hypermethylation	0.0248184	0.027347
655894	chrLG1	3129001	3129500	48	intergenic	NA	NA	6.18292	48	Hypomethylation	0.000327558	0.000803318
655895	chrLG1	3136001	3136500	201	intergenic	NA	NA	243.195	201	Hypermethylation	0.00063493	0.0013658
655896	chrLG1	3136501	3137000	150	intergenic	NA	NA	166.939	150	Hypermethylation	0.0209481	0.0233419
655897	chrLG1	3140501	3141000	103	intergenic	NA	NA	129.841	103	Hypermethylation	0.00878831	0.01105
655898	chrLG1	3146501	3147000	148	intergenic	NA	NA	164.878	148	Hypermethylation	0.0202693	0.0226308
655899	chrLG1	3149001	3149500	87	intergenic	NA	NA	26.7926	87	Hypomethylation	0.00111498	0.00212486
655900	chrLG1	3150501	3151000	113	intergenic	NA	NA	45.3414	113	Hypomethylation	0.00621679	0.00839255
655901	chrLG1	3151001	3151500	61	intergenic	NA	NA	4.12194	61	Hypomethylation	1.41e-06	9.95e-06
655902	chrLG1	3151501	3152000	89	intergenic	NA	NA	12.3658	89	Hypomethylation	7.74e-07	6.11e-06
655903	chrLG1	3152501	3153000	116	intergenic	NA	NA	156.634	116	Hypermethylation	0.000773551	0.00160849
655904	chrLG1	3154501	3155000	149	intergenic	NA	NA	173.122	149	Hypermethylation	0.00803307	0.0101871
655905	chrLG1	3156001	3156500	144	intergenic	NA	NA	169	144	Hypermethylation	0.00896992	0.0112646
655906	chrLG1	3156501	3157000	223	intergenic	NA	NA	305.024	223	Hypermethylation	1.42e-06	9.98e-06
655907	chrLG1	3157001	3157500	146	intergenic	NA	NA	201.975	146	Hypermethylation	5.92e-05	0.000207805
655908	chrLG1	3159501	3160000	27	intergenic	NA	NA	0	27	Hypomethylation	0.000276113	0.000697725
655909	chrLG1	3163501	3164000	29	intergenic	NA	NA	0	29	Hypomethylation	0.000276113	0.000697725
655910	chrLG1	3164001	3164500	123	intergenic	NA	NA	8.24389	123	Hypomethylation	1.29e-11	5.35e-10
655911	chrLG1	3164501	3165000	108	intergenic	NA	NA	4.12194	108	Hypomethylation	4.42e-12	2.09e-10
655912	chrLG1	3166501	3167000	148	intergenic	NA	NA	28.8536	148	Hypomethylation	2.84e-08	4.19e-07
655913	chrLG1	3167001	3167500	115	intergenic	NA	NA	39.1585	115	Hypomethylation	0.000950474	0.00189498
655914	chrLG1	3172501	3173000	226	intergenic	NA	NA	267.926	226	Hypermethylation	0.000526145	0.00117329
655915	chrLG1	3173001	3173500	210	intergenic	NA	NA	237.012	210	Hypermethylation	0.00356718	0.00530505
655916	chrLG1	3177001	3177500	151	intergenic	NA	NA	189.609	151	Hypermethylation	0.00101072	0.00195414
655917	chrLG1	3177501	3178000	122	intergenic	NA	NA	247.317	122	Hypermethylation	7.6e-12	3.35e-10
655918	chrLG1	3179501	3180000	44	intergenic	NA	NA	0	44	Hypomethylation	8.16e-07	6.11e-06
655919	chrLG1	3180001	3180500	42	intergenic	NA	NA	0	42	Hypomethylation	8.16e-07	6.11e-06
655920	chrLG1	3181501	3182000	82	intergenic	NA	NA	24.7317	82	Hypomethylation	0.00189009	0.00316574
655921	chrLG1	3182501	3183000	121	intergenic	NA	NA	32.9755	121	Hypomethylation	3.25e-05	0.000131579
655922	chrLG1	3183001	3183500	121	intergenic	NA	NA	28.8536	121	Hypomethylation	6.65e-06	3.48e-05
655923	chrLG1	3184501	3185000	130	intergenic	NA	NA	49.4633	130	Hypomethylation	0.00118744	0.00225184
655924	chrLG1	3185001	3185500	136	intergenic	NA	NA	57.7072	136	Hypomethylation	0.00587092	0.00800511
655925	chrLG1	3190501	3191000	138	intergenic	NA	NA	51.5243	138	Hypomethylation	0.000827872	0.00170686
655926	chrLG1	3197001	3197500	93	intergenic	NA	NA	30.9146	93	Hypomethylation	0.0017971	0.00309112
655927	chrLG1	3197501	3198000	57	intergenic	NA	NA	10.3049	57	Hypomethylation	0.00043649	0.00103023
655928	chrLG1	3202501	3203000	17	intergenic	NA	NA	0	17	Hypomethylation	0.0117402	0.0138417
655929	chrLG1	3203001	3203500	41	intergenic	NA	NA	0	41	Hypomethylation	1.57e-06	1.06e-05
655930	chrLG1	3203501	3204000	71	intergenic	NA	NA	12.3658	71	Hypomethylation	5.82e-05	0.000204761
655931	chrLG1	3204001	3204500	125	intergenic	NA	NA	30.9146	125	Hypomethylation	5.74e-06	3.07e-05
655932	chrLG1	3204501	3205000	69	intergenic	NA	NA	14.4268	69	Hypomethylation	0.000416456	0.000988296
655933	chrLG1	3216501	3217000	90	intergenic	NA	NA	24.7317	90	Hypomethylation	0.000310528	0.000770759
655934	chrLG1	3220001	3220500	92	intergenic	NA	NA	24.7317	92	Hypomethylation	0.000213092	0.000590436
655935	chrLG1	3221501	3222000	125	intergenic	NA	NA	24.7317	125	Hypomethylation	3.7e-07	3.4e-06
655936	chrLG1	3222001	3222500	62	intergenic	NA	NA	0	62	Hypomethylation	5.55e-09	1.03e-07
655937	chrLG1	3224501	3225000	48	intergenic	NA	NA	8.24389	48	Hypomethylation	0.00189492	0.00316757
655938	chrLG1	3225001	3225500	21	intergenic	NA	NA	0	21	Hypomethylation	0.0034275	0.00511457
655939	chrLG1	3227001	3227500	58	intergenic	NA	NA	16.4878	58	Hypomethylation	0.00457933	0.00644291
655940	chrLG1	3227501	3228000	56	intergenic	NA	NA	10.3049	56	Hypomethylation	0.000687676	0.0014617
655941	chrLG1	3235001	3235500	148	intergenic	NA	NA	164.878	148	Hypermethylation	0.0202693	0.0226308
655942	chrLG1	3239501	3240000	37	intergenic	NA	NA	0	37	Hypomethylation	5.78e-06	3.07e-05
655943	chrLG1	3240001	3240500	18	intergenic	NA	NA	0	18	Hypomethylation	0.0117402	0.0138417
655944	chrLG1	3248501	3249000	173	intergenic	NA	NA	74.195	173	Hypomethylation	0.00153803	0.00280023
655945	chrLG1	3250001	3250500	484	intergenic	NA	NA	480.206	484	Hypomethylation	0.00545377	0.0074727
655946	chrLG1	3250501	3251000	361	intergenic	NA	NA	414.255	361	Hypermethylation	5.41e-05	0.000192508
655947	chrLG1	3251001	3251500	216	intergenic	NA	NA	226.707	216	Hypermethylation	0.0206993	0.0230846
655948	chrLG1	3252001	3252500	257	intergenic	NA	NA	121.597	257	Hypomethylation	0.000832916	0.00171366
655949	chrLG1	3252501	3253000	265	intergenic	NA	NA	109.232	265	Hypomethylation	3.24e-05	0.000131558
655950	chrLG1	3253001	3253500	113	intergenic	NA	NA	22.6707	113	Hypomethylation	1.66e-06	1.12e-05
655951	chrLG1	3254001	3254500	394	intergenic	NA	NA	379.219	394	Hypomethylation	0.0280018	0.0306311
655952	chrLG1	3259501	3260000	285	intergenic	NA	NA	292.658	285	Hypermethylation	0.0145203	0.0167653
655953	chrLG1	3263001	3263500	215	intergenic	NA	NA	234.951	215	Hypermethylation	0.007814	0.00997808
655954	chrLG1	3263501	3264000	332	intergenic	NA	NA	389.524	332	Hypermethylation	3.4e-05	0.000136627
655955	chrLG1	3265001	3265500	112	intergenic	NA	NA	32.9755	112	Hypomethylation	0.000193958	0.000543654
655956	chrLG1	3265501	3266000	76	intergenic	NA	NA	8.24389	76	Hypomethylation	1.26e-06	9.02e-06
655957	chrLG1	3266001	3266500	43	intergenic	NA	NA	4.12194	43	Hypomethylation	0.000550905	0.00120209
655958	chrLG1	3266501	3267000	41	intergenic	NA	NA	0	41	Hypomethylation	1.57e-06	1.06e-05
655959	chrLG1	3267001	3267500	59	intergenic	NA	NA	0	59	Hypomethylation	1.99e-08	3.04e-07
655960	chrLG1	3271501	3272000	171	intergenic	NA	NA	197.853	171	Hypermethylation	0.00399996	0.00577015
655961	chrLG1	3272001	3272500	144	intergenic	NA	NA	181.366	144	Hypermethylation	0.00131952	0.00246437
655962	chrLG1	3284001	3284500	86	intergenic	NA	NA	123.658	86	Hypermethylation	0.000939169	0.00187711
655963	chrLG1	3285001	3285500	180	intergenic	NA	NA	195.792	180	Hypermethylation	0.014204	0.0164135
655964	chrLG1	3285501	3286000	15	intergenic	NA	NA	35.0365	15	Hypermethylation	0.00525564	0.00723195
655965	chrLG1	3286001	3286500	37	intergenic	NA	NA	61.8292	37	Hypermethylation	0.00873873	0.0109908
655966	chrLG1	3291001	3291500	51	intergenic	NA	NA	12.3658	51	Hypomethylation	0.00513866	0.00711974
655967	chrLG1	3293501	3294000	49	intergenic	NA	NA	10.3049	49	Hypomethylation	0.00258608	0.00412706
655968	chrLG1	3294001	3294500	55	intergenic	NA	NA	12.3658	55	Hypomethylation	0.002916	0.00456347
655969	chrLG1	3294501	3295000	46	intergenic	NA	NA	0	46	Hypomethylation	2.2e-07	2.18e-06
655970	chrLG1	3295501	3296000	65	intergenic	NA	NA	96.8657	65	Hypermethylation	0.00220485	0.00361904
655971	chrLG1	3298001	3298500	29	intergenic	NA	NA	0	29	Hypomethylation	0.000276113	0.000697725
655972	chrLG1	3298501	3299000	56	intergenic	NA	NA	12.3658	56	Hypomethylation	0.002916	0.00456347
655973	chrLG1	3300001	3300500	465	intergenic	NA	NA	443.109	465	Hypomethylation	0.0228944	0.0253255
655974	chrLG1	3300501	3301000	389	intergenic	NA	NA	410.133	389	Hypermethylation	0.00136922	0.00254297
655975	chrLG1	3306501	3307000	167	intergenic	NA	NA	181.366	167	Hypermethylation	0.0232575	0.0257167
655976	chrLG1	3310001	3310500	20	intergenic	NA	NA	45.3414	20	Hypermethylation	0.00167444	0.00298887
655977	chrLG1	3318001	3318500	13	intergenic	NA	NA	35.0365	13	Hypermethylation	0.00374236	0.00552705
655978	chrLG1	3318501	3319000	44	intergenic	NA	NA	10.3049	44	Hypomethylation	0.00909852	0.0113988
655979	chrLG1	3321501	3322000	29	intergenic	NA	NA	0	29	Hypomethylation	0.000276113	0.000697725
655980	chrLG1	3322001	3322500	23	intergenic	NA	NA	0	23	Hypomethylation	0.00183717	0.00309112
655981	chrLG1	3322501	3323000	31	intergenic	NA	NA	0	31	Hypomethylation	7.68e-05	0.0002532
655982	chrLG1	3323501	3324000	68	intergenic	NA	NA	96.8657	68	Hypermethylation	0.00474189	0.00662213
655983	chrLG1	3326501	3327000	303	intergenic	NA	NA	160.756	303	Hypomethylation	0.00380794	0.00561906
655984	chrLG1	3327001	3327500	228	intergenic	NA	NA	107.171	228	Hypomethylation	0.00140834	0.00261216
655985	chrLG1	3328001	3328500	170	intergenic	NA	NA	187.548	170	Hypermethylation	0.0176426	0.0199735
655986	chrLG1	3330501	3331000	101	intergenic	NA	NA	37.0975	101	Hypomethylation	0.00459641	0.00646108
655987	chrLG1	3331501	3332000	26	intergenic	NA	NA	57.7072	26	Hypermethylation	0.000477073	0.00111134
655988	chrLG1	3332001	3332500	12	intergenic	NA	NA	32.9755	12	Hypermethylation	0.00250938	0.00402781
655989	chrLG1	3336501	3337000	4	intergenic	NA	NA	28.8536	4	Hypermethylation	7.68e-05	0.0002532
655990	chrLG1	3342001	3342500	26	intergenic	NA	NA	0	26	Hypomethylation	0.000521183	0.00116331
655991	chrLG1	3342501	3343000	37	intergenic	NA	NA	0	37	Hypomethylation	5.78e-06	3.07e-05
655992	chrLG1	3343001	3343500	39	intergenic	NA	NA	4.12194	39	Hypomethylation	0.000537698	0.00119242
655993	chrLG1	3343501	3344000	39	intergenic	NA	NA	4.12194	39	Hypomethylation	0.000537698	0.00119242
655994	chrLG1	3348501	3349000	100	intergenic	NA	NA	28.8536	100	Hypomethylation	0.000270923	0.000697725
655995	chrLG1	3349001	3349500	93	intergenic	NA	NA	28.8536	93	Hypomethylation	0.0011026	0.0021061
655996	chrLG1	3350501	3351000	305	intergenic	NA	NA	321.512	305	Hypermethylation	0.00500108	0.00696258
655997	chrLG1	3359501	3360000	56	intergenic	NA	NA	10.3049	56	Hypomethylation	0.000687676	0.0014617
655998	chrLG1	3361501	3362000	17	intergenic	NA	NA	0	17	Hypomethylation	0.0117402	0.0138417
655999	chrLG1	3362501	3363000	107	intergenic	NA	NA	18.5487	107	Hypomethylation	5.94e-07	4.92e-06
656000	chrLG1	3363001	3363500	56	intergenic	NA	NA	12.3658	56	Hypomethylation	0.002916	0.00456347
656001	chrLG1	3368501	3369000	32	intergenic	NA	NA	0	32	Hypomethylation	4.04e-05	0.000149152
656002	chrLG1	3369001	3369500	37	intergenic	NA	NA	0	37	Hypomethylation	5.78e-06	3.07e-05
656003	chrLG1	3370501	3371000	335	intergenic	NA	NA	379.219	335	Hypermethylation	0.000157077	0.000455882
656004	chrLG1	3371001	3371500	207	intergenic	NA	NA	247.317	207	Hypermethylation	0.000731602	0.00154078
656005	chrLG1	3379001	3379500	244	intergenic	NA	NA	249.378	244	Hypermethylation	0.0247565	0.0272809
656006	chrLG1	3382001	3382500	384	intergenic	NA	NA	375.097	384	Hypomethylation	0.0209228	0.0233159
656007	chrLG1	3383501	3384000	32	intergenic	NA	NA	2.06097	32	Hypomethylation	0.00149764	0.00273741
656008	chrLG1	3389501	3390000	44	intergenic	NA	NA	4.12194	44	Hypomethylation	0.000328077	0.000803318
656009	chrLG1	3390001	3390500	35	intergenic	NA	NA	0	35	Hypomethylation	2.12e-05	9.08e-05
656010	chrLG1	3390501	3391000	36	intergenic	NA	NA	2.06097	36	Hypomethylation	0.000279321	0.000701179
656011	chrLG1	3400501	3401000	122	intergenic	NA	NA	37.0975	122	Hypomethylation	0.000161924	0.000466339
656012	chrLG1	3402001	3402500	318	intergenic	NA	NA	327.695	318	Hypermethylation	0.00777766	0.00997576
656013	chrLG1	3402501	3403000	156	intergenic	NA	NA	173.122	156	Hypermethylation	0.0193779	0.0217408
656014	chrLG1	3406501	3407000	36	intergenic	NA	NA	0	36	Hypomethylation	1.11e-05	5.27e-05
656015	chrLG1	3411001	3411500	87	intergenic	NA	NA	28.8536	87	Hypomethylation	0.00413006	0.00594032
656016	chrLG1	3413001	3413500	126	intergenic	NA	NA	154.573	126	Hypermethylation	0.00565947	0.00773443
656017	chrLG1	3414001	3414500	59	intergenic	NA	NA	14.4268	59	Hypomethylation	0.00166131	0.00297357
656018	chrLG1	3416501	3417000	51	intergenic	NA	NA	12.3658	51	Hypomethylation	0.00513866	0.00711974
656019	chrLG1	3418001	3418500	169	intergenic	NA	NA	74.195	169	Hypomethylation	0.0024966	0.00401231
656020	chrLG1	3432001	3432500	198	intergenic	NA	NA	232.89	198	Hypermethylation	0.00128007	0.00239895
656021	chrLG1	3432501	3433000	235	intergenic	NA	NA	284.414	235	Hypermethylation	0.00015824	0.000457627
656022	chrLG1	3434501	3435000	17	intergenic	NA	NA	0	17	Hypomethylation	0.0117402	0.0138417
656023	chrLG1	3436001	3436500	105	intergenic	NA	NA	32.9755	105	Hypomethylation	0.000459609	0.00107848
656024	chrLG1	3438501	3439000	79	intergenic	NA	NA	24.7317	79	Hypomethylation	0.00374401	0.00552705
656025	chrLG1	3450001	3450500	18	intergenic	NA	NA	0	18	Hypomethylation	0.0117402	0.0138417
656026	chrLG1	3452501	3453000	110	intergenic	NA	NA	43.2804	110	Hypomethylation	0.00518158	0.00717505
656027	chrLG1	3462001	3462500	76	intergenic	NA	NA	18.5487	76	Hypomethylation	0.00059507	0.00128814
656028	chrLG1	3463501	3464000	54	intergenic	NA	NA	14.4268	54	Hypomethylation	0.00545034	0.00747027
656029	chrLG1	3465501	3466000	93	intergenic	NA	NA	117.475	93	Hypermethylation	0.00972881	0.0121011
656030	chrLG1	3466001	3466500	66	intergenic	NA	NA	98.9266	66	Hypermethylation	0.00164278	0.00295062
656031	chrLG1	3469001	3469500	21	intergenic	NA	NA	0	21	Hypomethylation	0.0034275	0.00511457
656032	chrLG1	3472501	3473000	251	intergenic	NA	NA	278.231	251	Hypermethylation	0.0021621	0.00355368
656033	chrLG1	3473001	3473500	165	intergenic	NA	NA	179.305	165	Hypermethylation	0.0225924	0.0250695
656034	chrLG1	3493001	3493500	303	intergenic	NA	NA	504.938	303	Hypermethylation	1.18e-15	1.13e-13
656035	chrLG1	3493501	3494000	1123	intergenic	NA	NA	2009.45	1123	Hypermethylation	1.83e-63	4.38e-60
656036	chrLG1	3494001	3494500	808	intergenic	NA	NA	1422.07	808	Hypermethylation	3.92e-45	3.44e-42
656037	chrLG1	3502501	3503000	226	intergenic	NA	NA	298.841	226	Hypermethylation	6.92e-06	3.61e-05
656038	chrLG1	3503001	3503500	238	intergenic	NA	NA	309.146	238	Hypermethylation	8.25e-06	4.23e-05
656039	chrLG1	3504501	3505000	19	intergenic	NA	NA	0	19	Hypomethylation	0.00636217	0.00839255
656040	chrLG1	3513501	3514000	29	intergenic	NA	NA	0	29	Hypomethylation	0.000276113	0.000697725
656041	chrLG1	3516001	3516500	42	intergenic	NA	NA	8.24389	42	Hypomethylation	0.00335045	0.00511457
656042	chrLG1	3518001	3518500	58	intergenic	NA	NA	0	58	Hypomethylation	1.99e-08	3.04e-07
656043	chrLG1	3519001	3519500	227	intergenic	NA	NA	234.951	227	Hypermethylation	0.0236874	0.0261806
656044	chrLG1	3528501	3529000	79	intergenic	NA	NA	121.597	79	Hypermethylation	0.000344041	0.000838385
656045	chrLG1	3529001	3529500	131	intergenic	NA	NA	150.451	131	Hypermethylation	0.0139933	0.0161813
656046	chrLG1	3531501	3532000	127	intergenic	NA	NA	39.1585	127	Hypomethylation	9.69e-05	0.000310139
656047	chrLG1	3538001	3538500	159	intergenic	NA	NA	68.0121	159	Hypomethylation	0.0022239	0.00364265
656048	chrLG1	3539001	3539500	142	intergenic	NA	NA	171.061	142	Hypermethylation	0.00450852	0.00635878
656049	chrLG1	3540001	3540500	140	intergenic	NA	NA	55.6462	140	Hypomethylation	0.00193269	0.00321949
656050	chrLG1	3540501	3541000	67	intergenic	NA	NA	6.18292	67	Hypomethylation	3.2e-06	1.93e-05
656051	chrLG1	3542001	3542500	49	intergenic	NA	NA	72.134	49	Hypermethylation	0.0129346	0.0150815
656052	chrLG1	3543501	3544000	105	intergenic	NA	NA	140.146	105	Hypermethylation	0.00169618	0.00302648
656053	chrLG1	3544501	3545000	75	intergenic	NA	NA	22.6707	75	Hypomethylation	0.00270936	0.00427329
656054	chrLG1	3557001	3557500	217	intergenic	NA	NA	105.11	217	Hypomethylation	0.00362834	0.00538594
656055	chrLG1	3557501	3558000	52	intergenic	NA	NA	4.12194	52	Hypomethylation	2.27e-05	9.61e-05
656056	chrLG1	3565001	3565500	166	intergenic	NA	NA	185.487	166	Hypermethylation	0.0112983	0.0138417
656057	chrLG1	3567501	3568000	17	intergenic	NA	NA	0	17	Hypomethylation	0.0117402	0.0138417
656058	chrLG1	3568001	3568500	93	intergenic	NA	NA	115.414	93	Hypermethylation	0.0122251	0.0143387
656059	chrLG1	3569501	3570000	66	intergenic	NA	NA	10.3049	66	Hypomethylation	0.00010027	0.000319501
656060	chrLG1	3570001	3570500	89	intergenic	NA	NA	10.3049	89	Hypomethylation	2.89e-07	2.72e-06
656061	chrLG1	3571501	3572000	211	intergenic	NA	NA	82.4389	211	Hypomethylation	7.48e-05	0.0002532
656062	chrLG1	3572001	3572500	194	intergenic	NA	NA	72.134	194	Hypomethylation	6.4e-05	0.000223007
656063	chrLG1	3575001	3575500	264	intergenic	NA	NA	117.475	264	Hypomethylation	0.000197527	0.000551222
656064	chrLG1	3578501	3579000	481	intergenic	NA	NA	560.584	481	Hypermethylation	1.24e-06	8.97e-06
656065	chrLG1	3579001	3579500	626	intergenic	NA	NA	781.108	626	Hypermethylation	4.2e-11	1.49e-09
656066	chrLG1	3579501	3580000	688	intergenic	NA	NA	849.12	688	Hypermethylation	1.87e-11	7.34e-10
656067	chrLG1	3580001	3580500	402	intergenic	NA	NA	414.255	402	Hypermethylation	0.00244626	0.00394269
656068	chrLG1	3581501	3582000	244	intergenic	NA	NA	284.414	244	Hypermethylation	0.000551925	0.00120246
656069	chrLG1	3582001	3582500	417	intergenic	NA	NA	445.17	417	Hypermethylation	0.000527216	0.00117518
656070	chrLG1	3583001	3583500	468	intergenic	NA	NA	544.097	468	Hypermethylation	1.54e-06	1.06e-05
656071	chrLG1	3583501	3584000	364	intergenic	NA	NA	395.707	364	Hypermethylation	0.000621527	0.0013405
656072	chrLG1	3600001	3600500	20	intergenic	NA	NA	0	20	Hypomethylation	0.00636217	0.00839255
656073	chrLG1	3603001	3603500	93	intergenic	NA	NA	30.9146	93	Hypomethylation	0.0017971	0.00309112
656074	chrLG1	3605501	3606000	89	intergenic	NA	NA	16.4878	89	Hypomethylation	1.04e-05	5.13e-05
656075	chrLG1	3606001	3606500	118	intergenic	NA	NA	22.6707	118	Hypomethylation	4.55e-07	3.95e-06
656076	chrLG1	3606501	3607000	135	intergenic	NA	NA	55.6462	135	Hypomethylation	0.00301108	0.00467139
656077	chrLG1	3609001	3609500	65	intergenic	NA	NA	90.6828	65	Hypermethylation	0.00682174	0.00889934
656078	chrLG1	3620001	3620500	217	intergenic	NA	NA	257.621	217	Hypermethylation	0.000620517	0.00133836
656079	chrLG1	3625001	3625500	33	intergenic	NA	NA	0	33	Hypomethylation	4.04e-05	0.000149152
656080	chrLG1	3625501	3626000	27	intergenic	NA	NA	0	27	Hypomethylation	0.000276113	0.000697725
656081	chrLG1	3630501	3631000	155	intergenic	NA	NA	177.244	155	Hypermethylation	0.00906005	0.0113675
656082	chrLG1	3636501	3637000	38	intergenic	NA	NA	4.12194	38	Hypomethylation	0.000916869	0.00184408
656083	chrLG1	3641001	3641500	62	intergenic	NA	NA	12.3658	62	Hypomethylation	0.000543253	0.00119667
656084	chrLG1	3641501	3642000	93	intergenic	NA	NA	26.7926	93	Hypomethylation	0.000657485	0.0014063
656085	chrLG1	3644501	3645000	39	intergenic	NA	NA	0	39	Hypomethylation	5.78e-06	3.07e-05
656086	chrLG1	3645001	3645500	68	intergenic	NA	NA	12.3658	68	Hypomethylation	9.2e-05	0.000296202
656087	chrLG1	3648501	3649000	61	intergenic	NA	NA	90.6828	61	Hypermethylation	0.00318016	0.00491258
656088	chrLG1	3654001	3654500	30	intergenic	NA	NA	84.4998	30	Hypermethylation	1.15e-06	8.36e-06
656089	chrLG1	3654501	3655000	7	intergenic	NA	NA	26.7926	7	Hypermethylation	0.00258886	0.00412706
656090	chrLG1	3657001	3657500	19	intergenic	NA	NA	0	19	Hypomethylation	0.00636217	0.00839255
656091	chrLG1	3658001	3658500	60	intergenic	NA	NA	80.3779	60	Hypermethylation	0.0216551	0.0240837
656092	chrLG1	3663501	3664000	18	intergenic	NA	NA	45.3414	18	Hypermethylation	0.000761073	0.00158633
656093	chrLG1	3671001	3671500	132	intergenic	NA	NA	47.4024	132	Hypomethylation	0.000590225	0.00127983
656094	chrLG1	3671501	3672000	116	intergenic	NA	NA	45.3414	116	Hypomethylation	0.00359961	0.00534808
656095	chrLG1	3672501	3673000	52	intergenic	NA	NA	72.134	52	Hypermethylation	0.0142568	0.0164707
656096	chrLG1	3673001	3673500	163	intergenic	NA	NA	179.305	163	Hypermethylation	0.0150553	0.0173374
656097	chrLG1	3674501	3675000	341	intergenic	NA	NA	366.853	341	Hypermethylation	0.00128956	0.00241376
656098	chrLG1	3685501	3686000	20	intergenic	NA	NA	0	20	Hypomethylation	0.00636217	0.00839255
656099	chrLG1	3690001	3690500	169	intergenic	NA	NA	72.134	169	Hypomethylation	0.00182647	0.00309112
656100	chrLG1	3690501	3691000	142	intergenic	NA	NA	55.6462	142	Hypomethylation	0.00147608	0.00272112
656101	chrLG1	3695501	3696000	169	intergenic	NA	NA	197.853	169	Hypermethylation	0.00315353	0.00487345
656102	chrLG1	3700501	3701000	39	intergenic	NA	NA	0	39	Hypomethylation	5.78e-06	3.07e-05
656103	chrLG1	3701001	3701500	25	intergenic	NA	NA	2.06097	25	Hypomethylation	0.00419502	0.00601506
656104	chrLG1	3707001	3707500	19	intergenic	NA	NA	0	19	Hypomethylation	0.00636217	0.00839255
656105	chrLG1	3711001	3711500	78	intergenic	NA	NA	26.7926	78	Hypomethylation	0.00824783	0.0104124
656106	chrLG1	3714501	3715000	88	intergenic	NA	NA	28.8536	88	Hypomethylation	0.00299352	0.0046491
656107	chrLG1	3715001	3715500	40	intergenic	NA	NA	6.18292	40	Hypomethylation	0.00233202	0.00378144
656108	chrLG1	3716501	3717000	62	intergenic	NA	NA	18.5487	62	Hypomethylation	0.00666709	0.00871645
656109	chrLG1	3724001	3724500	40	intergenic	NA	NA	8.24389	40	Hypomethylation	0.00525564	0.00723195
656110	chrLG1	3727001	3727500	24	intergenic	NA	NA	0	24	Hypomethylation	0.000980413	0.00190035
656111	chrLG1	3727501	3728000	40	intergenic	NA	NA	0	40	Hypomethylation	3.01e-06	1.84e-05
656112	chrLG1	3730001	3730500	17	intergenic	NA	NA	0	17	Hypomethylation	0.0117402	0.0138417
656113	chrLG1	3733001	3733500	57	intergenic	NA	NA	8.24389	57	Hypomethylation	0.000184753	0.000522058
656114	chrLG1	3733501	3734000	52	intergenic	NA	NA	4.12194	52	Hypomethylation	2.27e-05	9.61e-05
656115	chrLG1	3734501	3735000	151	intergenic	NA	NA	68.0121	151	Hypomethylation	0.00584557	0.0079742
656116	chrLG1	3735001	3735500	101	intergenic	NA	NA	28.8536	101	Hypomethylation	0.000326098	0.000803086
656117	chrLG1	3736001	3736500	39	intergenic	NA	NA	8.24389	39	Hypomethylation	0.00817489	0.0103413
656118	chrLG1	3736501	3737000	91	intergenic	NA	NA	24.7317	91	Hypomethylation	0.000310528	0.000770759
656119	chrLG1	3737001	3737500	81	intergenic	NA	NA	14.4268	81	Hypomethylation	1.97e-05	8.75e-05
656120	chrLG1	3738501	3739000	22	intergenic	NA	NA	0	22	Hypomethylation	0.00183717	0.00309112
656121	chrLG1	3739001	3739500	18	intergenic	NA	NA	0	18	Hypomethylation	0.0117402	0.0138417
656122	chrLG1	3740001	3740500	40	intergenic	NA	NA	0	40	Hypomethylation	3.01e-06	1.84e-05
656123	chrLG1	3740501	3741000	59	intergenic	NA	NA	0	59	Hypomethylation	1.99e-08	3.04e-07
656124	chrLG1	3744501	3745000	27	intergenic	NA	NA	0	27	Hypomethylation	0.000276113	0.000697725
656125	chrLG1	3754501	3755000	194	intergenic	NA	NA	208.158	194	Hypermethylation	0.0178823	0.0202382
656126	chrLG1	3755501	3756000	108	intergenic	NA	NA	35.0365	108	Hypomethylation	0.000627239	0.00135121
656127	chrLG1	3756001	3756500	185	intergenic	NA	NA	49.4633	185	Hypomethylation	1.87e-07	1.94e-06
656128	chrLG1	3756501	3757000	135	intergenic	NA	NA	39.1585	135	Hypomethylation	2.9e-05	0.000118738
656129	chrLG1	3762001	3762500	17	intergenic	NA	NA	0	17	Hypomethylation	0.0117402	0.0138417
656130	chrLG1	3766501	3767000	70	intergenic	NA	NA	18.5487	70	Hypomethylation	0.0015179	0.00276817
656131	chrLG1	3770501	3771000	152	intergenic	NA	NA	171.061	152	Hypermethylation	0.0151739	0.0174659
656132	chrLG1	3775001	3775500	114	intergenic	NA	NA	32.9755	114	Hypomethylation	0.000136775	0.000413743
656133	chrLG1	3781501	3782000	43	intergenic	NA	NA	8.24389	43	Hypomethylation	0.00335045	0.00511457
656134	chrLG1	3782001	3782500	42	intergenic	NA	NA	4.12194	42	Hypomethylation	0.000550905	0.00120209
656135	chrLG1	3786001	3786500	51	intergenic	NA	NA	12.3658	51	Hypomethylation	0.00513866	0.00711974
656136	chrLG1	3786501	3787000	44	intergenic	NA	NA	8.24389	44	Hypomethylation	0.0021191	0.0034895
656137	chrLG1	3787001	3787500	23	intergenic	NA	NA	0	23	Hypomethylation	0.00183717	0.00309112
656138	chrLG1	3795001	3795500	93	intergenic	NA	NA	35.0365	93	Hypomethylation	0.0066589	0.00871645
656139	chrLG1	3796501	3797000	43	intergenic	NA	NA	0	43	Hypomethylation	8.16e-07	6.11e-06
656140	chrLG1	3797001	3797500	24	intergenic	NA	NA	0	24	Hypomethylation	0.000980413	0.00190035
656141	chrLG1	3798501	3799000	23	intergenic	NA	NA	0	23	Hypomethylation	0.00183717	0.00309112
656142	chrLG1	3799001	3799500	87	intergenic	NA	NA	20.6097	87	Hypomethylation	0.000199003	0.000554467
656143	chrLG1	3799501	3800000	60	intergenic	NA	NA	16.4878	60	Hypomethylation	0.00801499	0.0101779
656144	chrLG1	3801501	3802000	117	intergenic	NA	NA	47.4024	117	Hypomethylation	0.00518832	0.00717946
656145	chrLG1	3802001	3802500	41	intergenic	NA	NA	4.12194	41	Hypomethylation	0.000550905	0.00120209
656146	chrLG1	3802501	3803000	20	intergenic	NA	NA	0	20	Hypomethylation	0.00636217	0.00839255
656147	chrLG1	3806501	3807000	63	intergenic	NA	NA	16.4878	63	Hypomethylation	0.00263377	0.0041721
656148	chrLG1	3807001	3807500	26	intergenic	NA	NA	0	26	Hypomethylation	0.000521183	0.00116331
656149	chrLG1	3827001	3827500	38	intergenic	NA	NA	65.9511	38	Hypermethylation	0.00320217	0.00494374
656150	chrLG1	3832001	3832500	188	intergenic	NA	NA	199.914	188	Hypermethylation	0.0227123	0.0251677
656151	chrLG1	3837501	3838000	282	intergenic	NA	NA	294.719	282	Hypermethylation	0.00911062	0.0114131
656152	chrLG1	3839501	3840000	163	intergenic	NA	NA	61.8292	163	Hypomethylation	0.000348919	0.000849538
656153	chrLG1	3840001	3840500	246	intergenic	NA	NA	86.5608	246	Hypomethylation	1.38e-06	9.76e-06
656154	chrLG1	3840501	3841000	169	intergenic	NA	NA	53.5853	169	Hypomethylation	1.21e-05	5.7e-05
656155	chrLG1	3841001	3841500	134	intergenic	NA	NA	47.4024	134	Hypomethylation	0.00043662	0.00103029
656156	chrLG1	3841501	3842000	125	intergenic	NA	NA	35.0365	125	Hypomethylation	4.8e-05	0.00017406
656157	chrLG1	3843501	3844000	36	intergenic	NA	NA	0	36	Hypomethylation	1.11e-05	5.27e-05
656158	chrLG1	3847501	3848000	47	intergenic	NA	NA	4.12194	47	Hypomethylation	0.000114409	0.000356296
656159	chrLG1	3849501	3850000	71	intergenic	NA	NA	12.3658	71	Hypomethylation	5.82e-05	0.000204761
656160	chrLG1	3851501	3852000	219	intergenic	NA	NA	234.951	219	Hypermethylation	0.0117466	0.0138483
656161	chrLG1	3852001	3852500	310	intergenic	NA	NA	313.268	310	Hypermethylation	0.0142075	0.0164171
656162	chrLG1	3853001	3853500	84	intergenic	NA	NA	26.7926	84	Hypomethylation	0.0022238	0.00364265
656163	chrLG1	3855001	3855500	56	intergenic	NA	NA	0	56	Hypomethylation	7.09e-08	9.06e-07
656164	chrLG1	3855501	3856000	23	intergenic	NA	NA	0	23	Hypomethylation	0.00183717	0.00309112
656165	chrLG1	3858501	3859000	188	intergenic	NA	NA	220.524	188	Hypermethylation	0.00184234	0.00309811
656166	chrLG1	3859001	3859500	340	intergenic	NA	NA	360.67	340	Hypermethylation	0.00203687	0.00337869
656167	chrLG1	3860501	3861000	56	intergenic	NA	NA	8.24389	56	Hypomethylation	0.000184753	0.000522058
656168	chrLG1	3863001	3863500	78	intergenic	NA	NA	8.24389	78	Hypomethylation	1.26e-06	9.02e-06
656169	chrLG1	3863501	3864000	62	intergenic	NA	NA	0	62	Hypomethylation	5.55e-09	1.03e-07
656170	chrLG1	3864501	3865000	46	intergenic	NA	NA	6.18292	46	Hypomethylation	0.000540282	0.00119242
656171	chrLG1	3865001	3865500	49	intergenic	NA	NA	6.18292	49	Hypomethylation	0.000197437	0.000551058
656172	chrLG1	3865501	3866000	83	intergenic	NA	NA	28.8536	83	Hypomethylation	0.00772399	0.00991055
656173	chrLG1	3866001	3866500	94	intergenic	NA	NA	28.8536	94	Hypomethylation	0.000782068	0.00162457
656174	chrLG1	3866501	3867000	110	intergenic	NA	NA	32.9755	110	Hypomethylation	0.00027388	0.000697725
656175	chrLG1	3868501	3869000	151	intergenic	NA	NA	61.8292	151	Hypomethylation	0.00161369	0.00290499
656176	chrLG1	3869001	3869500	63	intergenic	NA	NA	18.5487	63	Hypomethylation	0.00465245	0.00651776
656177	chrLG1	3875001	3875500	24	intergenic	NA	NA	0	24	Hypomethylation	0.000980413	0.00190035
656178	chrLG1	3877001	3877500	36	intergenic	NA	NA	0	36	Hypomethylation	1.11e-05	5.27e-05
656179	chrLG1	3877501	3878000	65	intergenic	NA	NA	8.24389	65	Hypomethylation	1.57e-05	7.12e-05
656180	chrLG1	3878001	3878500	47	intergenic	NA	NA	8.24389	47	Hypomethylation	0.00295847	0.00460353
656181	chrLG1	3882501	3883000	119	intergenic	NA	NA	39.1585	119	Hypomethylation	0.0003663	0.000883494
656182	chrLG1	3886501	3887000	112	intergenic	NA	NA	133.963	112	Hypermethylation	0.0140637	0.01626
656183	chrLG1	3899501	3900000	23	intergenic	NA	NA	0	23	Hypomethylation	0.00183717	0.00309112
656184	chrLG1	3901501	3902000	93	intergenic	NA	NA	35.0365	93	Hypomethylation	0.0066589	0.00871645
656185	chrLG1	3905001	3905500	21	intergenic	NA	NA	0	21	Hypomethylation	0.0034275	0.00511457
656186	chrLG1	3906001	3906500	219	intergenic	NA	NA	272.048	219	Hypermethylation	0.000128168	0.000390998
656187	chrLG1	3906501	3907000	127	intergenic	NA	NA	154.573	127	Hypermethylation	0.00565947	0.00773443
656188	chrLG1	3911501	3912000	195	intergenic	NA	NA	263.804	195	Hypermethylation	8.26e-06	4.23e-05
656189	chrLG1	3912001	3912500	310	intergenic	NA	NA	346.243	310	Hypermethylation	0.00057796	0.00125537
656190	chrLG1	3913501	3914000	214	intergenic	NA	NA	237.012	214	Hypermethylation	0.0066151	0.00867484
656191	chrLG1	3916501	3917000	21	intergenic	NA	NA	0	21	Hypomethylation	0.0034275	0.00511457
656192	chrLG1	3917001	3917500	105	intergenic	NA	NA	129.841	105	Hypermethylation	0.00702582	0.00915249
656193	chrLG1	3917501	3918000	176	intergenic	NA	NA	247.317	176	Hypermethylation	5.94e-06	3.14e-05
656194	chrLG1	3918001	3918500	56	intergenic	NA	NA	98.9266	56	Hypermethylation	0.00022986	0.000628658
656195	chrLG1	3919501	3920000	569	intergenic	NA	NA	597.682	569	Hypermethylation	0.000155597	0.00045269
656196	chrLG1	3920001	3920500	411	intergenic	NA	NA	414.255	411	Hypermethylation	0.00523942	0.00723195
656197	chrLG1	3920501	3921000	113	intergenic	NA	NA	41.2194	113	Hypomethylation	0.00197195	0.00327678
656198	chrLG1	3923001	3923500	75	intergenic	NA	NA	22.6707	75	Hypomethylation	0.00270936	0.00427329
656199	chrLG1	3923501	3924000	50	intergenic	NA	NA	0	50	Hypomethylation	4.71e-07	3.99e-06
656200	chrLG1	3924501	3925000	82	intergenic	NA	NA	107.171	82	Hypermethylation	0.0113482	0.0138417
656201	chrLG1	3928001	3928500	80	intergenic	NA	NA	16.4878	80	Hypomethylation	0.00013755	0.000415226
656202	chrLG1	3928501	3929000	59	intergenic	NA	NA	8.24389	59	Hypomethylation	6.99e-05	0.0002397
656203	chrLG1	3931001	3931500	82	intergenic	NA	NA	24.7317	82	Hypomethylation	0.00189009	0.00316574
656204	chrLG1	3932501	3933000	31	intergenic	NA	NA	0	31	Hypomethylation	7.68e-05	0.0002532
656205	chrLG1	3934001	3934500	151	intergenic	NA	NA	204.036	151	Hypermethylation	0.000124033	0.000379584
656206	chrLG1	3934501	3935000	158	intergenic	NA	NA	193.731	158	Hypermethylation	0.00156834	0.00283705
656207	chrLG1	3939501	3940000	101	intergenic	NA	NA	136.024	101	Hypermethylation	0.00186968	0.00313829
656208	chrLG1	3940001	3940500	190	intergenic	NA	NA	216.402	190	Hypermethylation	0.00409542	0.00590181
656209	chrLG1	3947001	3947500	161	intergenic	NA	NA	208.158	161	Hypermethylation	0.000283773	0.000711099
656210	chrLG1	3948501	3949000	119	intergenic	NA	NA	158.695	119	Hypermethylation	0.000834325	0.00171366
656211	chrLG1	3951001	3951500	132	intergenic	NA	NA	154.573	132	Hypermethylation	0.0098499	0.0122356
656212	chrLG1	3960001	3960500	194	intergenic	NA	NA	210.219	194	Hypermethylation	0.0129135	0.015067
656213	chrLG1	3965001	3965500	4	intergenic	NA	NA	18.5487	4	Hypermethylation	0.0129695	0.0150953
656214	chrLG1	3973001	3973500	40	intergenic	NA	NA	80.3779	40	Hypermethylation	0.000213092	0.000590436
656215	chrLG1	3973501	3974000	8	intergenic	NA	NA	45.3414	8	Hypermethylation	4.72e-06	2.72e-05
656216	chrLG1	3978001	3978500	260	intergenic	NA	NA	267.926	260	Hypermethylation	0.0165999	0.0189238
656217	chrLG1	3979501	3980000	100	intergenic	NA	NA	22.6707	100	Hypomethylation	2.32e-05	9.79e-05
656218	chrLG1	3981501	3982000	80	intergenic	NA	NA	115.414	80	Hypermethylation	0.00160664	0.00289372
656219	chrLG1	3982501	3983000	44	intergenic	NA	NA	0	44	Hypomethylation	8.16e-07	6.11e-06
656220	chrLG1	3983001	3983500	34	intergenic	NA	NA	0	34	Hypomethylation	4.04e-05	0.000149152
656221	chrLG1	3988001	3988500	122	intergenic	NA	NA	45.3414	122	Hypomethylation	0.0015315	0.00278896
656222	chrLG1	3990501	3991000	98	intergenic	NA	NA	37.0975	98	Hypomethylation	0.00614338	0.00830703
656223	chrLG1	3991501	3992000	115	intergenic	NA	NA	146.329	115	Hypermethylation	0.00406327	0.00585768
656224	chrLG1	3992501	3993000	148	intergenic	NA	NA	24.7317	148	Hypomethylation	2.63e-09	5.56e-08
656225	chrLG1	3993001	3993500	215	intergenic	NA	NA	98.9266	215	Hypomethylation	0.0015527	0.00281218
656226	chrLG1	3996001	3996500	49	intergenic	NA	NA	70.073	49	Hypermethylation	0.0171892	0.0194739
656227	chrLG1	4000501	4001000	157	intergenic	NA	NA	214.341	157	Hypermethylation	5.84e-05	0.000205333
656228	chrLG1	4004001	4004500	174	intergenic	NA	NA	191.67	174	Hypermethylation	0.0158284	0.0180834
656229	chrLG1	4004501	4005000	135	intergenic	NA	NA	152.512	135	Hypermethylation	0.0228622	0.0252913
656230	chrLG1	4005501	4006000	93	intergenic	NA	NA	32.9755	93	Hypomethylation	0.00441012	0.00625906
656231	chrLG1	4006501	4007000	82	intergenic	NA	NA	24.7317	82	Hypomethylation	0.00189009	0.00316574
656232	chrLG1	4014501	4015000	19	intergenic	NA	NA	63.8901	19	Hypermethylation	9.48e-06	4.7e-05
656233	chrLG1	4015001	4015500	57	intergenic	NA	NA	88.6218	57	Hypermethylation	0.00253299	0.00405867
656234	chrLG1	4021001	4021500	17	intergenic	NA	NA	0	17	Hypomethylation	0.0117402	0.0138417
656235	chrLG1	4025001	4025500	17	intergenic	NA	NA	0	17	Hypomethylation	0.0117402	0.0138417
656236	chrLG1	4029001	4029500	77	intergenic	NA	NA	96.8657	77	Hypermethylation	0.0190509	0.0214888
656237	chrLG1	4030001	4030500	64	intergenic	NA	NA	0	64	Hypomethylation	2.93e-09	6.02e-08
656238	chrLG1	4036001	4036500	69	intergenic	NA	NA	0	69	Hypomethylation	8.11e-10	1.95e-08
656239	chrLG1	4036501	4037000	56	intergenic	NA	NA	4.12194	56	Hypomethylation	7.56e-06	3.9e-05
656240	chrLG1	4039001	4039500	84	intergenic	NA	NA	24.7317	84	Hypomethylation	0.00133131	0.00247963
656241	chrLG1	4043001	4043500	22	intergenic	NA	NA	0	22	Hypomethylation	0.00183717	0.00309112
656242	chrLG1	4043501	4044000	28	intergenic	NA	NA	2.06097	28	Hypomethylation	0.00444281	0.00627121
656243	chrLG1	4048501	4049000	61	intergenic	NA	NA	12.3658	61	Hypomethylation	0.000834919	0.00171366
656244	chrLG1	4049001	4049500	87	intergenic	NA	NA	28.8536	87	Hypomethylation	0.00413006	0.00594032
656245	chrLG1	4049501	4050000	70	intergenic	NA	NA	6.18292	70	Hypomethylation	1.1e-06	8.02e-06
656246	chrLG1	4052001	4052500	18	intergenic	NA	NA	0	18	Hypomethylation	0.0117402	0.0138417
656247	chrLG1	4054501	4055000	173	intergenic	NA	NA	193.731	173	Hypermethylation	0.010848	0.0133859
656248	chrLG1	4057001	4057500	97	intergenic	NA	NA	138.085	97	Hypermethylation	0.00072995	0.00153774
656249	chrLG1	4058501	4059000	49	intergenic	NA	NA	2.06097	49	Hypomethylation	4.72e-06	2.72e-05
656250	chrLG1	4059001	4059500	73	intergenic	NA	NA	4.12194	73	Hypomethylation	1.04e-07	1.27e-06
656251	chrLG1	4059501	4060000	56	intergenic	NA	NA	2.06097	56	Hypomethylation	1.98e-06	1.3e-05
656252	chrLG1	4060001	4060500	111	intergenic	NA	NA	16.4878	111	Hypomethylation	9.97e-08	1.22e-06
656253	chrLG1	4060501	4061000	93	intergenic	NA	NA	18.5487	93	Hypomethylation	9.41e-06	4.7e-05
656254	chrLG1	4061001	4061500	44	intergenic	NA	NA	10.3049	44	Hypomethylation	0.00909852	0.0113988
656255	chrLG1	4061501	4062000	56	intergenic	NA	NA	0	56	Hypomethylation	7.09e-08	9.06e-07
656256	chrLG1	4062001	4062500	91	intergenic	NA	NA	32.9755	91	Hypomethylation	0.0080226	0.0101779
656257	chrLG1	4065001	4065500	200	intergenic	NA	NA	228.768	200	Hypermethylation	0.00296681	0.00461497
656258	chrLG1	4071501	4072000	154	intergenic	NA	NA	177.244	154	Hypermethylation	0.00719635	0.00935918
656259	chrLG1	4072001	4072500	190	intergenic	NA	NA	220.524	190	Hypermethylation	0.00233285	0.00378256
656260	chrLG1	4072501	4073000	63	intergenic	NA	NA	88.6218	63	Hypermethylation	0.00622087	0.00839255
656261	chrLG1	4075001	4075500	163	intergenic	NA	NA	59.7682	163	Hypomethylation	0.00015831	0.00045767
656262	chrLG1	4075501	4076000	117	intergenic	NA	NA	47.4024	117	Hypomethylation	0.00518832	0.00717946
656263	chrLG1	4078501	4079000	32	intergenic	NA	NA	4.12194	32	Hypomethylation	0.00436394	0.00619609
656264	chrLG1	4080501	4081000	48	intergenic	NA	NA	4.12194	48	Hypomethylation	0.000114409	0.000356296
656265	chrLG1	4081001	4081500	64	intergenic	NA	NA	14.4268	64	Hypomethylation	0.000727566	0.00153417
656266	chrLG1	4084501	4085000	48	intergenic	NA	NA	0	48	Hypomethylation	1.14e-07	1.29e-06
656267	chrLG1	4085001	4085500	48	intergenic	NA	NA	0	48	Hypomethylation	1.14e-07	1.29e-06
656268	chrLG1	4085501	4086000	50	intergenic	NA	NA	4.12194	50	Hypomethylation	3.91e-05	0.000149152
656269	chrLG1	4086001	4086500	73	intergenic	NA	NA	4.12194	73	Hypomethylation	1.04e-07	1.27e-06
656270	chrLG1	4088501	4089000	59	intergenic	NA	NA	8.24389	59	Hypomethylation	6.99e-05	0.0002397
656271	chrLG1	4101001	4101500	21	intergenic	NA	NA	0	21	Hypomethylation	0.0034275	0.00511457
656272	chrLG1	4101501	4102000	19	intergenic	NA	NA	0	19	Hypomethylation	0.00636217	0.00839255
656273	chrLG1	4105501	4106000	110	intergenic	NA	NA	18.5487	110	Hypomethylation	3.77e-07	3.45e-06
656274	chrLG1	4106501	4107000	23	intergenic	NA	NA	53.5853	23	Hypermethylation	0.000834919	0.00171366
656275	chrLG1	4109501	4110000	48	intergenic	NA	NA	2.06097	48	Hypomethylation	8.55e-06	4.32e-05
656276	chrLG1	4115001	4115500	73	intergenic	NA	NA	20.6097	73	Hypomethylation	0.00226501	0.00369601
656277	chrLG1	4119001	4119500	27	intergenic	NA	NA	2.06097	27	Hypomethylation	0.00444281	0.00627121
656278	chrLG1	4120001	4120500	39	intergenic	NA	NA	68.0121	39	Hypermethylation	0.0022628	0.00369601
656279	chrLG1	4124001	4124500	27	intergenic	NA	NA	0	27	Hypomethylation	0.000276113	0.000697725
656280	chrLG1	4125501	4126000	52	intergenic	NA	NA	80.3779	52	Hypermethylation	0.00324248	0.00498843
656281	chrLG1	4126001	4126500	91	intergenic	NA	NA	111.292	91	Hypermethylation	0.0180732	0.0204381
656282	chrLG1	4132501	4133000	27	intergenic	NA	NA	53.5853	27	Hypermethylation	0.00211339	0.00348841
656283	chrLG1	4139001	4139500	164	intergenic	NA	NA	191.67	164	Hypermethylation	0.00518299	0.00717643
656284	chrLG1	4144001	4144500	122	intergenic	NA	NA	37.0975	122	Hypomethylation	0.000161924	0.000466339
656285	chrLG1	4145001	4145500	103	intergenic	NA	NA	32.9755	103	Hypomethylation	0.000644341	0.00138423
656286	chrLG1	4145501	4146000	116	intergenic	NA	NA	41.2194	116	Hypomethylation	0.00107897	0.002069
656287	chrLG1	4154501	4155000	198	intergenic	NA	NA	94.8047	198	Hypomethylation	0.00455177	0.00641725
656288	chrLG1	4170501	4171000	50	intergenic	NA	NA	4.12194	50	Hypomethylation	3.91e-05	0.000149152
656289	chrLG1	4171001	4171500	36	intergenic	NA	NA	0	36	Hypomethylation	1.11e-05	5.27e-05
656290	chrLG1	4174001	4174500	98	intergenic	NA	NA	35.0365	98	Hypomethylation	0.00269561	0.00425782
656291	chrLG1	4184501	4185000	22	intergenic	NA	NA	0	22	Hypomethylation	0.00183717	0.00309112
656292	chrLG1	4187501	4188000	19	intergenic	NA	NA	0	19	Hypomethylation	0.00636217	0.00839255
656293	chrLG1	4192001	4192500	84	intergenic	NA	NA	103.049	84	Hypermethylation	0.0239262	0.0264084
656294	chrLG1	4201501	4202000	15	intergenic	NA	NA	32.9755	15	Hypermethylation	0.0126012	0.01474
656295	chrLG1	4209501	4210000	36	intergenic	NA	NA	61.8292	36	Hypermethylation	0.00542065	0.00744393
656296	chrLG1	4212001	4212500	31	intergenic	NA	NA	0	31	Hypomethylation	7.68e-05	0.0002532
656297	chrLG1	4213001	4213500	47	intergenic	NA	NA	70.073	47	Hypermethylation	0.0116704	0.0138417
656298	chrLG1	4222501	4223000	37	intergenic	NA	NA	2.06097	37	Hypomethylation	0.000279321	0.000701179
656299	chrLG1	4223001	4223500	60	intergenic	NA	NA	16.4878	60	Hypomethylation	0.00801499	0.0101779
656300	chrLG1	4224001	4224500	102	intergenic	NA	NA	148.39	102	Hypermethylation	0.000226916	0.000621705
656301	chrLG1	4229501	4230000	60	intergenic	NA	NA	8.24389	60	Hypomethylation	6.99e-05	0.0002397
656302	chrLG1	4234001	4234500	35	intergenic	NA	NA	55.6462	35	Hypermethylation	0.0199992	0.0223889
656303	chrLG1	4235501	4236000	232	intergenic	NA	NA	247.317	232	Hypermethylation	0.0100518	0.0124712
656304	chrLG1	4237001	4237500	57	intergenic	NA	NA	10.3049	57	Hypomethylation	0.00043649	0.00103023
656305	chrLG1	4237501	4238000	90	intergenic	NA	NA	24.7317	90	Hypomethylation	0.000310528	0.000770759
656306	chrLG1	4240001	4240500	54	intergenic	NA	NA	14.4268	54	Hypomethylation	0.00545034	0.00747027
656307	chrLG1	4242001	4242500	102	intergenic	NA	NA	26.7926	102	Hypomethylation	0.000105781	0.00033507
656308	chrLG1	4243501	4244000	106	intergenic	NA	NA	142.207	106	Hypermethylation	0.00182647	0.00309112
656309	chrLG1	4244001	4244500	240	intergenic	NA	NA	282.353	240	Hypermethylation	0.000401755	0.000957113
656310	chrLG1	4245501	4246000	74	intergenic	NA	NA	8.24389	74	Hypomethylation	3.48e-06	2.08e-05
656311	chrLG1	4246001	4246500	121	intergenic	NA	NA	43.2804	121	Hypomethylation	0.00101588	0.00196304
656312	chrLG1	4252001	4252500	41	intergenic	NA	NA	65.9511	41	Hypermethylation	0.00824783	0.0104124
656317	chrLG1	4258001	4258500	95	intergenic	NA	NA	123.658	95	Hypermethylation	0.00512366	0.00711974
656318	chrLG1	4260001	4260500	69	intergenic	NA	NA	4.12194	69	Hypomethylation	5.56e-07	4.63e-06
656319	chrLG1	4266001	4266500	29	intergenic	NA	NA	0	29	Hypomethylation	0.000276113	0.000697725
656320	chrLG1	4266501	4267000	61	intergenic	NA	NA	8.24389	61	Hypomethylation	4.27e-05	0.000156175
656321	chrLG1	4267001	4267500	44	intergenic	NA	NA	8.24389	44	Hypomethylation	0.0021191	0.0034895
656322	chrLG1	4268501	4269000	51	intergenic	NA	NA	10.3049	51	Hypomethylation	0.00167444	0.00298887
656323	chrLG1	4269001	4269500	51	intergenic	NA	NA	12.3658	51	Hypomethylation	0.00513866	0.00711974
656324	chrLG1	4269501	4270000	48	intergenic	NA	NA	8.24389	48	Hypomethylation	0.00189492	0.00316757
656325	chrLG1	4275001	4275500	34	intergenic	NA	NA	4.12194	34	Hypomethylation	0.00261354	0.00415344
656326	chrLG1	4275501	4276000	124	intergenic	NA	NA	49.4633	124	Hypomethylation	0.00361732	0.00537069
656327	chrLG1	4280501	4281000	217	intergenic	NA	NA	261.743	217	Hypermethylation	0.000341584	0.000833996
656328	chrLG1	4281501	4282000	29	intergenic	NA	NA	0	29	Hypomethylation	0.000276113	0.000697725
656329	chrLG1	4282501	4283000	53	intergenic	NA	NA	109.232	53	Hypermethylation	8.45e-06	4.3e-05
656330	chrLG1	4283001	4283500	35	intergenic	NA	NA	86.5608	35	Hypermethylation	3.9e-06	2.3e-05
656331	chrLG1	4285501	4286000	31	intergenic	NA	NA	59.7682	31	Hypermethylation	0.0015179	0.00276817
656332	chrLG1	4287501	4288000	111	intergenic	NA	NA	18.5487	111	Hypomethylation	2.39e-07	2.36e-06
656333	chrLG1	4288001	4288500	79	intergenic	NA	NA	2.06097	79	Hypomethylation	8.57e-10	2.05e-08
656334	chrLG1	4293501	4294000	79	intergenic	NA	NA	26.7926	79	Hypomethylation	0.00599839	0.00813728
656335	chrLG1	4294001	4294500	102	intergenic	NA	NA	32.9755	102	Hypomethylation	0.000899067	0.00182546
656336	chrLG1	4296501	4297000	75	intergenic	NA	NA	0	75	Hypomethylation	6.14e-11	2.08e-09
656337	chrLG1	4297001	4297500	78	intergenic	NA	NA	0	78	Hypomethylation	1.68e-11	6.63e-10
656338	chrLG1	4297501	4298000	24	intergenic	NA	NA	0	24	Hypomethylation	0.000980413	0.00190035
656339	chrLG1	4303001	4303500	360	intergenic	NA	NA	362.731	360	Hypermethylation	0.0105206	0.0130265
656340	chrLG1	4308501	4309000	71	intergenic	NA	NA	20.6097	71	Hypomethylation	0.00324435	0.00498843
656341	chrLG1	4309501	4310000	37	intergenic	NA	NA	0	37	Hypomethylation	5.78e-06	3.07e-05
656342	chrLG1	4310001	4310500	32	intergenic	NA	NA	0	32	Hypomethylation	4.04e-05	0.000149152
656343	chrLG1	4312001	4312500	135	intergenic	NA	NA	43.2804	135	Hypomethylation	8.04e-05	0.000263954
656344	chrLG1	4312501	4313000	131	intergenic	NA	NA	47.4024	131	Hypomethylation	0.000794676	0.0016467
656345	chrLG1	4313001	4313500	157	intergenic	NA	NA	63.8901	157	Hypomethylation	0.00113422	0.00215776
656346	chrLG1	4314001	4314500	102	intergenic	NA	NA	121.597	102	Hypermethylation	0.0197423	0.0221211
656347	chrLG1	4316501	4317000	30	intergenic	NA	NA	4.12194	30	Hypomethylation	0.00722652	0.00937391
656348	chrLG1	4320001	4320500	10	intergenic	NA	NA	28.8536	10	Hypermethylation	0.0106654	0.0131807
656349	chrLG1	4332001	4332500	38	intergenic	NA	NA	2.06097	38	Hypomethylation	0.000279321	0.000701179
656350	chrLG1	4334001	4334500	102	intergenic	NA	NA	26.7926	102	Hypomethylation	0.000105781	0.00033507
656351	chrLG1	4334501	4335000	248	intergenic	NA	NA	86.5608	248	Hypomethylation	1.02e-06	7.53e-06
656352	chrLG1	4336001	4336500	186	intergenic	NA	NA	201.975	186	Hypermethylation	0.0159978	0.0182734
656353	chrLG1	4336501	4337000	207	intergenic	NA	NA	226.707	207	Hypermethylation	0.00818101	0.0103484
656354	chrLG1	4337001	4337500	236	intergenic	NA	NA	243.195	236	Hypermethylation	0.0228129	0.0252405
656355	chrLG1	4337501	4338000	240	intergenic	NA	NA	251.439	240	Hypermethylation	0.0154096	0.0177176
656356	chrLG1	4341501	4342000	120	intergenic	NA	NA	43.2804	120	Hypomethylation	0.00136918	0.00254292
656357	chrLG1	4342001	4342500	116	intergenic	NA	NA	43.2804	116	Hypomethylation	0.00164278	0.00295062
656358	chrLG1	4343001	4343500	16	intergenic	NA	NA	32.9755	16	Hypermethylation	0.0126012	0.01474
656359	chrLG1	4343501	4344000	7	intergenic	NA	NA	32.9755	7	Hypermethylation	6.66e-05	0.00023126
656360	chrLG1	4350001	4350500	17	intergenic	NA	NA	39.1585	17	Hypermethylation	0.00458378	0.00644658
656361	chrLG1	4350501	4351000	2	intergenic	NA	NA	26.7926	2	Hypermethylation	0.000145836	0.000426889
656362	chrLG1	4360001	4360500	136	intergenic	NA	NA	199.914	136	Hypermethylation	1.16e-05	5.48e-05
656363	chrLG1	4360501	4361000	235	intergenic	NA	NA	286.475	235	Hypermethylation	0.000129034	0.000393413
656364	chrLG1	4361001	4361500	209	intergenic	NA	NA	224.646	209	Hypermethylation	0.011703	0.0138417
656365	chrLG1	4361501	4362000	83	intergenic	NA	NA	109.232	83	Hypermethylation	0.00892803	0.0112173
656366	chrLG1	4363501	4364000	63	intergenic	NA	NA	16.4878	63	Hypomethylation	0.00263377	0.0041721
656367	chrLG1	4367001	4367500	97	intergenic	NA	NA	37.0975	97	Hypomethylation	0.00816676	0.0103413
656368	chrLG1	4367501	4368000	72	intergenic	NA	NA	8.24389	72	Hypomethylation	5.76e-06	3.07e-05
656369	chrLG1	4368001	4368500	26	intergenic	NA	NA	0	26	Hypomethylation	0.000521183	0.00116331
656370	chrLG1	4368501	4369000	91	intergenic	NA	NA	28.8536	91	Hypomethylation	0.00154648	0.00281186
656371	chrLG1	4373501	4374000	26	intergenic	NA	NA	0	26	Hypomethylation	0.000521183	0.00116331
656372	chrLG1	4374001	4374500	23	intergenic	NA	NA	0	23	Hypomethylation	0.00183717	0.00309112
656373	chrLG1	4375501	4376000	87	intergenic	NA	NA	30.9146	87	Hypomethylation	0.00640312	0.00844008
656374	chrLG1	4380001	4380500	158	intergenic	NA	NA	228.768	158	Hypermethylation	3.95e-06	2.33e-05
656375	chrLG1	4380501	4381000	124	intergenic	NA	NA	160.756	124	Hypermethylation	0.00131296	0.0024554
656376	chrLG1	4386501	4387000	25	intergenic	NA	NA	2.06097	25	Hypomethylation	0.00419502	0.00601506
656377	chrLG1	4387001	4387500	82	intergenic	NA	NA	8.24389	82	Hypomethylation	2.66e-07	2.54e-06
656378	chrLG1	4387501	4388000	102	intergenic	NA	NA	10.3049	102	Hypomethylation	7.98e-09	1.42e-07
656379	chrLG1	4388501	4389000	24	intergenic	NA	NA	45.3414	24	Hypermethylation	0.0115913	0.0138417
656380	chrLG1	4389001	4389500	4	intergenic	NA	NA	45.3414	4	Hypermethylation	1.14e-07	1.29e-06
656381	chrLG1	4389501	4390000	2	intergenic	NA	NA	16.4878	2	Hypermethylation	0.0117402	0.0138417
656382	chrLG1	4392001	4392500	4	intergenic	NA	NA	30.9146	4	Hypermethylation	4.04e-05	0.000149152
656383	chrLG1	4398001	4398500	52	intergenic	NA	NA	12.3658	52	Hypomethylation	0.00647851	0.00852002
656384	chrLG1	4400001	4400500	40	intergenic	NA	NA	65.9511	40	Hypermethylation	0.00522183	0.00721317
656385	chrLG1	4400501	4401000	56	intergenic	NA	NA	94.8047	56	Hypermethylation	0.00045085	0.00106
656386	chrLG1	4402001	4402500	45	intergenic	NA	NA	68.0121	45	Hypermethylation	0.0104664	0.0129611
656387	chrLG1	4402501	4403000	101	intergenic	NA	NA	35.0365	101	Hypomethylation	0.00197303	0.00327678
656388	chrLG1	4403001	4403500	98	intergenic	NA	NA	16.4878	98	Hypomethylation	1.09e-06	7.94e-06
656389	chrLG1	4403501	4404000	29	intergenic	NA	NA	4.12194	29	Hypomethylation	0.0118586	0.0139306
656390	chrLG1	4414001	4414500	78	intergenic	NA	NA	8.24389	78	Hypomethylation	1.26e-06	9.02e-06
656391	chrLG1	4418001	4418500	115	intergenic	NA	NA	39.1585	115	Hypomethylation	0.000950474	0.00189498
656392	chrLG1	4419501	4420000	98	intergenic	NA	NA	28.8536	98	Hypomethylation	0.000387613	0.000929512
656393	chrLG1	4420001	4420500	121	intergenic	NA	NA	24.7317	121	Hypomethylation	8.65e-07	6.45e-06
656394	chrLG1	4421501	4422000	123	intergenic	NA	NA	43.2804	123	Hypomethylation	0.000750484	0.00157389
656395	chrLG1	4422001	4422500	167	intergenic	NA	NA	63.8901	167	Hypomethylation	0.000292162	0.000731215
656396	chrLG1	4422501	4423000	100	intergenic	NA	NA	28.8536	100	Hypomethylation	0.000270923	0.000697725
656397	chrLG1	4423501	4424000	164	intergenic	NA	NA	187.548	164	Hypermethylation	0.00756147	0.00973417
656398	chrLG1	4424501	4425000	50	intergenic	NA	NA	74.195	50	Hypermethylation	0.0107269	0.0132516
656399	chrLG1	4473001	4473500	66	intergenic	NA	NA	2.06097	66	Hypomethylation	5.81e-08	7.73e-07
656400	chrLG1	4473501	4474000	72	intergenic	NA	NA	4.12194	72	Hypomethylation	1.83e-07	1.9e-06
656401	chrLG1	4475001	4475500	30	intergenic	NA	NA	2.06097	30	Hypomethylation	0.00258886	0.00412706
656402	chrLG1	4475501	4476000	62	intergenic	NA	NA	8.24389	62	Hypomethylation	4.27e-05	0.000156175
656403	chrLG1	4482001	4482500	317	intergenic	NA	NA	315.329	317	Hypomethylation	0.0224361	0.0249072
656404	chrLG1	4482501	4483000	318	intergenic	NA	NA	317.39	318	Hypomethylation	0.0173946	0.0197018
656405	chrLG1	4483001	4483500	170	intergenic	NA	NA	183.426	170	Hypermethylation	0.0246087	0.0271268
656406	chrLG1	4484001	4484500	65	intergenic	NA	NA	4.12194	65	Hypomethylation	4.55e-07	3.95e-06
656407	chrLG1	4486001	4486500	80	intergenic	NA	NA	18.5487	80	Hypomethylation	0.000269861	0.000697725
656408	chrLG1	4486501	4487000	84	intergenic	NA	NA	16.4878	84	Hypomethylation	3.86e-05	0.000149152
656409	chrLG1	4487001	4487500	34	intergenic	NA	NA	0	34	Hypomethylation	4.04e-05	0.000149152
656410	chrLG1	4495001	4495500	29	intergenic	NA	NA	0	29	Hypomethylation	0.000276113	0.000697725
656411	chrLG1	4495501	4496000	42	intergenic	NA	NA	0	42	Hypomethylation	8.16e-07	6.11e-06
656412	chrLG1	4496001	4496500	18	intergenic	NA	NA	0	18	Hypomethylation	0.0117402	0.0138417
656413	chrLG1	4498001	4498500	26	intergenic	NA	NA	0	26	Hypomethylation	0.000521183	0.00116331
656414	chrLG1	4498501	4499000	41	intergenic	NA	NA	0	41	Hypomethylation	1.57e-06	1.06e-05
656415	chrLG1	4501001	4501500	21	intergenic	NA	NA	0	21	Hypomethylation	0.0034275	0.00511457
656416	chrLG1	4501501	4502000	22	intergenic	NA	NA	0	22	Hypomethylation	0.00183717	0.00309112
656417	chrLG1	4504501	4505000	92	intergenic	NA	NA	24.7317	92	Hypomethylation	0.000213092	0.000590436
656418	chrLG1	4507001	4507500	70	intergenic	NA	NA	92.7437	70	Hypermethylation	0.0113723	0.0138417
656419	chrLG1	4508001	4508500	76	intergenic	NA	NA	113.353	76	Hypermethylation	0.000991312	0.00192067
656420	chrLG1	4508501	4509000	47	intergenic	NA	NA	98.9266	47	Hypermethylation	6.84e-06	3.57e-05
656421	chrLG1	4510001	4510500	47	intergenic	NA	NA	6.18292	47	Hypomethylation	0.000540282	0.00119242
656422	chrLG1	4510501	4511000	45	intergenic	NA	NA	0	45	Hypomethylation	4.24e-07	3.74e-06
656423	chrLG1	4511001	4511500	23	intergenic	NA	NA	0	23	Hypomethylation	0.00183717	0.00309112
656424	chrLG1	4512501	4513000	31	intergenic	NA	NA	4.12194	31	Hypomethylation	0.00436394	0.00619609
656425	chrLG1	4513501	4514000	39	intergenic	NA	NA	6.18292	39	Hypomethylation	0.00374236	0.00552705
656426	chrLG1	4514001	4514500	102	intergenic	NA	NA	22.6707	102	Hypomethylation	2.02e-05	8.96e-05
656427	chrLG1	4516501	4517000	30	intergenic	NA	NA	4.12194	30	Hypomethylation	0.00722652	0.00937391
656428	chrLG1	4519501	4520000	70	intergenic	NA	NA	20.6097	70	Hypomethylation	0.00461741	0.0064798
656429	chrLG1	4524001	4524500	70	intergenic	NA	NA	20.6097	70	Hypomethylation	0.00461741	0.0064798
656430	chrLG1	4529001	4529500	114	intergenic	NA	NA	41.2194	114	Hypomethylation	0.00197195	0.00327678
656431	chrLG1	4529501	4530000	94	intergenic	NA	NA	20.6097	94	Hypomethylation	4e-05	0.000149152
656432	chrLG1	4532001	4532500	56	intergenic	NA	NA	8.24389	56	Hypomethylation	0.000184753	0.000522058
656433	chrLG1	4532501	4533000	43	intergenic	NA	NA	4.12194	43	Hypomethylation	0.000550905	0.00120209
656434	chrLG1	4534001	4534500	50	intergenic	NA	NA	10.3049	50	Hypomethylation	0.00167444	0.00298887
656435	chrLG1	4535001	4535500	95	intergenic	NA	NA	28.8536	95	Hypomethylation	0.00055193	0.00120246
656436	chrLG1	4535501	4536000	78	intergenic	NA	NA	22.6707	78	Hypomethylation	0.00132118	0.00246437
656437	chrLG1	4537501	4538000	17	intergenic	NA	NA	0	17	Hypomethylation	0.0117402	0.0138417
656438	chrLG1	4538001	4538500	42	intergenic	NA	NA	4.12194	42	Hypomethylation	0.000550905	0.00120209
656439	chrLG1	4542501	4543000	183	intergenic	NA	NA	216.402	183	Hypermethylation	0.00205052	0.00339854
656440	chrLG1	4543001	4543500	156	intergenic	NA	NA	195.792	156	Hypermethylation	0.000965441	0.00190035
656441	chrLG1	4546501	4547000	86	intergenic	NA	NA	115.414	86	Hypermethylation	0.00492946	0.00687294
656442	chrLG1	4549001	4549500	140	intergenic	NA	NA	171.061	140	Hypermethylation	0.00348287	0.00518793
656443	chrLG1	4549501	4550000	147	intergenic	NA	NA	179.305	147	Hypermethylation	0.00280793	0.00441722
656444	chrLG1	4551501	4552000	58	intergenic	NA	NA	90.6828	58	Hypermethylation	0.00186615	0.00313453
656445	chrLG1	4553001	4553500	148	intergenic	NA	NA	195.792	148	Hypermethylation	0.000301823	0.000751791
656446	chrLG1	4553501	4554000	87	intergenic	NA	NA	109.232	87	Hypermethylation	0.0128637	0.0150107
656447	chrLG1	4557501	4558000	165	intergenic	NA	NA	210.219	165	Hypermethylation	0.000429946	0.00101788
656448	chrLG1	4559501	4560000	207	intergenic	NA	NA	228.768	207	Hypermethylation	0.00563813	0.0077085
656449	chrLG1	4560001	4560500	231	intergenic	NA	NA	249.378	231	Hypermethylation	0.00858527	0.0108256
656450	chrLG1	4568501	4569000	112	intergenic	NA	NA	32.9755	112	Hypomethylation	0.000193958	0.000543654
656451	chrLG1	4572501	4573000	182	intergenic	NA	NA	237.012	182	Hypermethylation	9.3e-05	0.000299156
656452	chrLG1	4573001	4573500	202	intergenic	NA	NA	272.048	202	Hypermethylation	8.81e-06	4.44e-05
656453	chrLG1	4581001	4581500	25	intergenic	NA	NA	0	25	Hypomethylation	0.000980413	0.00190035
656454	chrLG1	4581501	4582000	77	intergenic	NA	NA	0	77	Hypomethylation	1.68e-11	6.63e-10
656455	chrLG1	4583501	4584000	71	intergenic	NA	NA	100.988	71	Hypermethylation	0.00300207	0.00466007
656456	chrLG1	4586001	4586500	105	intergenic	NA	NA	35.0365	105	Hypomethylation	0.00119738	0.00226843
656457	chrLG1	4594001	4594500	370	intergenic	NA	NA	387.463	370	Hypermethylation	0.00263252	0.0041721
656458	chrLG1	4600001	4600500	33	intergenic	NA	NA	0	33	Hypomethylation	4.04e-05	0.000149152
656459	chrLG1	4600501	4601000	42	intergenic	NA	NA	4.12194	42	Hypomethylation	0.000550905	0.00120209
656460	chrLG1	4607501	4608000	84	intergenic	NA	NA	24.7317	84	Hypomethylation	0.00133131	0.00247963
656461	chrLG1	4614501	4615000	30	intergenic	NA	NA	65.9511	30	Hypermethylation	0.000239046	0.000648172
656462	chrLG1	4615001	4615500	15	intergenic	NA	NA	43.2804	15	Hypermethylation	0.000513761	0.00116331
656463	chrLG1	4619001	4619500	62	intergenic	NA	NA	0	62	Hypomethylation	5.55e-09	1.03e-07
656464	chrLG1	4619501	4620000	60	intergenic	NA	NA	0	60	Hypomethylation	1.99e-08	3.04e-07
656465	chrLG1	4627001	4627500	39	intergenic	NA	NA	0	39	Hypomethylation	5.78e-06	3.07e-05
656466	chrLG1	4628001	4628500	22	intergenic	NA	NA	0	22	Hypomethylation	0.00183717	0.00309112
656467	chrLG1	4628501	4629000	18	intergenic	NA	NA	0	18	Hypomethylation	0.0117402	0.0138417
656468	chrLG1	4636001	4636500	36	intergenic	NA	NA	4.12194	36	Hypomethylation	0.000916869	0.00184408
656469	chrLG1	4643501	4644000	112	intergenic	NA	NA	32.9755	112	Hypomethylation	0.000193958	0.000543654
656470	chrLG1	4645501	4646000	243	intergenic	NA	NA	253.5	243	Hypermethylation	0.0157646	0.0180132
656471	chrLG1	4646001	4646500	184	intergenic	NA	NA	199.914	184	Hypermethylation	0.0155406	0.017849
656472	chrLG1	4656501	4657000	22	intergenic	NA	NA	0	22	Hypomethylation	0.00183717	0.00309112
656473	chrLG1	4657001	4657500	23	intergenic	NA	NA	0	23	Hypomethylation	0.00183717	0.00309112
656474	chrLG1	4662001	4662500	93	intergenic	NA	NA	129.841	93	Hypermethylation	0.00135276	0.00251577
656475	chrLG1	4662501	4663000	182	intergenic	NA	NA	210.219	182	Hypermethylation	0.00349923	0.00521155
656476	chrLG1	4663001	4663500	226	intergenic	NA	NA	243.195	226	Hypermethylation	0.00927427	0.0116002
656477	chrLG1	4675001	4675500	679	intergenic	NA	NA	671.877	679	Hypomethylation	0.000981963	0.00190331
656478	chrLG1	4676001	4676500	54	intergenic	NA	NA	2.06097	54	Hypomethylation	3.53e-06	2.1e-05
656479	chrLG1	4680501	4681000	89	intergenic	NA	NA	109.232	89	Hypermethylation	0.0171112	0.0193919
656480	chrLG1	4685501	4686000	309	intergenic	NA	NA	133.963	309	Hypomethylation	2.95e-05	0.000120654
656481	chrLG1	4690001	4690500	193	intergenic	NA	NA	65.9511	193	Hypomethylation	1.22e-05	5.77e-05
656482	chrLG1	4691001	4691500	76	intergenic	NA	NA	107.171	76	Hypermethylation	0.00302187	0.00468643
656483	chrLG1	4696001	4696500	51	intergenic	NA	NA	78.3169	51	Hypermethylation	0.00390268	0.00566361
656484	chrLG1	4696501	4697000	75	intergenic	NA	NA	96.8657	75	Hypermethylation	0.0178998	0.0202511
656485	chrLG1	4702001	4702500	18	intergenic	NA	NA	0	18	Hypomethylation	0.0117402	0.0138417
656486	chrLG1	4706001	4706500	218	intergenic	NA	NA	249.378	218	Hypermethylation	0.00201123	0.00333907
656487	chrLG1	4709501	4710000	94	intergenic	NA	NA	133.963	94	Hypermethylation	0.000795151	0.00164732
656488	chrLG1	4710001	4710500	96	intergenic	NA	NA	146.329	96	Hypermethylation	8.27e-05	0.000270283
656489	chrLG1	4711501	4712000	47	intergenic	NA	NA	6.18292	47	Hypomethylation	0.000540282	0.00119242
656490	chrLG1	4712001	4712500	85	intergenic	NA	NA	18.5487	85	Hypomethylation	7.93e-05	0.000260519
656491	chrLG1	4722001	4722500	43	intergenic	NA	NA	0	43	Hypomethylation	8.16e-07	6.11e-06
656492	chrLG1	4722501	4723000	52	intergenic	NA	NA	0	52	Hypomethylation	2.51e-07	2.41e-06
656493	chrLG1	4726001	4726500	18	intergenic	NA	NA	0	18	Hypomethylation	0.0117402	0.0138417
656494	chrLG1	4727501	4728000	21	intergenic	NA	NA	0	21	Hypomethylation	0.0034275	0.00511457
656495	chrLG1	4728001	4728500	24	intergenic	NA	NA	0	24	Hypomethylation	0.000980413	0.00190035
656496	chrLG1	4729001	4729500	68	intergenic	NA	NA	16.4878	68	Hypomethylation	0.000814887	0.00168182
656497	chrLG1	4731501	4732000	22	intergenic	NA	NA	41.2194	22	Hypermethylation	0.0139417	0.0161266
656498	chrLG1	4732501	4733000	106	intergenic	NA	NA	131.902	106	Hypermethylation	0.00744488	0.00959685
656499	chrLG1	4733001	4733500	91	intergenic	NA	NA	131.902	91	Hypermethylation	0.000498023	0.00115208
656500	chrLG1	4745501	4746000	200	intergenic	NA	NA	220.524	200	Hypermethylation	0.00855761	0.0107924
656501	chrLG1	4746501	4747000	86	intergenic	NA	NA	24.7317	86	Hypomethylation	0.000649708	0.00139284
656502	chrLG1	4747501	4748000	78	intergenic	NA	NA	22.6707	78	Hypomethylation	0.00132118	0.00246437
656503	chrLG1	4750501	4751000	34	intergenic	NA	NA	2.06097	34	Hypomethylation	0.000860688	0.0017582
656504	chrLG1	4752501	4753000	27	intergenic	NA	NA	2.06097	27	Hypomethylation	0.00444281	0.00627121
656505	chrLG1	4754501	4755000	14	intergenic	NA	NA	39.1585	14	Hypermethylation	0.0021191	0.0034895
656506	chrLG1	4758501	4759000	41	intergenic	NA	NA	0	41	Hypomethylation	1.57e-06	1.06e-05
656507	chrLG1	4759001	4759500	22	intergenic	NA	NA	0	22	Hypomethylation	0.00183717	0.00309112
656508	chrLG1	4766001	4766500	118	intergenic	NA	NA	43.2804	118	Hypomethylation	0.00183718	0.00309112
656509	chrLG1	4776501	4777000	137	intergenic	NA	NA	47.4024	137	Hypomethylation	0.00023615	0.000643184
656510	chrLG1	4777001	4777500	152	intergenic	NA	NA	63.8901	152	Hypomethylation	0.00175475	0.00309112
656511	chrLG1	4779001	4779500	199	intergenic	NA	NA	210.219	199	Hypermethylation	0.0226121	0.025091
656512	chrLG1	4779501	4780000	242	intergenic	NA	NA	255.561	242	Hypermethylation	0.00979426	0.0121805
656513	chrLG1	4780501	4781000	145	intergenic	NA	NA	63.8901	145	Hypomethylation	0.00608451	0.00823258
656514	chrLG1	4781001	4781500	166	intergenic	NA	NA	72.134	166	Hypomethylation	0.00216905	0.00356387
656515	chrLG1	4785001	4785500	31	intergenic	NA	NA	0	31	Hypomethylation	7.68e-05	0.0002532
656516	chrLG1	4786001	4786500	237	intergenic	NA	NA	263.804	237	Hypermethylation	0.00351074	0.00522742
656517	chrLG1	4786501	4787000	234	intergenic	NA	NA	280.292	234	Hypermethylation	0.000288592	0.000722703
656518	chrLG1	4794001	4794500	107	intergenic	NA	NA	41.2194	107	Hypomethylation	0.00470256	0.00657669
656519	chrLG1	4796001	4796500	18	intergenic	NA	NA	0	18	Hypomethylation	0.0117402	0.0138417
656520	chrLG1	4798001	4798500	25	intergenic	NA	NA	0	25	Hypomethylation	0.000980413	0.00190035
656521	chrLG1	4800501	4801000	162	intergenic	NA	NA	181.366	162	Hypermethylation	0.0126065	0.0147431
656522	chrLG1	4802001	4802500	38	intergenic	NA	NA	0	38	Hypomethylation	5.78e-06	3.07e-05
656523	chrLG1	4802501	4803000	111	intergenic	NA	NA	45.3414	111	Hypomethylation	0.00811065	0.0102818
656524	chrLG1	4806001	4806500	56	intergenic	NA	NA	0	56	Hypomethylation	7.09e-08	9.06e-07
656525	chrLG1	4806501	4807000	45	intergenic	NA	NA	0	45	Hypomethylation	4.24e-07	3.74e-06
656526	chrLG1	4807001	4807500	28	intergenic	NA	NA	0	28	Hypomethylation	0.000276113	0.000697725
656527	chrLG1	4807501	4808000	47	intergenic	NA	NA	0	47	Hypomethylation	2.2e-07	2.18e-06
656528	chrLG1	4810501	4811000	77	intergenic	NA	NA	121.597	77	Hypermethylation	0.000224826	0.000619586
656529	chrLG1	4811001	4811500	101	intergenic	NA	NA	158.695	101	Hypermethylation	2.68e-05	0.000110566
656530	chrLG1	4824001	4824500	158	intergenic	NA	NA	68.0121	158	Hypomethylation	0.00284773	0.00447502
656531	chrLG1	4824501	4825000	80	intergenic	NA	NA	24.7317	80	Hypomethylation	0.00266805	0.00421886
656532	chrLG1	4825001	4825500	102	intergenic	NA	NA	140.146	102	Hypermethylation	0.000869712	0.00177465
656533	chrLG1	4825501	4826000	95	intergenic	NA	NA	140.146	95	Hypermethylation	0.000385856	0.000926442
656534	chrLG1	4828001	4828500	28	intergenic	NA	NA	0	28	Hypomethylation	0.000276113	0.000697725
656535	chrLG1	4830501	4831000	31	intergenic	NA	NA	4.12194	31	Hypomethylation	0.00436394	0.00619609
656536	chrLG1	4836501	4837000	31	intergenic	NA	NA	0	31	Hypomethylation	7.68e-05	0.0002532
656537	chrLG1	4837001	4837500	26	intergenic	NA	NA	0	26	Hypomethylation	0.000521183	0.00116331
656538	chrLG1	4842501	4843000	237	intergenic	NA	NA	243.195	237	Hypermethylation	0.0268206	0.029429
656539	chrLG1	4848001	4848500	29	intergenic	NA	NA	0	29	Hypomethylation	0.000276113	0.000697725
656540	chrLG1	4851501	4852000	62	intergenic	NA	NA	2.06097	62	Hypomethylation	1.9e-07	1.97e-06
656541	chrLG1	4852001	4852500	54	intergenic	NA	NA	10.3049	54	Hypomethylation	0.000687676	0.0014617
656542	chrLG1	4858001	4858500	64	intergenic	NA	NA	18.5487	64	Hypomethylation	0.00465245	0.00651776
656543	chrLG1	4858501	4859000	45	intergenic	NA	NA	8.24389	45	Hypomethylation	0.00295847	0.00460353
656544	chrLG1	4861001	4861500	247	intergenic	NA	NA	251.439	247	Hypermethylation	0.0252514	0.0278012
656545	chrLG1	4861501	4862000	159	intergenic	NA	NA	189.609	159	Hypermethylation	0.00306452	0.00474856
656546	chrLG1	4866001	4866500	28	intergenic	NA	NA	0	28	Hypomethylation	0.000276113	0.000697725
656547	chrLG1	4868001	4868500	43	intergenic	NA	NA	2.06097	43	Hypomethylation	4.98e-05	0.000178635
656548	chrLG1	4868501	4869000	34	intergenic	NA	NA	4.12194	34	Hypomethylation	0.00261354	0.00415344
656549	chrLG1	4876001	4876500	48	intergenic	NA	NA	6.18292	48	Hypomethylation	0.000327558	0.000803318
656550	chrLG1	4881501	4882000	50	intergenic	NA	NA	10.3049	50	Hypomethylation	0.00167444	0.00298887
656551	chrLG1	4884001	4884500	24	intergenic	NA	NA	0	24	Hypomethylation	0.000980413	0.00190035
656552	chrLG1	4885001	4885500	58	intergenic	NA	NA	84.4998	58	Hypermethylation	0.00679068	0.00886396
656553	chrLG1	4894501	4895000	17	intergenic	NA	NA	0	17	Hypomethylation	0.0117402	0.0138417
656554	chrLG1	4895001	4895500	17	intergenic	NA	NA	0	17	Hypomethylation	0.0117402	0.0138417
656555	chrLG1	4896001	4896500	79	intergenic	NA	NA	20.6097	79	Hypomethylation	0.000743304	0.00156015
656556	chrLG1	4897001	4897500	30	intergenic	NA	NA	68.0121	30	Hypermethylation	0.000102761	0.000326615
656557	chrLG1	4897501	4898000	30	intergenic	NA	NA	53.5853	30	Hypermethylation	0.00666709	0.00871645
656558	chrLG1	4902001	4902500	96	intergenic	NA	NA	127.78	96	Hypermethylation	0.00245208	0.00395143
656559	chrLG1	4902501	4903000	151	intergenic	NA	NA	175.183	151	Hypermethylation	0.00836841	0.0105583
656560	chrLG1	4903501	4904000	57	intergenic	NA	NA	0	57	Hypomethylation	3.76e-08	5.25e-07
656561	chrLG1	4904001	4904500	19	intergenic	NA	NA	0	19	Hypomethylation	0.00636217	0.00839255
656562	chrLG1	4919001	4919500	22	intergenic	NA	NA	0	22	Hypomethylation	0.00183717	0.00309112
656563	chrLG1	4919501	4920000	22	intergenic	NA	NA	0	22	Hypomethylation	0.00183717	0.00309112
656564	chrLG1	4926001	4926500	22	intergenic	NA	NA	0	22	Hypomethylation	0.00183717	0.00309112
656565	chrLG1	4927001	4927500	85	intergenic	NA	NA	22.6707	85	Hypomethylation	0.000532691	0.00118614
656566	chrLG1	4927501	4928000	69	intergenic	NA	NA	10.3049	69	Hypomethylation	3.93e-05	0.000149152
656567	chrLG1	4932501	4933000	82	intergenic	NA	NA	14.4268	82	Hypomethylation	1.25e-05	5.87e-05
656568	chrLG1	4933001	4933500	105	intergenic	NA	NA	24.7317	105	Hypomethylation	2.62e-05	0.000108557
656569	chrLG1	4934501	4935000	47	intergenic	NA	NA	0	47	Hypomethylation	2.2e-07	2.18e-06
656570	chrLG1	4935001	4935500	42	intergenic	NA	NA	0	42	Hypomethylation	8.16e-07	6.11e-06
656571	chrLG1	4938001	4938500	24	intergenic	NA	NA	0	24	Hypomethylation	0.000980413	0.00190035
656572	chrLG1	4938501	4939000	56	intergenic	NA	NA	0	56	Hypomethylation	7.09e-08	9.06e-07
656573	chrLG1	4939001	4939500	27	intergenic	NA	NA	0	27	Hypomethylation	0.000276113	0.000697725
656574	chrLG1	4941501	4942000	19	intergenic	NA	NA	0	19	Hypomethylation	0.00636217	0.00839255
656575	chrLG1	4942001	4942500	36	intergenic	NA	NA	0	36	Hypomethylation	1.11e-05	5.27e-05
656576	chrLG1	4945001	4945500	38	intergenic	NA	NA	0	38	Hypomethylation	5.78e-06	3.07e-05
656577	chrLG1	4945501	4946000	35	intergenic	NA	NA	0	35	Hypomethylation	2.12e-05	9.08e-05
656578	chrLG1	4946001	4946500	36	intergenic	NA	NA	0	36	Hypomethylation	1.11e-05	5.27e-05
656579	chrLG1	4951001	4951500	32	intergenic	NA	NA	0	32	Hypomethylation	4.04e-05	0.000149152
656580	chrLG1	4951501	4952000	32	intergenic	NA	NA	0	32	Hypomethylation	4.04e-05	0.000149152
656581	chrLG1	4955501	4956000	47	intergenic	NA	NA	68.0121	47	Hypermethylation	0.0156085	0.0178849
656582	chrLG1	4956001	4956500	34	intergenic	NA	NA	59.7682	34	Hypermethylation	0.00461741	0.0064798
656583	chrLG1	4963001	4963500	20	intergenic	NA	NA	0	20	Hypomethylation	0.00636217	0.00839255
656584	chrLG1	4963501	4964000	63	intergenic	NA	NA	4.12194	63	Hypomethylation	8.03e-07	6.11e-06
656585	chrLG1	4964001	4964500	45	intergenic	NA	NA	4.12194	45	Hypomethylation	0.00019426	0.000543654
656586	chrLG1	4965501	4966000	24	intergenic	NA	NA	0	24	Hypomethylation	0.000980413	0.00190035
656587	chrLG1	4966001	4966500	40	intergenic	NA	NA	0	40	Hypomethylation	3.01e-06	1.84e-05
656588	chrLG1	4966501	4967000	17	intergenic	NA	NA	0	17	Hypomethylation	0.0117402	0.0138417
656589	chrLG1	4973501	4974000	27	intergenic	NA	NA	61.8292	27	Hypermethylation	0.000273429	0.000697725
656590	chrLG1	4974001	4974500	27	intergenic	NA	NA	47.4024	27	Hypermethylation	0.0162122	0.0185033
656591	chrLG1	4976001	4976500	192	intergenic	NA	NA	216.402	192	Hypermethylation	0.00631394	0.00839255
656592	chrLG1	4976501	4977000	313	intergenic	NA	NA	379.219	313	Hypermethylation	1.46e-05	6.73e-05
656593	chrLG1	4979001	4979500	55	intergenic	NA	NA	12.3658	55	Hypomethylation	0.002916	0.00456347
656594	chrLG1	4989001	4989500	39	intergenic	NA	NA	0	39	Hypomethylation	5.78e-06	3.07e-05
656595	chrLG1	4989501	4990000	55	intergenic	NA	NA	0	55	Hypomethylation	7.09e-08	9.06e-07
656596	chrLG1	4990001	4990500	44	intergenic	NA	NA	0	44	Hypomethylation	8.16e-07	6.11e-06
656597	chrLG1	4990501	4991000	27	intergenic	NA	NA	0	27	Hypomethylation	0.000276113	0.000697725
656598	chrLG1	5007501	5008000	349	intergenic	NA	NA	350.365	349	Hypermethylation	0.0122547	0.0143678
656599	chrLG1	5008001	5008500	233	intergenic	NA	NA	255.561	233	Hypermethylation	0.00447113	0.00630915
656600	chrLG1	5010501	5011000	190	intergenic	NA	NA	253.5	190	Hypermethylation	2.38e-05	0.000100221
656601	chrLG1	5012001	5012500	36	intergenic	NA	NA	0	36	Hypomethylation	1.11e-05	5.27e-05
[truncated: 62,441 more rows]
