# Supplementary material for: Global DNA Methylation Changes in Nile Tilapia Gonads during High Temperature-Induced Masculinization
Source: PLoS One. 2016 Aug 3;11(8):e0158483. doi: 10.1371/journal.pone.0158483 (PMC4972363; doi:10.1371/journal.pone.0158483)
Supplement: S2 Table — (XLSX) [file pone.0158483.s005.xlsx]

## Sheet: TF VS IM.DMR
S2 Table. List of DMRs between induced females (TF) and induced males (IM)
DMR ID	Characteristic of DMRs				Annotation of DMRs			Read depth (RPKM)		Methylation change
	Chr ID	Start	End	Number of CG	Location	Gene ID	Gene symbol	TF	IM	Hypermethylation Hypomethylation	P value	FDR
7555	chrLG11	2597501	2598000	8	promoter	NM_001279777	LOC100534516	32.0885	8	Hypermethylation	0.00603095	0.00749668
7555	chrLG11	2597501	2598000	8	promoter	NM_001279777	LOC100534516	32.0885	8	Hypermethylation	0.00603095	0.00749668
9951	chrLG11	15556001	15556500	33	promoter	NM_001279463	rpl18	94.9285	33	Hypermethylation	0.00023615	0.000516768
12167	chrLG11	28305501	28306000	149	promoter	NM_001279760	LOC100534509	132.365	149	Hypomethylation	0.000379064	0.000768045
12167	chrLG11	28305501	28306000	149	promoter	NM_001279760	LOC100534509	132.365	149	Hypomethylation	0.000379064	0.000768045
16926	chrLG12	24659001	24659500	5	promoter	NM_001279622	prlr2	36.836	5	Hypermethylation	2.27e-05	7.48e-05
20359	chrLG13	15945501	15946000	10	promoter	NM_001279595	gth-rii	53.2393	10	Hypermethylation	2.3e-05	7.57e-05
20734	chrLG13	17878501	17879000	6	promoter	NM_001279460	LOC100534548	49.144	6	Hypermethylation	1.88e-06	9.56e-06
20735	chrLG13	17879001	17879500	4	promoter	NM_001279460	LOC100534548	50.5091	4	Hypermethylation	1.76e-08	1.86e-07
21934	chrLG13	24261501	24262000	5	promoter	NM_001279656	LOC100534440	38.2231	5	Hypermethylation	2.27e-05	7.48e-05
21934	chrLG13	24261501	24262000	5	promoter	NM_001279656	LOC100534440	38.2231	5	Hypermethylation	2.27e-05	7.48e-05
23418	chrLG15	3127501	3128000	6	promoter	NM_001279665	LOC100534444	34.0247	6	Hypermethylation	0.00704452	0.00860747
24523	chrLG15	9436001	9436500	71	promoter	NM_001279450	rad51	46.3973	71	Hypomethylation	5.44e-08	4.94e-07
26624	chrLG15	21293501	21294000	39	promoter	NM_001279439	LOC100534528	21.6521	39	Hypomethylation	9.41e-06	3.61e-05
35486	chrLG17	13778001	13778500	70	promoter	NM_001287402	LOC100698762	143.3	70	Hypermethylation	0.00444543	0.00576189
35486	chrLG17	13778001	13778500	70	promoter	NM_001287402	LOC100698762	143.3	70	Hypermethylation	0.00444543	0.00576189
36229	chrLG17	17699501	17700000	2	promoter	NM_001282891	LOC100696114	23.6641	2	Hypermethylation	0.000222778	0.000492103
46702	chrLG19	19133001	19133500	7	promoter	NM_001279737	thbs1b	66.9474	7	Hypermethylation	2.45e-07	1.75e-06
46703	chrLG19	19133501	19134000	8	promoter	NM_001279737	thbs1b	66.9474	8	Hypermethylation	2.12e-06	1.05e-05
51076	chrLG2	20638001	20638500	8	promoter	NM_001279618	fgf16	49.3039	8	Hypermethylation	0.0043629	0.00567976
51076	chrLG2	20638001	20638500	8	promoter	NM_001279618	fgf16	49.3039	8	Hypermethylation	0.0043629	0.00567976
55606	chrLG22	6516001	6516500	6	promoter	NM_001279677	granzyme	54.3853	6	Hypermethylation	1.57e-05	5.49e-05
55606	chrLG22	6516001	6516500	6	promoter	NM_001279677	granzyme	54.3853	6	Hypermethylation	1.57e-05	5.49e-05
55607	chrLG22	6516501	6517000	3	promoter	NM_001279677	granzyme	28.7922	3	Hypermethylation	0.000860688	0.00149709
4439	chrLG1	27700501	27701000	73	exon	NM_001279757	LOC100534505	50.7321	73	Hypomethylation	5.31e-06	2.26e-05
4442	chrLG1	27708501	27709000	65	exon	NM_001279757	LOC100534505	52.1816	65	Hypomethylation	0.000213069	0.000477232
4443	chrLG1	27709001	27709500	95	exon	NM_001279757	LOC100534505	42.0351	95	Hypomethylation	1.46e-12	4.41e-11
4444	chrLG1	27709501	27710000	88	exon	NM_001279757	LOC100534505	50.7321	88	Hypomethylation	7.34e-09	8.78e-08
5487	chrLG10	8644501	8645000	154	exon	NM_001279798	hsd17b12	265.464	154	Hypermethylation	2.55e-21	3.75e-19
5488	chrLG10	8646501	8647000	57	exon	NM_001279798	hsd17b12	53.5799	57	Hypomethylation	9.39e-16	5.34e-14
5489	chrLG10	8647001	8647500	46	exon	NM_001279798	hsd17b12	48.709	46	Hypermethylation	9.55e-12	2.43e-10
9566	chrLG11	13629501	13630000	91	exon	NM_001279552	LOC100691260	69.5251	91	Hypomethylation	0.000304771	0.000642111
9566	chrLG11	13629501	13630000	91	exon	NM_001279552	LOC100691260	69.5251	91	Hypomethylation	0.000304771	0.000642111
9566	chrLG11	13629501	13630000	91	exon	NM_001279552	LOC100691260	69.5251	91	Hypomethylation	0.000304771	0.000642111
9567	chrLG11	13630001	13630500	71	exon	NM_001279552	LOC100691260	48.1328	71	Hypomethylation	0.000213069	0.000477232
9567	chrLG11	13630001	13630500	71	exon	NM_001279552	LOC100691260	48.1328	71	Hypomethylation	0.000213069	0.000477232
9567	chrLG11	13630001	13630500	71	exon	NM_001279552	LOC100691260	48.1328	71	Hypomethylation	0.000213069	0.000477232
9948	chrLG11	15548501	15549000	50	exon	NM_001279463	rpl18	34.7625	50	Hypomethylation	0.00253299	0.00361081
9949	chrLG11	15552001	15552500	115	exon	NM_001279463	rpl18	101.614	115	Hypomethylation	0.0014861	0.00234423
9949	chrLG11	15552001	15552500	115	exon	NM_001279463	rpl18	101.614	115	Hypomethylation	0.0014861	0.00234423
11192	chrLG11	22475501	22476000	76	exon	NM_001279577	rspo1	57.4919	76	Hypomethylation	0.000795151	0.00140222
16249	chrLG12	20852001	20852500	24	exon	NM_001279601	ghr1	68.4097	24	Hypermethylation	0.00143682	0.00228975
16927	chrLG12	32461501	32462000	183	exon	NM_001279767	LOC100534511	164.446	183	Hypomethylation	0.000295195	0.000624743
16928	chrLG12	32463001	32463500	280	exon	NM_001279767	LOC100534511	284.163	280	Hypermethylation	0.0011187	0.00185644
16928	chrLG12	32463001	32463500	280	exon	NM_001279767	LOC100534511	284.163	280	Hypermethylation	0.0011187	0.00185644
20358	chrLG13	15934501	15935000	182	exon	NM_001279595	gth-rii	177.464	182	Hypomethylation	0.000249935	0.000543102
20737	chrLG13	17890501	17891000	122	exon	NM_001279460	LOC100534548	110.574	122	Hypomethylation	0.000574401	0.00107017
21934	chrLG13	24261501	24262000	5	exon	NM_001279656	LOC100534440	38.2231	5	Hypermethylation	2.27e-05	7.48e-05
23416	chrLG15	3126001	3126500	150	exon	NM_001279665	LOC100534444	139.192	150	Hypomethylation	1.72e-08	1.83e-07
23417	chrLG15	3126501	3127000	137	exon	NM_001279665	LOC100534444	139.192	137	Hypermethylation	1.55e-06	8.18e-06
23418	chrLG15	3127501	3128000	6	exon	NM_001279665	LOC100534444	34.0247	6	Hypermethylation	0.00704452	0.00860747
23507	chrLG15	3617001	3617500	108	exon	NM_001279774	LOC100534515	94.3412	108	Hypomethylation	2.57e-07	1.81e-06
23509	chrLG15	3622501	3623000	86	exon	NM_001279774	LOC100534515	78.8754	86	Hypomethylation	1.9e-05	6.52e-05
25359	chrLG15	14585001	14585500	177	exon	NM_001279770	ER	182.496	177	Hypermethylation	1.19e-07	9.48e-07
25360	chrLG15	14585501	14586000	91	exon	NM_001279770	ER	83.5151	91	Hypomethylation	8.41e-06	3.32e-05
25360	chrLG15	14585501	14586000	91	exon	NM_001279770	ER	83.5151	91	Hypomethylation	8.41e-06	3.32e-05
25362	chrLG15	14587001	14587500	139	exon	NM_001279770	ER	148.471	139	Hypermethylation	7.35e-06	2.96e-05
29269	chrLG16-21	14082501	14083000	176	exon	NM_001282896	pxr	157.77	176	Hypomethylation	0.00221666	0.00327626
29269	chrLG16-21	14082501	14083000	176	exon	NM_001282896	pxr	157.77	176	Hypomethylation	0.00221666	0.00327626
29270	chrLG16-21	14087001	14087500	4	exon	NM_001282896	pxr	26.9364	4	Hypermethylation	0.000313464	0.000654741
36306	chrLG17	20105501	20106000	25	exon	NM_001279607	LOC100534402	9.20272	25	Hypomethylation	0.000761073	0.00135204
36308	chrLG17	20121001	20121500	10	exon	NM_001279607	LOC100534402	40.7549	10	Hypermethylation	0.000393673	0.000791327
41575	chrLG18	15053001	15053500	6	exon	NM_001279779	gpr54	33.2721	6	Hypermethylation	0.0295734	0.0327116
46699	chrLG19	19125001	19125500	190	exon	NM_001279737	thbs1b	194.466	190	Hypermethylation	9.83e-10	1.53e-08
46699	chrLG19	19125001	19125500	190	exon	NM_001279737	thbs1b	194.466	190	Hypermethylation	9.83e-10	1.53e-08
46699	chrLG19	19125001	19125500	190	exon	NM_001279737	thbs1b	194.466	190	Hypermethylation	9.83e-10	1.53e-08
46700	chrLG19	19127501	19128000	158	exon	NM_001279737	thbs1b	151.429	158	Hypomethylation	9.82e-10	1.52e-08
46700	chrLG19	19127501	19128000	158	exon	NM_001279737	thbs1b	151.429	158	Hypomethylation	9.82e-10	1.52e-08
46701	chrLG19	19128001	19128500	146	exon	NM_001279737	thbs1b	148.241	146	Hypermethylation	5.52e-08	4.99e-07
46701	chrLG19	19128001	19128500	146	exon	NM_001279737	thbs1b	148.241	146	Hypermethylation	5.52e-08	4.99e-07
46831	chrLG19	22847501	22848000	120	exon	NM_001279477	er-b2	103.609	120	Hypomethylation	4.69e-09	5.97e-08
46832	chrLG19	22848001	22848500	112	exon	NM_001279477	er-b2	90.8571	112	Hypomethylation	2.01e-09	2.85e-08
46835	chrLG19	22862001	22862500	58	exon	NM_001279477	er-b2	27.0977	58	Hypomethylation	1.22e-09	1.85e-08
46836	chrLG19	22862501	22863000	25	exon	NM_001279477	er-b2	14.3459	25	Hypomethylation	0.000393673	0.000791327
46837	chrLG19	22873501	22874000	125	exon	NM_001279477	er-b2	125.925	125	Hypermethylation	3.68e-07	2.46e-06
48792	chrLG2	7241001	7241500	123	exon	NM_001279478	glur2b	140.868	123	Hypermethylation	8.14e-09	9.55e-08
51016	chrLG2	20189001	20189500	164	exon	NM_001279651	atp7a	172.564	164	Hypermethylation	2.23e-13	8.04e-12
51016	chrLG2	20189001	20189500	164	exon	NM_001279651	atp7a	172.564	164	Hypermethylation	2.23e-13	8.04e-12
51017	chrLG2	20189501	20190000	139	exon	NM_001279651	atp7a	165.52	139	Hypermethylation	3.72e-09	4.87e-08
51017	chrLG2	20189501	20190000	139	exon	NM_001279651	atp7a	165.52	139	Hypermethylation	3.72e-09	4.87e-08
53391	chrLG20	13644501	13645000	8	exon	NM_001279655	l32	38.7447	8	Hypermethylation	0.00340811	0.00461223
53391	chrLG20	13644501	13645000	8	exon	NM_001279655	l32	38.7447	8	Hypermethylation	0.00340811	0.00461223
53393	chrLG20	26349001	26349500	142	exon	NM_001289636	LOC100534460	120.539	142	Hypomethylation	8.9e-07	5.11e-06
53393	chrLG20	26349001	26349500	142	exon	NM_001289636	LOC100534460	120.539	142	Hypomethylation	8.9e-07	5.11e-06
55606	chrLG22	6516001	6516500	6	exon	NM_001279677	granzyme	54.3853	6	Hypermethylation	1.57e-05	5.49e-05
55640	chrLG22	6713001	6713500	15	exon	NM_001279647	ef-1a	67.1818	15	Hypermethylation	0.00111018	0.00184426
4437	chrLG1	27696501	27697000	17	intron	NM_001279757	LOC100534505	84.0703	17	Hypermethylation	2.54e-06	1.23e-05
4438	chrLG1	27697001	27697500	6	intron	NM_001279757	LOC100534505	53.631	6	Hypermethylation	1.1e-06	6.14e-06
4439	chrLG1	27700501	27701000	73	intron	NM_001279757	LOC100534505	50.7321	73	Hypomethylation	5.31e-06	2.26e-05
4440	chrLG1	27701501	27702000	8	intron	NM_001279757	LOC100534505	44.9341	8	Hypermethylation	0.000172786	0.000402534
4441	chrLG1	27702001	27702500	5	intron	NM_001279757	LOC100534505	42.0351	5	Hypermethylation	4.19e-05	0.000123603
5488	chrLG10	8646501	8647000	57	intron	NM_001279798	hsd17b12	53.5799	57	Hypomethylation	9.39e-16	5.34e-14
5488	chrLG10	8646501	8647000	57	intron	NM_001279798	hsd17b12	53.5799	57	Hypomethylation	9.39e-16	5.34e-14
5489	chrLG10	8647001	8647500	46	intron	NM_001279798	hsd17b12	48.709	46	Hypermethylation	9.55e-12	2.43e-10
5489	chrLG10	8647001	8647500	46	intron	NM_001279798	hsd17b12	48.709	46	Hypermethylation	9.55e-12	2.43e-10
9566	chrLG11	13629501	13630000	91	intron	NM_001279552	LOC100691260	69.5251	91	Hypomethylation	0.000304771	0.000642111
9566	chrLG11	13629501	13630000	91	intron	NM_001279552	LOC100691260	69.5251	91	Hypomethylation	0.000304771	0.000642111
9567	chrLG11	13630001	13630500	71	intron	NM_001279552	LOC100691260	48.1328	71	Hypomethylation	0.000213069	0.000477232
9567	chrLG11	13630001	13630500	71	intron	NM_001279552	LOC100691260	48.1328	71	Hypomethylation	0.000213069	0.000477232
9568	chrLG11	13633501	13634000	19	intron	NM_001279552	LOC100691260	56.1549	19	Hypermethylation	0.00311407	0.00429662
9569	chrLG11	13634001	13634500	4	intron	NM_001279552	LOC100691260	48.1328	4	Hypermethylation	3.2e-08	3.13e-07
9570	chrLG11	13635001	13635500	17	intron	NM_001279552	LOC100691260	52.1438	17	Hypermethylation	0.00450375	0.00582459
9571	chrLG11	13635501	13636000	12	intron	NM_001279552	LOC100691260	74.8732	12	Hypermethylation	2.44e-08	2.46e-07
9572	chrLG11	13636001	13636500	3	intron	NM_001279552	LOC100691260	33.4255	3	Hypermethylation	8.55e-06	3.34e-05
9948	chrLG11	15548501	15549000	50	intron	NM_001279463	rpl18	34.7625	50	Hypomethylation	0.00253299	0.00361081
9949	chrLG11	15552001	15552500	115	intron	NM_001279463	rpl18	101.614	115	Hypomethylation	0.0014861	0.00234423
9949	chrLG11	15552001	15552500	115	intron	NM_001279463	rpl18	101.614	115	Hypomethylation	0.0014861	0.00234423
9949	chrLG11	15552001	15552500	115	intron	NM_001279463	rpl18	101.614	115	Hypomethylation	0.0014861	0.00234423
9950	chrLG11	15552501	15553000	134	intron	NM_001279463	rpl18	117.658	134	Hypomethylation	0.000444492	0.000872889
11190	chrLG11	22472501	22473000	69	intron	NM_001279577	rspo1	45.4587	69	Hypomethylation	0.000144518	0.000346159
11191	chrLG11	22474501	22475000	94	intron	NM_001279577	rspo1	78.8842	94	Hypomethylation	0.0014975	0.00235126
11192	chrLG11	22475501	22476000	76	intron	NM_001279577	rspo1	57.4919	76	Hypomethylation	0.000795151	0.00140222
12702	chrLG12	815501	816000	68	intron	NM_001279560	ftz-f1	44.7294	68	Hypomethylation	0.000268904	0.000578852
16246	chrLG12	20834501	20835000	13	intron	NM_001279601	ghr1	42.0983	13	Hypermethylation	0.00384377	0.0051166
16247	chrLG12	20835001	20835500	19	intron	NM_001279601	ghr1	56.5696	19	Hypermethylation	0.0022238	0.00327941
16248	chrLG12	20840501	20841000	39	intron	NM_001279601	ghr1	109.192	39	Hypermethylation	5.95e-05	0.000166987
16928	chrLG12	32463001	32463500	280	intron	NM_001279767	LOC100534511	284.163	280	Hypermethylation	0.0011187	0.00185644
18202	chrLG13	5382501	5383000	102	intron	NM_001279648	LOC100534432	80.5416	102	Hypomethylation	7.59e-05	0.000202931
20354	chrLG13	15926001	15926500	90	intron	NM_001279595	gth-rii	72.3509	90	Hypomethylation	0.000362183	0.000736651
20355	chrLG13	15926501	15927000	59	intron	NM_001279595	gth-rii	36.858	59	Hypomethylation	0.000135915	0.000327966
20356	chrLG13	15931501	15932000	3	intron	NM_001279595	gth-rii	20.4767	3	Hypermethylation	0.00444281	0.00575931
20357	chrLG13	15932001	15932500	4	intron	NM_001279595	gth-rii	38.2231	4	Hypermethylation	6.27e-06	2.58e-05
20358	chrLG13	15934501	15935000	182	intron	NM_001279595	gth-rii	177.464	182	Hypomethylation	0.000249935	0.000543102
20358	chrLG13	15934501	15935000	182	intron	NM_001279595	gth-rii	177.464	182	Hypomethylation	0.000249935	0.000543102
20736	chrLG13	17882501	17883000	2	intron	NM_001279460	LOC100534548	19.1116	2	Hypermethylation	0.0023592	0.00340535
20737	chrLG13	17890501	17891000	122	intron	NM_001279460	LOC100534548	110.574	122	Hypomethylation	0.000574401	0.00107017
20737	chrLG13	17890501	17891000	122	intron	NM_001279460	LOC100534548	110.574	122	Hypomethylation	0.000574401	0.00107017
23507	chrLG15	3617001	3617500	108	intron	NM_001279774	LOC100534515	94.3412	108	Hypomethylation	2.57e-07	1.81e-06
23507	chrLG15	3617001	3617500	108	intron	NM_001279774	LOC100534515	94.3412	108	Hypomethylation	2.57e-07	1.81e-06
23508	chrLG15	3617501	3618000	93	intron	NM_001279774	LOC100534515	55.6767	93	Hypomethylation	1.07e-10	2.14e-09
23509	chrLG15	3622501	3623000	86	intron	NM_001279774	LOC100534515	78.8754	86	Hypomethylation	1.9e-05	6.52e-05
24522	chrLG15	9433501	9434000	14	intron	NM_001279450	rad51	55.6767	14	Hypermethylation	0.0075924	0.0092169
25360	chrLG15	14585501	14586000	91	intron	NM_001279770	ER	83.5151	91	Hypomethylation	8.41e-06	3.32e-05
25361	chrLG15	14586501	14587000	213	intron	NM_001279770	ER	230.44	213	Hypermethylation	4.43e-08	4.12e-07
25362	chrLG15	14587001	14587500	139	intron	NM_001279770	ER	148.471	139	Hypermethylation	7.35e-06	2.96e-05
25362	chrLG15	14587001	14587500	139	intron	NM_001279770	ER	148.471	139	Hypermethylation	7.35e-06	2.96e-05
25747	chrLG15	16578001	16578500	9	intron	NM_001279627	LOC100534420	41.7576	9	Hypermethylation	0.00647851	0.00800385
25748	chrLG15	16578501	16579000	4	intron	NM_001279627	LOC100534420	27.8384	4	Hypermethylation	0.00664208	0.00817567
25749	chrLG15	16579001	16579500	2	intron	NM_001279627	LOC100534420	21.6521	2	Hypermethylation	0.0023592	0.00340535
26625	chrLG15	24387001	24387500	2	intron	NM_001279621	tsh-r	21.6521	2	Hypermethylation	0.0023592	0.00340535
26626	chrLG15	24387501	24388000	2	intron	NM_001279621	tsh-r	41.7576	2	Hypermethylation	4.71e-07	3e-06
29269	chrLG16-21	14082501	14083000	176	intron	NM_001282896	pxr	157.77	176	Hypomethylation	0.00221666	0.00327626
29269	chrLG16-21	14082501	14083000	176	intron	NM_001282896	pxr	157.77	176	Hypomethylation	0.00221666	0.00327626
36064	chrLG17	16737501	16738000	2	intron	NM_001279503	igf-i	38.1256	2	Hypermethylation	1.57e-08	1.68e-07
36065	chrLG17	16740501	16741000	68	intron	NM_001279503	igf-i	49.9576	68	Hypomethylation	0.00252042	0.0035977
36066	chrLG17	16741001	16741500	61	intron	NM_001279503	igf-i	42.0696	61	Hypomethylation	0.00127722	0.00208743
36306	chrLG17	20105501	20106000	25	intron	NM_001279607	LOC100534402	9.20272	25	Hypomethylation	0.000761073	0.00135204
36306	chrLG17	20105501	20106000	25	intron	NM_001279607	LOC100534402	9.20272	25	Hypomethylation	0.000761073	0.00135204
36307	chrLG17	20118001	20118500	3	intron	NM_001279607	LOC100534402	21.0348	3	Hypermethylation	0.00258886	0.00366735
36308	chrLG17	20121001	20121500	10	intron	NM_001279607	LOC100534402	40.7549	10	Hypermethylation	0.000393673	0.000791327
39486	chrLG18	4983501	4984000	112	intron	NM_001279579	agrp2	84.8439	112	Hypomethylation	1.65e-12	4.93e-11
41575	chrLG18	15053001	15053500	6	intron	NM_001279779	gpr54	33.2721	6	Hypermethylation	0.0295734	0.0327116
41576	chrLG18	15053501	15054000	4	intron	NM_001279779	gpr54	36.5993	4	Hypermethylation	0.000550905	0.00102943
41577	chrLG18	15066501	15067000	31	intron	NM_001279779	gpr54	18.2997	31	Hypomethylation	3.09e-05	9.64e-05
41578	chrLG18	15067001	15067500	34	intron	NM_001279779	gpr54	21.6269	34	Hypomethylation	1.62e-05	5.66e-05
46699	chrLG19	19125001	19125500	190	intron	NM_001279737	thbs1b	194.466	190	Hypermethylation	9.83e-10	1.53e-08
46699	chrLG19	19125001	19125500	190	intron	NM_001279737	thbs1b	194.466	190	Hypermethylation	9.83e-10	1.53e-08
46700	chrLG19	19127501	19128000	158	intron	NM_001279737	thbs1b	151.429	158	Hypomethylation	9.82e-10	1.52e-08
46700	chrLG19	19127501	19128000	158	intron	NM_001279737	thbs1b	151.429	158	Hypomethylation	9.82e-10	1.52e-08
46701	chrLG19	19128001	19128500	146	intron	NM_001279737	thbs1b	148.241	146	Hypermethylation	5.52e-08	4.99e-07
46701	chrLG19	19128001	19128500	146	intron	NM_001279737	thbs1b	148.241	146	Hypermethylation	5.52e-08	4.99e-07
46822	chrLG19	22834501	22835000	33	intron	NM_001279477	er-b2	17.5338	33	Hypomethylation	3.09e-05	9.64e-05
46823	chrLG19	22835001	22835500	84	intron	NM_001279477	er-b2	58.9774	84	Hypomethylation	7.03e-09	8.46e-08
46824	chrLG19	22835501	22836000	75	intron	NM_001279477	er-b2	65.3534	75	Hypomethylation	6.05e-06	2.51e-05
46825	chrLG19	22837501	22838000	34	intron	NM_001279477	er-b2	20.7218	34	Hypomethylation	5.93e-05	0.000166295
46826	chrLG19	22838001	22838500	90	intron	NM_001279477	er-b2	68.5414	90	Hypomethylation	1.26e-08	1.39e-07
46827	chrLG19	22838501	22839000	83	intron	NM_001279477	er-b2	68.5414	83	Hypomethylation	4.23e-07	2.76e-06
46828	chrLG19	22839001	22839500	46	intron	NM_001279477	er-b2	33.4737	46	Hypomethylation	2.47e-05	8.02e-05
46829	chrLG19	22840001	22840500	6	intron	NM_001279477	er-b2	33.4737	6	Hypermethylation	0.0107331	0.0126
46830	chrLG19	22845001	22845500	41	intron	NM_001279477	er-b2	30.2857	41	Hypomethylation	0.00015386	0.000366394
46831	chrLG19	22847501	22848000	120	intron	NM_001279477	er-b2	103.609	120	Hypomethylation	4.69e-09	5.97e-08
46831	chrLG19	22847501	22848000	120	intron	NM_001279477	er-b2	103.609	120	Hypomethylation	4.69e-09	5.97e-08
46832	chrLG19	22848001	22848500	112	intron	NM_001279477	er-b2	90.8571	112	Hypomethylation	2.01e-09	2.85e-08
46832	chrLG19	22848001	22848500	112	intron	NM_001279477	er-b2	90.8571	112	Hypomethylation	2.01e-09	2.85e-08
46834	chrLG19	22859001	22859500	36	intron	NM_001279477	er-b2	22.3158	36	Hypomethylation	3.42e-05	0.000105532
46835	chrLG19	22862001	22862500	58	intron	NM_001279477	er-b2	27.0977	58	Hypomethylation	1.22e-09	1.85e-08
46836	chrLG19	22862501	22863000	25	intron	NM_001279477	er-b2	14.3459	25	Hypomethylation	0.000393673	0.000791327
46837	chrLG19	22873501	22874000	125	intron	NM_001279477	er-b2	125.925	125	Hypermethylation	3.68e-07	2.46e-06
48792	chrLG2	7241001	7241500	123	intron	NM_001279478	glur2b	140.868	123	Hypermethylation	8.14e-09	9.55e-08
48792	chrLG2	7241001	7241500	123	intron	NM_001279478	glur2b	140.868	123	Hypermethylation	8.14e-09	9.55e-08
48794	chrLG2	7244001	7244500	4	intron	NM_001279478	glur2b	38.7388	4	Hypermethylation	0.00144222	0.00229019
48795	chrLG2	7262001	7262500	10	intron	NM_001279478	glur2b	0	10	Hypomethylation	3.07e-05	9.61e-05
48796	chrLG2	7264501	7265000	34	intron	NM_001279478	glur2b	24.6519	34	Hypomethylation	9.41e-06	3.61e-05
48797	chrLG2	7272001	7272500	7	intron	NM_001279478	glur2b	49.3039	7	Hypermethylation	0.00224347	0.00329266
50934	chrLG2	19722001	19722500	70	intron	NM_001279516	rack1	72.195	70	Hypermethylation	1.16e-06	6.41e-06
51016	chrLG2	20189001	20189500	164	intron	NM_001279651	atp7a	172.564	164	Hypermethylation	2.23e-13	8.04e-12
51016	chrLG2	20189001	20189500	164	intron	NM_001279651	atp7a	172.564	164	Hypermethylation	2.23e-13	8.04e-12
51017	chrLG2	20189501	20190000	139	intron	NM_001279651	atp7a	165.52	139	Hypermethylation	3.72e-09	4.87e-08
51017	chrLG2	20189501	20190000	139	intron	NM_001279651	atp7a	165.52	139	Hypermethylation	3.72e-09	4.87e-08
51017	chrLG2	20189501	20190000	139	intron	NM_001279651	atp7a	165.52	139	Hypermethylation	3.72e-09	4.87e-08
51019	chrLG2	20200501	20201000	58	intron	NM_001279651	atp7a	54.5865	58	Hypomethylation	1.44e-06	7.67e-06
53391	chrLG20	13644501	13645000	8	intron	NM_001279655	l32	38.7447	8	Hypermethylation	0.00340811	0.00461223
53391	chrLG20	13644501	13645000	8	intron	NM_001279655	l32	38.7447	8	Hypermethylation	0.00340811	0.00461223
53392	chrLG20	26348001	26348500	6	intron	NM_001289636	LOC100534460	61.7046	6	Hypermethylation	4.16e-08	3.89e-07
53393	chrLG20	26349001	26349500	142	intron	NM_001289636	LOC100534460	120.539	142	Hypomethylation	8.9e-07	5.11e-06
55606	chrLG22	6516001	6516500	6	intron	NM_001279677	granzyme	54.3853	6	Hypermethylation	1.57e-05	5.49e-05
55634	chrLG22	6680501	6681000	327	intron	NM_001279647	ef-1a	366.301	327	Hypermethylation	1.47e-12	4.44e-11
55635	chrLG22	6681001	6681500	78	intron	NM_001279647	ef-1a	65.5822	78	Hypomethylation	1.16e-06	6.41e-06
55636	chrLG22	6696501	6697000	2	intron	NM_001279647	ef-1a	23.9935	2	Hypermethylation	0.00131833	0.00213005
55637	chrLG22	6697001	6697500	6	intron	NM_001279647	ef-1a	59.1839	6	Hypermethylation	3.39e-06	1.55e-05
55638	chrLG22	6709001	6709500	12	intron	NM_001279647	ef-1a	54.3853	12	Hypermethylation	0.00554751	0.0069768
55639	chrLG22	6709501	6710000	8	intron	NM_001279647	ef-1a	43.1883	8	Hypermethylation	0.00340811	0.00461223
55640	chrLG22	6713001	6713500	15	intron	NM_001279647	ef-1a	67.1818	15	Hypermethylation	0.00111018	0.00184426
55640	chrLG22	6713001	6713500	15	intron	NM_001279647	ef-1a	67.1818	15	Hypermethylation	0.00111018	0.00184426
1	chrLG1	4501	5000	9	intergenic	NA	NA	36.2372	9	Hypermethylation	0.0139417	0.0159816
2	chrLG1	24501	25000	31	intergenic	NA	NA	92.7672	31	Hypermethylation	0.00275595	0.003851
3	chrLG1	28001	28500	3	intergenic	NA	NA	21.7423	3	Hypermethylation	0.00444281	0.00575931
4	chrLG1	38501	39000	14	intergenic	NA	NA	49.2826	14	Hypermethylation	0.00916558	0.0109156
5	chrLG1	42501	43000	23	intergenic	NA	NA	66.6764	23	Hypermethylation	0.0240955	0.0268539
6	chrLG1	55001	55500	19	intergenic	NA	NA	62.328	19	Hypermethylation	0.00566502	0.00709412
7	chrLG1	71001	71500	9	intergenic	NA	NA	47.8331	9	Hypermethylation	0.00015904	0.000374633
8	chrLG1	74001	74500	31	intergenic	NA	NA	11.5959	31	Hypomethylation	9.48e-06	3.63e-05
9	chrLG1	74501	75000	76	intergenic	NA	NA	31.8887	76	Hypomethylation	9.03e-11	1.83e-09
10	chrLG1	89501	90000	5	intergenic	NA	NA	34.7877	5	Hypermethylation	0.000540282	0.00101791
11	chrLG1	100001	100500	137	intergenic	NA	NA	133.353	137	Hypomethylation	3.38e-05	0.000104637
12	chrLG1	104001	104500	43	intergenic	NA	NA	27.5403	43	Hypomethylation	0.000321103	0.000667581
13	chrLG1	105501	106000	34	intergenic	NA	NA	92.7672	34	Hypermethylation	0.0106238	0.0125149
14	chrLG1	106001	106500	40	intergenic	NA	NA	121.757	40	Hypermethylation	0.000507875	0.000973866
15	chrLG1	111001	111500	128	intergenic	NA	NA	92.7672	128	Hypomethylation	7.65e-09	9.09e-08
16	chrLG1	111501	112000	154	intergenic	NA	NA	114.51	154	Hypomethylation	6.11e-10	1e-08
17	chrLG1	114001	114500	9	intergenic	NA	NA	44.9341	9	Hypermethylation	0.000393673	0.000791327
18	chrLG1	115501	116000	12	intergenic	NA	NA	46.3836	12	Hypermethylation	0.00666709	0.00819049
19	chrLG1	118501	119000	35	intergenic	NA	NA	95.6662	35	Hypermethylation	0.00892803	0.0106689
20	chrLG1	120501	121000	95	intergenic	NA	NA	88.4187	95	Hypomethylation	0.000272532	0.000584998
21	chrLG1	145001	145500	14	intergenic	NA	NA	55.0805	14	Hypermethylation	0.00226501	0.0033141
22	chrLG1	146501	147000	108	intergenic	NA	NA	84.0703	108	Hypomethylation	7.92e-07	4.65e-06
23	chrLG1	151001	151500	14	intergenic	NA	NA	63.7775	14	Hypermethylation	0.000155784	0.000370102
24	chrLG1	151501	152000	13	intergenic	NA	NA	50.7321	13	Hypermethylation	0.00388515	0.00516336
25	chrLG1	158501	159000	74	intergenic	NA	NA	60.8785	74	Hypomethylation	9.87e-05	0.000253966
26	chrLG1	159001	159500	110	intergenic	NA	NA	100.015	110	Hypomethylation	4.57e-05	0.000133048
27	chrLG1	162001	162500	123	intergenic	NA	NA	111.611	123	Hypomethylation	1.65e-05	5.74e-05
28	chrLG1	165501	166000	54	intergenic	NA	NA	42.0351	54	Hypomethylation	0.00066142	0.00120971
29	chrLG1	175501	176000	2	intergenic	NA	NA	26.0908	2	Hypermethylation	0.000222778	0.000492103
30	chrLG1	177001	177500	169	intergenic	NA	NA	162.343	169	Hypomethylation	3.22e-06	1.48e-05
31	chrLG1	177501	178000	103	intergenic	NA	NA	98.5652	103	Hypomethylation	0.000221417	0.000492103
32	chrLG1	178001	178500	75	intergenic	NA	NA	46.3836	75	Hypomethylation	5.04e-07	3.18e-06
33	chrLG1	178501	179000	65	intergenic	NA	NA	33.3382	65	Hypomethylation	8.98e-08	7.51e-07
34	chrLG1	187001	187500	13	intergenic	NA	NA	47.8331	13	Hypermethylation	0.00786634	0.00950968
35	chrLG1	220001	220500	79	intergenic	NA	NA	65.2269	79	Hypomethylation	8.73e-05	0.000229082
36	chrLG1	236001	236500	12	intergenic	NA	NA	44.9341	12	Hypermethylation	0.00948508	0.0112706
37	chrLG1	236501	237000	5	intergenic	NA	NA	50.7321	5	Hypermethylation	9.67e-07	5.49e-06
38	chrLG1	242501	243000	4	intergenic	NA	NA	28.9898	4	Hypermethylation	0.00152433	0.00238218
39	chrLG1	243501	244000	3	intergenic	NA	NA	23.1918	3	Hypermethylation	0.00258886	0.00366735
40	chrLG1	249001	249500	17	intergenic	NA	NA	68.1259	17	Hypermethylation	0.000310528	0.000653204
41	chrLG1	253501	254000	14	intergenic	NA	NA	57.9795	14	Hypermethylation	0.00108392	0.00180957
42	chrLG1	254001	254500	9	intergenic	NA	NA	36.2372	9	Hypermethylation	0.0139417	0.0159816
43	chrLG1	258001	258500	9	intergenic	NA	NA	36.2372	9	Hypermethylation	0.0139417	0.0159816
44	chrLG1	261501	262000	124	intergenic	NA	NA	100.015	124	Hypomethylation	3.3e-07	2.24e-06
45	chrLG1	280001	280500	131	intergenic	NA	NA	117.408	131	Hypomethylation	5.02e-06	2.16e-05
46	chrLG1	298001	298500	20	intergenic	NA	NA	68.1259	20	Hypermethylation	0.00390268	0.00518037
47	chrLG1	316001	316500	134	intergenic	NA	NA	131.903	134	Hypomethylation	6.3e-05	0.000174405
48	chrLG1	316501	317000	106	intergenic	NA	NA	98.5652	106	Hypomethylation	8.28e-05	0.000218579
49	chrLG1	331001	331500	114	intergenic	NA	NA	76.8228	114	Hypomethylation	4.49e-09	5.75e-08
50	chrLG1	331501	332000	133	intergenic	NA	NA	129.004	133	Hypomethylation	4.39e-05	0.000128155
51	chrLG1	339001	339500	32	intergenic	NA	NA	18.8433	32	Hypomethylation	0.00069719	0.00126502
52	chrLG1	343001	343500	36	intergenic	NA	NA	91.3177	36	Hypermethylation	0.0312522	0.0344741
53	chrLG1	343501	344000	14	intergenic	NA	NA	56.53	14	Hypermethylation	0.00157155	0.00243857
54	chrLG1	348001	348500	7	intergenic	NA	NA	36.2372	7	Hypermethylation	0.00396468	0.00523361
55	chrLG1	349001	349500	4	intergenic	NA	NA	36.2372	4	Hypermethylation	0.000114409	0.000285077
56	chrLG1	360001	360500	22	intergenic	NA	NA	65.2269	22	Hypermethylation	0.0156346	0.0178029
57	chrLG1	361001	361500	56	intergenic	NA	NA	34.7877	56	Hypomethylation	1.06e-05	3.97e-05
58	chrLG1	367501	368000	48	intergenic	NA	NA	36.2372	48	Hypomethylation	0.000627239	0.00115773
59	chrLG1	378001	378500	6	intergenic	NA	NA	56.53	6	Hypermethylation	3.73e-07	2.49e-06
60	chrLG1	378501	379000	3	intergenic	NA	NA	30.4392	3	Hypermethylation	8.88e-05	0.000231922
61	chrLG1	386001	386500	13	intergenic	NA	NA	53.631	13	Hypermethylation	0.00186826	0.00282289
62	chrLG1	390501	391000	2	intergenic	NA	NA	39.1362	2	Hypermethylation	4.71e-07	3e-06
63	chrLG1	392001	392500	14	intergenic	NA	NA	59.429	14	Hypermethylation	0.000743304	0.00132608
64	chrLG1	392501	393000	26	intergenic	NA	NA	73.9239	26	Hypermethylation	0.0139574	0.0159957
65	chrLG1	401501	402000	50	intergenic	NA	NA	30.4392	50	Hypomethylation	2.47e-05	8.02e-05
66	chrLG1	402001	402500	56	intergenic	NA	NA	42.0351	56	Hypomethylation	0.000256267	0.000553617
67	chrLG1	407001	407500	5	intergenic	NA	NA	33.3382	5	Hypermethylation	0.000885647	0.00153092
68	chrLG1	407501	408000	31	intergenic	NA	NA	81.1713	31	Hypermethylation	0.0356564	0.039148
69	chrLG1	410001	410500	21	intergenic	NA	NA	62.328	21	Hypermethylation	0.0188315	0.0212527
70	chrLG1	417501	418000	103	intergenic	NA	NA	98.5652	103	Hypomethylation	0.000221417	0.000492103
71	chrLG1	422001	422500	111	intergenic	NA	NA	92.7672	111	Hypomethylation	3.92e-06	1.74e-05
72	chrLG1	422501	423000	88	intergenic	NA	NA	69.5754	88	Hypomethylation	1.17e-05	4.31e-05
73	chrLG1	426501	427000	263	intergenic	NA	NA	291.347	263	Hypermethylation	8.52e-06	3.34e-05
74	chrLG1	430501	431000	18	intergenic	NA	NA	63.7775	18	Hypermethylation	0.00259142	0.00366735
75	chrLG1	437001	437500	130	intergenic	NA	NA	114.51	130	Hypomethylation	3.22e-06	1.48e-05
76	chrLG1	438001	438500	9	intergenic	NA	NA	56.53	9	Hypermethylation	9.29e-06	3.58e-05
77	chrLG1	439501	440000	114	intergenic	NA	NA	108.712	114	Hypomethylation	9.37e-05	0.000242767
78	chrLG1	442001	442500	99	intergenic	NA	NA	79.7218	99	Hypomethylation	5.26e-06	2.25e-05
79	chrLG1	445501	446000	97	intergenic	NA	NA	91.3177	97	Hypomethylation	0.000248254	0.0005396
80	chrLG1	446501	447000	10	intergenic	NA	NA	63.7775	10	Hypermethylation	3.29e-06	1.51e-05
81	chrLG1	447001	447500	21	intergenic	NA	NA	94.2167	21	Hypermethylation	4.49e-06	1.96e-05
82	chrLG1	449501	450000	16	intergenic	NA	NA	52.1816	16	Hypermethylation	0.0185076	0.0209147
83	chrLG1	454501	455000	167	intergenic	NA	NA	173.939	167	Hypermethylation	5.7e-05	0.00016117
84	chrLG1	457001	457500	10	intergenic	NA	NA	43.4846	10	Hypermethylation	0.00248597	0.00356949
85	chrLG1	461001	461500	25	intergenic	NA	NA	69.5754	25	Hypermethylation	0.0200784	0.0225965
86	chrLG1	462001	462500	91	intergenic	NA	NA	76.8228	91	Hypomethylation	4.2e-05	0.000123986
87	chrLG1	462501	463000	87	intergenic	NA	NA	79.7218	87	Hypomethylation	0.000331164	0.000681203
88	chrLG1	465001	465500	2	intergenic	NA	NA	26.0908	2	Hypermethylation	0.000222778	0.000492103
89	chrLG1	478501	479000	2	intergenic	NA	NA	30.4392	2	Hypermethylation	1.96e-05	6.64e-05
90	chrLG1	483501	484000	4	intergenic	NA	NA	24.6413	4	Hypermethylation	0.0106654	0.0125399
91	chrLG1	497001	497500	4	intergenic	NA	NA	27.5403	4	Hypermethylation	0.00250938	0.00358347
92	chrLG1	505501	506000	183	intergenic	NA	NA	184.085	183	Hypermethylation	5.75e-06	2.4e-05
93	chrLG1	506001	506500	144	intergenic	NA	NA	140.6	144	Hypomethylation	3.19e-05	9.93e-05
94	chrLG1	507501	508000	24	intergenic	NA	NA	68.1259	24	Hypermethylation	0.0185478	0.0209456
95	chrLG1	510001	510500	14	intergenic	NA	NA	62.328	14	Hypermethylation	0.00023202	0.000508355
96	chrLG1	510501	511000	45	intergenic	NA	NA	110.161	45	Hypermethylation	0.027606	0.0306201
97	chrLG1	521001	521500	125	intergenic	NA	NA	121.757	125	Hypomethylation	9.3e-05	0.000241039
98	chrLG1	546501	547000	2	intergenic	NA	NA	18.8433	2	Hypermethylation	0.0127622	0.0147713
99	chrLG1	556001	556500	144	intergenic	NA	NA	134.802	144	Hypomethylation	6.91e-06	2.81e-05
100	chrLG1	574001	574500	2	intergenic	NA	NA	21.7423	2	Hypermethylation	0.00131833	0.00213005
101	chrLG1	586501	587000	7	intergenic	NA	NA	49.2826	7	Hypermethylation	4.13e-05	0.000122445
102	chrLG1	595501	596000	10	intergenic	NA	NA	39.1362	10	Hypermethylation	0.0115913	0.0135309
103	chrLG1	608501	609000	2	intergenic	NA	NA	18.8433	2	Hypermethylation	0.0127622	0.0147713
104	chrLG1	609001	609500	4	intergenic	NA	NA	46.3836	4	Hypermethylation	2.48e-06	1.21e-05
105	chrLG1	610001	610500	6	intergenic	NA	NA	34.7877	6	Hypermethylation	0.0013304	0.00213935
106	chrLG1	616501	617000	2	intergenic	NA	NA	18.8433	2	Hypermethylation	0.0127622	0.0147713
107	chrLG1	619001	619500	153	intergenic	NA	NA	113.06	153	Hypomethylation	5.28e-10	8.8e-09
108	chrLG1	619501	620000	161	intergenic	NA	NA	124.656	161	Hypomethylation	8.84e-10	1.39e-08
109	chrLG1	625501	626000	25	intergenic	NA	NA	79.7218	25	Hypermethylation	0.00210791	0.00313837
110	chrLG1	629001	629500	7	intergenic	NA	NA	33.3382	7	Hypermethylation	0.00909852	0.0108507
111	chrLG1	629501	630000	2	intergenic	NA	NA	26.0908	2	Hypermethylation	0.000222778	0.000492103
112	chrLG1	641001	641500	87	intergenic	NA	NA	75.3734	87	Hypomethylation	0.000114728	0.000285833
113	chrLG1	647501	648000	16	intergenic	NA	NA	62.328	16	Hypermethylation	0.000771085	0.00136635
114	chrLG1	656001	656500	2	intergenic	NA	NA	26.0908	2	Hypermethylation	0.000222778	0.000492103
115	chrLG1	660501	661000	7	intergenic	NA	NA	34.7877	7	Hypermethylation	0.00603095	0.00749668
116	chrLG1	661501	662000	111	intergenic	NA	NA	85.5198	111	Hypomethylation	4.92e-07	3.12e-06
117	chrLG1	664001	664500	87	intergenic	NA	NA	72.4744	87	Hypomethylation	3.61e-05	0.000109843
118	chrLG1	668001	668500	14	intergenic	NA	NA	55.0805	14	Hypermethylation	0.00226501	0.0033141
119	chrLG1	668501	669000	23	intergenic	NA	NA	66.6764	23	Hypermethylation	0.0240955	0.0268539
120	chrLG1	677001	677500	100	intergenic	NA	NA	76.8228	100	Hypomethylation	1.21e-06	6.6e-06
121	chrLG1	693501	694000	11	intergenic	NA	NA	40.5857	11	Hypermethylation	0.0138181	0.0158726
122	chrLG1	696501	697000	167	intergenic	NA	NA	149.297	167	Hypomethylation	2.08e-07	1.53e-06
123	chrLG1	697001	697500	186	intergenic	NA	NA	182.635	186	Hypomethylation	2.24e-06	1.1e-05
124	chrLG1	698501	699000	175	intergenic	NA	NA	162.343	175	Hypomethylation	4.81e-07	3.06e-06
125	chrLG1	699001	699500	128	intergenic	NA	NA	89.8682	128	Hypomethylation	2.89e-09	3.9e-08
126	chrLG1	699501	700000	105	intergenic	NA	NA	86.9693	105	Hypomethylation	5.91e-06	2.46e-05
127	chrLG1	711501	712000	176	intergenic	NA	NA	169.59	176	Hypomethylation	1.8e-06	9.26e-06
128	chrLG1	713501	714000	194	intergenic	NA	NA	150.747	194	Hypomethylation	3.53e-11	7.9e-10
129	chrLG1	714001	714500	127	intergenic	NA	NA	97.1157	127	Hypomethylation	4.19e-08	3.92e-07
130	chrLG1	715501	716000	43	intergenic	NA	NA	110.161	43	Hypermethylation	0.0129058	0.0149236
131	chrLG1	720501	721000	91	intergenic	NA	NA	82.6208	91	Hypomethylation	0.000181208	0.000418673
132	chrLG1	721001	721500	117	intergenic	NA	NA	110.161	117	Hypomethylation	6.22e-05	0.000172932
133	chrLG1	733001	733500	28	intergenic	NA	NA	91.3177	28	Hypermethylation	0.00114163	0.00189012
134	chrLG1	734501	735000	38	intergenic	NA	NA	95.6662	38	Hypermethylation	0.027838	0.030868
135	chrLG1	744001	744500	210	intergenic	NA	NA	182.635	210	Hypomethylation	1.61e-09	2.36e-08
136	chrLG1	744501	745000	200	intergenic	NA	NA	179.736	200	Hypomethylation	1.62e-08	1.73e-07
137	chrLG1	745001	745500	98	intergenic	NA	NA	72.4744	98	Hypomethylation	7.86e-07	4.63e-06
138	chrLG1	748501	749000	73	intergenic	NA	NA	59.429	73	Hypomethylation	8.75e-05	0.000229512
139	chrLG1	749001	749500	73	intergenic	NA	NA	49.2826	73	Hypomethylation	3.15e-06	1.46e-05
140	chrLG1	750501	751000	105	intergenic	NA	NA	95.6662	105	Hypomethylation	5.43e-05	0.000154015
141	chrLG1	754001	754500	22	intergenic	NA	NA	73.9239	22	Hypermethylation	0.00269561	0.00378081
142	chrLG1	762001	762500	207	intergenic	NA	NA	207.277	207	Hypermethylation	1.26e-06	6.85e-06
143	chrLG1	775501	776000	123	intergenic	NA	NA	115.959	123	Hypomethylation	4.38e-05	0.00012799
144	chrLG1	776501	777000	178	intergenic	NA	NA	159.444	178	Hypomethylation	9.12e-08	7.61e-07
145	chrLG1	778501	779000	90	intergenic	NA	NA	71.0249	90	Hypomethylation	7.24e-06	2.93e-05
146	chrLG1	779001	779500	186	intergenic	NA	NA	127.555	186	Hypomethylation	1.79e-13	6.62e-12
147	chrLG1	779501	780000	167	intergenic	NA	NA	133.353	167	Hypomethylation	2.18e-09	3.05e-08
148	chrLG1	781501	782000	141	intergenic	NA	NA	137.701	141	Hypomethylation	2.61e-05	8.36e-05
149	chrLG1	782001	782500	122	intergenic	NA	NA	97.1157	122	Hypomethylation	3.47e-07	2.34e-06
150	chrLG1	788001	788500	201	intergenic	NA	NA	192.782	201	Hypomethylation	2.5e-07	1.78e-06
151	chrLG1	788501	789000	272	intergenic	NA	NA	278.302	272	Hypermethylation	1e-07	8.27e-07
152	chrLG1	789001	789500	214	intergenic	NA	NA	217.423	214	Hypermethylation	1.63e-06	8.5e-06
153	chrLG1	797001	797500	50	intergenic	NA	NA	33.3382	50	Hypomethylation	0.000113758	0.000284836
154	chrLG1	797501	798000	101	intergenic	NA	NA	94.2167	101	Hypomethylation	0.000176793	0.000411363
155	chrLG1	827001	827500	5	intergenic	NA	NA	27.5403	5	Hypermethylation	0.00595708	0.00743732
156	chrLG1	831001	831500	9	intergenic	NA	NA	49.2826	9	Hypermethylation	0.00010027	0.000257082
157	chrLG1	848001	848500	137	intergenic	NA	NA	120.307	137	Hypomethylation	1.25e-06	6.81e-06
158	chrLG1	848501	849000	82	intergenic	NA	NA	65.2269	82	Hypomethylation	2.68e-05	8.54e-05
159	chrLG1	859001	859500	154	intergenic	NA	NA	150.747	154	Hypomethylation	1.73e-05	5.99e-05
160	chrLG1	859501	860000	89	intergenic	NA	NA	71.0249	89	Hypomethylation	9.81e-06	3.74e-05
161	chrLG1	860001	860500	97	intergenic	NA	NA	73.9239	97	Hypomethylation	1.71e-06	8.8e-06
162	chrLG1	862501	863000	3	intergenic	NA	NA	23.1918	3	Hypermethylation	0.00258886	0.00366735
163	chrLG1	871501	872000	102	intergenic	NA	NA	91.3177	102	Hypomethylation	7.02e-05	0.000190095
164	chrLG1	876001	876500	42	intergenic	NA	NA	27.5403	42	Hypomethylation	0.000460605	0.000900594
165	chrLG1	878001	878500	9	intergenic	NA	NA	40.5857	9	Hypermethylation	0.00224347	0.00329266
166	chrLG1	882001	882500	46	intergenic	NA	NA	31.8887	46	Hypomethylation	0.000388827	0.000784155
167	chrLG1	882501	883000	108	intergenic	NA	NA	97.1157	108	Hypomethylation	2.72e-05	8.66e-05
168	chrLG1	883001	883500	89	intergenic	NA	NA	78.2723	89	Hypomethylation	0.000106034	0.000268583
169	chrLG1	897001	897500	85	intergenic	NA	NA	62.328	85	Hypomethylation	4.29e-06	1.89e-05
170	chrLG1	897501	898000	85	intergenic	NA	NA	65.2269	85	Hypomethylation	1.07e-05	4e-05
171	chrLG1	900501	901000	5	intergenic	NA	NA	47.8331	5	Hypermethylation	2.89e-06	1.37e-05
172	chrLG1	901001	901500	29	intergenic	NA	NA	81.1713	29	Hypermethylation	0.0146258	0.0167116
173	chrLG1	907001	907500	47	intergenic	NA	NA	31.8887	47	Hypomethylation	0.000192619	0.000440916
174	chrLG1	912001	912500	2	intergenic	NA	NA	46.3836	2	Hypermethylation	1.99e-08	2.06e-07
175	chrLG1	912501	913000	4	intergenic	NA	NA	49.2826	4	Hypermethylation	4.55e-07	2.93e-06
176	chrLG1	919501	920000	20	intergenic	NA	NA	59.429	20	Hypermethylation	0.0226971	0.025376
177	chrLG1	922001	922500	6	intergenic	NA	NA	60.8785	6	Hypermethylation	7.22e-08	6.2e-07
178	chrLG1	922501	923000	6	intergenic	NA	NA	44.9341	6	Hypermethylation	4.3e-05	0.000126002
179	chrLG1	937501	938000	12	intergenic	NA	NA	43.4846	12	Hypermethylation	0.0133924	0.0154536
180	chrLG1	947001	947500	58	intergenic	NA	NA	37.6867	58	Hypomethylation	1.99e-05	6.7e-05
181	chrLG1	947501	948000	85	intergenic	NA	NA	69.5754	85	Hypomethylation	3.84e-05	0.000115915
182	chrLG1	948501	949000	10	intergenic	NA	NA	44.9341	10	Hypermethylation	0.00166131	0.00255295
183	chrLG1	951501	952000	122	intergenic	NA	NA	100.015	122	Hypomethylation	7.87e-07	4.63e-06
184	chrLG1	952001	952500	136	intergenic	NA	NA	136.252	136	Hypermethylation	9.49e-05	0.000245649
185	chrLG1	961001	961500	166	intergenic	NA	NA	160.893	166	Hypomethylation	3.53e-06	1.59e-05
186	chrLG1	961501	962000	89	intergenic	NA	NA	78.2723	89	Hypomethylation	0.000106034	0.000268583
187	chrLG1	969501	970000	13	intergenic	NA	NA	57.9795	13	Hypermethylation	0.00059507	0.00110427
188	chrLG1	981501	982000	2	intergenic	NA	NA	18.8433	2	Hypermethylation	0.0127622	0.0147713
189	chrLG1	983501	984000	5	intergenic	NA	NA	31.8887	5	Hypermethylation	0.00144222	0.00229019
190	chrLG1	1010001	1010500	13	intergenic	NA	NA	46.3836	13	Hypermethylation	0.0110741	0.0129793
191	chrLG1	1010501	1011000	11	intergenic	NA	NA	63.7775	11	Hypermethylation	7.9e-06	3.14e-05
192	chrLG1	1011001	1011500	15	intergenic	NA	NA	57.9795	15	Hypermethylation	0.00320217	0.00439402
193	chrLG1	1018501	1019000	11	intergenic	NA	NA	40.5857	11	Hypermethylation	0.0138181	0.0158726
194	chrLG1	1019001	1019500	21	intergenic	NA	NA	63.7775	21	Hypermethylation	0.0142568	0.0163113
195	chrLG1	1024001	1024500	7	intergenic	NA	NA	31.8887	7	Hypermethylation	0.0136065	0.0156693
196	chrLG1	1030501	1031000	112	intergenic	NA	NA	76.8228	112	Hypomethylation	8.94e-09	1.04e-07
197	chrLG1	1031001	1031500	115	intergenic	NA	NA	97.1157	115	Hypomethylation	4.54e-06	1.98e-05
198	chrLG1	1036501	1037000	6	intergenic	NA	NA	36.2372	6	Hypermethylation	0.000829453	0.00145401
199	chrLG1	1039501	1040000	20	intergenic	NA	NA	68.1259	20	Hypermethylation	0.00390268	0.00518037
200	chrLG1	1041001	1041500	118	intergenic	NA	NA	108.712	118	Hypomethylation	2.74e-05	8.71e-05
201	chrLG1	1042501	1043000	2	intergenic	NA	NA	33.3382	2	Hypermethylation	5.72e-06	2.39e-05
202	chrLG1	1045501	1046000	88	intergenic	NA	NA	72.4744	88	Hypomethylation	2.7e-05	8.61e-05
203	chrLG1	1046001	1046500	78	intergenic	NA	NA	63.7775	78	Hypomethylation	0.000104151	0.000265375
204	chrLG1	1058001	1058500	6	intergenic	NA	NA	57.9795	6	Hypermethylation	2.17e-07	1.58e-06
205	chrLG1	1058501	1059000	9	intergenic	NA	NA	46.3836	9	Hypermethylation	0.000250917	0.000543675
206	chrLG1	1064001	1064500	3	intergenic	NA	NA	23.1918	3	Hypermethylation	0.00258886	0.00366735
207	chrLG1	1066501	1067000	225	intergenic	NA	NA	234.817	225	Hypermethylation	3.26e-06	1.5e-05
208	chrLG1	1071501	1072000	24	intergenic	NA	NA	69.5754	24	Hypermethylation	0.0141924	0.0162435
209	chrLG1	1074001	1074500	65	intergenic	NA	NA	155.095	65	Hypermethylation	0.0131152	0.0151491
210	chrLG1	1074501	1075000	35	intergenic	NA	NA	107.262	35	Hypermethylation	0.00085094	0.00148623
211	chrLG1	1076501	1077000	146	intergenic	NA	NA	144.949	146	Hypomethylation	3.86e-05	0.000116337
212	chrLG1	1088001	1088500	11	intergenic	NA	NA	42.0351	11	Hypermethylation	0.00963779	0.011412
213	chrLG1	1092501	1093000	60	intergenic	NA	NA	47.8331	60	Hypomethylation	0.000321724	0.00066849
214	chrLG1	1093001	1093500	62	intergenic	NA	NA	50.7321	62	Hypomethylation	0.000620178	0.00114657
215	chrLG1	1102501	1103000	10	intergenic	NA	NA	46.3836	10	Hypermethylation	0.00110289	0.00183565
216	chrLG1	1115501	1116000	21	intergenic	NA	NA	71.0249	21	Hypermethylation	0.00324248	0.00443334
217	chrLG1	1116001	1116500	31	intergenic	NA	NA	82.6208	31	Hypermethylation	0.0212986	0.0238883
218	chrLG1	1124001	1124500	30	intergenic	NA	NA	82.6208	30	Hypermethylation	0.0156862	0.0178569
219	chrLG1	1125001	1125500	49	intergenic	NA	NA	27.5403	49	Hypomethylation	1.53e-05	5.39e-05
220	chrLG1	1128001	1128500	13	intergenic	NA	NA	1.44949	13	Hypomethylation	0.000145836	0.000348812
221	chrLG1	1136001	1136500	10	intergenic	NA	NA	49.2826	10	Hypermethylation	0.000477073	0.000924483
222	chrLG1	1139501	1140000	2	intergenic	NA	NA	33.3382	2	Hypermethylation	5.72e-06	2.39e-05
223	chrLG1	1144001	1144500	28	intergenic	NA	NA	76.8228	28	Hypermethylation	0.0223262	0.0250041
224	chrLG1	1148001	1148500	39	intergenic	NA	NA	117.408	39	Hypermethylation	0.000795151	0.00140222
225	chrLG1	1151001	1151500	155	intergenic	NA	NA	144.949	155	Hypomethylation	2.98e-06	1.41e-05
226	chrLG1	1154501	1155000	10	intergenic	NA	NA	40.5857	10	Hypermethylation	0.00798014	0.00963278
227	chrLG1	1155501	1156000	4	intergenic	NA	NA	49.2826	4	Hypermethylation	4.55e-07	2.93e-06
228	chrLG1	1159001	1159500	10	intergenic	NA	NA	42.0351	10	Hypermethylation	0.00545034	0.00687487
229	chrLG1	1160501	1161000	44	intergenic	NA	NA	31.8887	44	Hypomethylation	0.000770539	0.00136635
230	chrLG1	1161001	1161500	18	intergenic	NA	NA	62.328	18	Hypermethylation	0.00360132	0.00484196
231	chrLG1	1161501	1162000	28	intergenic	NA	NA	92.7672	28	Hypermethylation	0.000847353	0.00148105
232	chrLG1	1168001	1168500	8	intergenic	NA	NA	34.7877	8	Hypermethylation	0.0114032	0.0133366
233	chrLG1	1171001	1171500	156	intergenic	NA	NA	144.949	156	Hypomethylation	1.83e-06	9.39e-06
234	chrLG1	1171501	1172000	176	intergenic	NA	NA	150.747	176	Hypomethylation	1.64e-08	1.75e-07
235	chrLG1	1172501	1173000	44	intergenic	NA	NA	110.161	44	Hypermethylation	0.0216454	0.0242557
236	chrLG1	1173501	1174000	6	intergenic	NA	NA	34.7877	6	Hypermethylation	0.0013304	0.00213935
237	chrLG1	1176001	1176500	76	intergenic	NA	NA	59.429	76	Hypomethylation	3.51e-05	0.000107294
238	chrLG1	1176501	1177000	53	intergenic	NA	NA	40.5857	53	Hypomethylation	0.000579873	0.00107886
239	chrLG1	1181501	1182000	142	intergenic	NA	NA	130.454	142	Hypomethylation	3.32e-06	1.52e-05
240	chrLG1	1182001	1182500	130	intergenic	NA	NA	121.757	130	Hypomethylation	1.76e-05	6.07e-05
241	chrLG1	1184001	1184500	56	intergenic	NA	NA	43.4846	56	Hypomethylation	0.000404436	0.000805274
242	chrLG1	1188001	1188500	4	intergenic	NA	NA	24.6413	4	Hypermethylation	0.0106654	0.0125399
243	chrLG1	1191501	1192000	4	intergenic	NA	NA	27.5403	4	Hypermethylation	0.00250938	0.00358347
244	chrLG1	1193501	1194000	18	intergenic	NA	NA	65.2269	18	Hypermethylation	0.00185416	0.00280676
245	chrLG1	1195501	1196000	11	intergenic	NA	NA	75.3734	11	Hypermethylation	1.76e-07	1.32e-06
246	chrLG1	1196001	1196500	4	intergenic	NA	NA	49.2826	4	Hypermethylation	4.55e-07	2.93e-06
247	chrLG1	1196501	1197000	5	intergenic	NA	NA	37.6867	5	Hypermethylation	0.000197437	0.000446611
248	chrLG1	1221501	1222000	109	intergenic	NA	NA	86.9693	109	Hypomethylation	1.38e-06	7.39e-06
249	chrLG1	1235501	1236000	79	intergenic	NA	NA	59.429	79	Hypomethylation	9.94e-06	3.78e-05
250	chrLG1	1236001	1236500	75	intergenic	NA	NA	65.2269	75	Hypomethylation	0.000467903	0.000911532
251	chrLG1	1242001	1242500	7	intergenic	NA	NA	46.3836	7	Hypermethylation	0.000107819	0.000271402
252	chrLG1	1255001	1255500	6	intergenic	NA	NA	44.9341	6	Hypermethylation	4.3e-05	0.000126002
253	chrLG1	1258001	1258500	156	intergenic	NA	NA	136.252	156	Hypomethylation	2.34e-07	1.69e-06
254	chrLG1	1261001	1261500	53	intergenic	NA	NA	40.5857	53	Hypomethylation	0.000579873	0.00107886
255	chrLG1	1261501	1262000	62	intergenic	NA	NA	40.5857	62	Hypomethylation	1.43e-05	5.13e-05
256	chrLG1	1263501	1264000	77	intergenic	NA	NA	60.8785	77	Hypomethylation	6.14e-05	0.000170767
257	chrLG1	1265501	1266000	13	intergenic	NA	NA	59.429	13	Hypermethylation	0.000401804	0.000805274
258	chrLG1	1269001	1269500	52	intergenic	NA	NA	121.757	52	Hypermethylation	0.0383957	0.0420346
259	chrLG1	1269501	1270000	5	intergenic	NA	NA	55.0805	5	Hypermethylation	1.83e-07	1.36e-06
260	chrLG1	1277001	1277500	5	intergenic	NA	NA	42.0351	5	Hypermethylation	4.19e-05	0.000123603
261	chrLG1	1281501	1282000	24	intergenic	NA	NA	10.1464	24	Hypomethylation	0.000477614	0.000924483
262	chrLG1	1282001	1282500	96	intergenic	NA	NA	69.5754	96	Hypomethylation	8.03e-07	4.7e-06
263	chrLG1	1286501	1287000	18	intergenic	NA	NA	65.2269	18	Hypermethylation	0.00185416	0.00280676
264	chrLG1	1293501	1294000	21	intergenic	NA	NA	73.9239	21	Hypermethylation	0.00172494	0.00263575
265	chrLG1	1294001	1294500	20	intergenic	NA	NA	63.7775	20	Hypermethylation	0.00967242	0.011447
266	chrLG1	1295001	1295500	164	intergenic	NA	NA	153.646	164	Hypomethylation	1.52e-06	8.08e-06
267	chrLG1	1308001	1308500	39	intergenic	NA	NA	101.464	39	Hypermethylation	0.0152964	0.0174513
268	chrLG1	1308501	1309000	36	intergenic	NA	NA	104.363	36	Hypermethylation	0.00383754	0.0051166
269	chrLG1	1309001	1309500	22	intergenic	NA	NA	66.6764	22	Hypermethylation	0.0118328	0.0137896
270	chrLG1	1312501	1313000	204	intergenic	NA	NA	210.176	204	Hypermethylation	5.03e-06	2.16e-05
271	chrLG1	1317501	1318000	215	intergenic	NA	NA	202.928	215	Hypomethylation	5.44e-08	4.94e-07
272	chrLG1	1336001	1336500	67	intergenic	NA	NA	152.196	67	Hypermethylation	0.0281021	0.031154
273	chrLG1	1337001	1337500	12	intergenic	NA	NA	46.3836	12	Hypermethylation	0.00666709	0.00819049
274	chrLG1	1338001	1338500	130	intergenic	NA	NA	123.206	130	Hypomethylation	2.42e-05	7.91e-05
275	chrLG1	1339501	1340000	3	intergenic	NA	NA	28.9898	3	Hypermethylation	0.000157883	0.000372546
276	chrLG1	1355001	1355500	27	intergenic	NA	NA	75.3734	27	Hypermethylation	0.015091	0.017228
277	chrLG1	1363001	1363500	86	intergenic	NA	NA	71.0249	86	Hypomethylation	4.31e-05	0.000126271
278	chrLG1	1369501	1370000	9	intergenic	NA	NA	39.1362	9	Hypermethylation	0.00340811	0.00461223
279	chrLG1	1372001	1372500	70	intergenic	NA	NA	57.9795	70	Hypomethylation	0.000253267	0.000548505
280	chrLG1	1379001	1379500	9	intergenic	NA	NA	43.4846	9	Hypermethylation	0.00095196	0.00161748
281	chrLG1	1386501	1387000	24	intergenic	NA	NA	69.5754	24	Hypermethylation	0.0141924	0.0162435
282	chrLG1	1393001	1393500	16	intergenic	NA	NA	79.7218	16	Hypermethylation	4.37e-06	1.92e-05
283	chrLG1	1393501	1394000	11	intergenic	NA	NA	53.631	11	Hypermethylation	0.000273429	0.000585843
284	chrLG1	1398001	1398500	77	intergenic	NA	NA	57.9795	77	Hypomethylation	1.63e-05	5.68e-05
285	chrLG1	1398501	1399000	63	intergenic	NA	NA	52.1816	63	Hypomethylation	0.000518155	0.000989732
286	chrLG1	1399501	1400000	14	intergenic	NA	NA	65.2269	14	Hypermethylation	0.000104092	0.000265269
287	chrLG1	1400001	1400500	41	intergenic	NA	NA	104.363	41	Hypermethylation	0.013679	0.0157301
288	chrLG1	1400501	1401000	39	intergenic	NA	NA	108.712	39	Hypermethylation	0.0037439	0.00500301
289	chrLG1	1401001	1401500	8	intergenic	NA	NA	60.8785	8	Hypermethylation	7.52e-07	4.49e-06
290	chrLG1	1416001	1416500	73	intergenic	NA	NA	47.8331	73	Hypomethylation	1.83e-06	9.4e-06
291	chrLG1	1427001	1427500	24	intergenic	NA	NA	11.5959	24	Hypomethylation	0.00107663	0.00180145
292	chrLG1	1427501	1428000	16	intergenic	NA	NA	2.89898	16	Hypomethylation	0.000491667	0.000946161
293	chrLG1	1433501	1434000	4	intergenic	NA	NA	28.9898	4	Hypermethylation	0.00152433	0.00238218
294	chrLG1	1434501	1435000	92	intergenic	NA	NA	79.7218	92	Hypomethylation	6.79e-05	0.000185024
295	chrLG1	1435501	1436000	2	intergenic	NA	NA	30.4392	2	Hypermethylation	1.96e-05	6.64e-05
296	chrLG1	1436001	1436500	7	intergenic	NA	NA	36.2372	7	Hypermethylation	0.00396468	0.00523361
297	chrLG1	1437001	1437500	11	intergenic	NA	NA	0	11	Hypomethylation	0.000122627	0.000299707
298	chrLG1	1438001	1438500	64	intergenic	NA	NA	36.2372	64	Hypomethylation	7.8e-07	4.6e-06
299	chrLG1	1441001	1441500	76	intergenic	NA	NA	66.6764	76	Hypomethylation	0.000392252	0.000790623
300	chrLG1	1443501	1444000	20	intergenic	NA	NA	62.328	20	Hypermethylation	0.0129346	0.0149497
301	chrLG1	1448001	1448500	142	intergenic	NA	NA	137.701	142	Hypomethylation	2.8e-05	8.85e-05
302	chrLG1	1467001	1467500	105	intergenic	NA	NA	100.015	105	Hypomethylation	0.00014682	0.000351045
303	chrLG1	1473001	1473500	102	intergenic	NA	NA	92.7672	102	Hypomethylation	9.88e-05	0.000254244
304	chrLG1	1474001	1474500	67	intergenic	NA	NA	49.2826	67	Hypomethylation	4.65e-05	0.000134888
305	chrLG1	1474501	1475000	103	intergenic	NA	NA	46.3836	103	Hypomethylation	1.99e-13	7.27e-12
306	chrLG1	1475001	1475500	154	intergenic	NA	NA	79.7218	154	Hypomethylation	2.18e-16	1.41e-14
307	chrLG1	1475501	1476000	120	intergenic	NA	NA	72.4744	120	Hypomethylation	4.56e-11	9.93e-10
308	chrLG1	1480001	1480500	42	intergenic	NA	NA	111.611	42	Hypermethylation	0.00782982	0.00947664
309	chrLG1	1480501	1481000	20	intergenic	NA	NA	62.328	20	Hypermethylation	0.0129346	0.0149497
310	chrLG1	1492001	1492500	40	intergenic	NA	NA	26.0908	40	Hypomethylation	0.000547159	0.00102706
311	chrLG1	1492501	1493000	24	intergenic	NA	NA	7.24744	24	Hypomethylation	4.19e-05	0.000123603
312	chrLG1	1504501	1505000	4	intergenic	NA	NA	28.9898	4	Hypermethylation	0.00152433	0.00238218
313	chrLG1	1510001	1510500	125	intergenic	NA	NA	107.262	125	Hypomethylation	1.79e-06	9.2e-06
314	chrLG1	1510501	1511000	138	intergenic	NA	NA	126.105	138	Hypomethylation	5.49e-06	2.33e-05
315	chrLG1	1518501	1519000	7	intergenic	NA	NA	36.2372	7	Hypermethylation	0.00396468	0.00523361
316	chrLG1	1526501	1527000	146	intergenic	NA	NA	140.6	146	Hypomethylation	1.6e-05	5.6e-05
317	chrLG1	1527001	1527500	131	intergenic	NA	NA	101.464	131	Hypomethylation	4.64e-08	4.28e-07
318	chrLG1	1535501	1536000	167	intergenic	NA	NA	147.848	167	Hypomethylation	1.47e-07	1.13e-06
319	chrLG1	1539501	1540000	73	intergenic	NA	NA	57.9795	73	Hypomethylation	5.69e-05	0.000160954
320	chrLG1	1544001	1544500	175	intergenic	NA	NA	163.792	175	Hypomethylation	6.63e-07	4.04e-06
321	chrLG1	1560001	1560500	11	intergenic	NA	NA	47.8331	11	Hypermethylation	0.00142124	0.00226977
322	chrLG1	1567501	1568000	3	intergenic	NA	NA	23.1918	3	Hypermethylation	0.00258886	0.00366735
323	chrLG1	1572001	1572500	94	intergenic	NA	NA	62.328	94	Hypomethylation	7.51e-08	6.42e-07
324	chrLG1	1572501	1573000	60	intergenic	NA	NA	46.3836	60	Hypomethylation	0.000206392	0.000464195
325	chrLG1	1582501	1583000	9	intergenic	NA	NA	49.2826	9	Hypermethylation	0.00010027	0.000257082
326	chrLG1	1583001	1583500	16	intergenic	NA	NA	71.0249	16	Hypermethylation	7.78e-05	0.000207123
327	chrLG1	1585501	1586000	129	intergenic	NA	NA	118.858	129	Hypomethylation	1.17e-05	4.32e-05
328	chrLG1	1590001	1590500	2	intergenic	NA	NA	28.9898	2	Hypermethylation	3.62e-05	0.000109843
329	chrLG1	1595001	1595500	193	intergenic	NA	NA	189.883	193	Hypomethylation	1.69e-06	8.71e-06
330	chrLG1	1595501	1596000	226	intergenic	NA	NA	185.534	226	Hypomethylation	1.48e-11	3.61e-10
331	chrLG1	1607501	1608000	12	intergenic	NA	NA	65.2269	12	Hypermethylation	2.51e-05	8.11e-05
332	chrLG1	1609001	1609500	7	intergenic	NA	NA	56.53	7	Hypermethylation	1.2e-06	6.55e-06
333	chrLG1	1609501	1610000	18	intergenic	NA	NA	75.3734	18	Hypermethylation	0.00015386	0.000366394
334	chrLG1	1614501	1615000	129	intergenic	NA	NA	120.307	129	Hypomethylation	1.63e-05	5.68e-05
335	chrLG1	1630001	1630500	20	intergenic	NA	NA	68.1259	20	Hypermethylation	0.00390268	0.00518037
336	chrLG1	1663501	1664000	20	intergenic	NA	NA	5.79795	20	Hypomethylation	0.00019426	0.000441203
337	chrLG1	1668501	1669000	5	intergenic	NA	NA	30.4392	5	Hypermethylation	0.00233202	0.00339475
338	chrLG1	1670001	1670500	14	intergenic	NA	NA	47.8331	14	Hypermethylation	0.0127768	0.01478
339	chrLG1	1674501	1675000	20	intergenic	NA	NA	76.8228	20	Hypermethylation	0.000388827	0.000784155
340	chrLG1	1675001	1675500	14	intergenic	NA	NA	52.1816	14	Hypermethylation	0.00461741	0.00593366
341	chrLG1	1680001	1680500	5	intergenic	NA	NA	27.5403	5	Hypermethylation	0.00595708	0.00743732
342	chrLG1	1681501	1682000	76	intergenic	NA	NA	52.1816	76	Hypomethylation	2.26e-06	1.11e-05
343	chrLG1	1696001	1696500	30	intergenic	NA	NA	85.5198	30	Hypermethylation	0.00951299	0.0112996
344	chrLG1	1701001	1701500	96	intergenic	NA	NA	76.8228	96	Hypomethylation	7.45e-06	3e-05
345	chrLG1	1701501	1702000	33	intergenic	NA	NA	20.2928	33	Hypomethylation	0.00128343	0.00209498
346	chrLG1	1702501	1703000	4	intergenic	NA	NA	26.0908	4	Hypermethylation	0.00664208	0.00817567
347	chrLG1	1717501	1718000	10	intergenic	NA	NA	39.1362	10	Hypermethylation	0.0115913	0.0135309
348	chrLG1	1719501	1720000	66	intergenic	NA	NA	39.1362	66	Hypomethylation	8.61e-07	4.99e-06
349	chrLG1	1722001	1722500	14	intergenic	NA	NA	60.8785	14	Hypermethylation	0.000343835	0.000704396
350	chrLG1	1722501	1723000	28	intergenic	NA	NA	82.6208	28	Hypermethylation	0.00811065	0.00977031
351	chrLG1	1724001	1724500	80	intergenic	NA	NA	176.837	80	Hypermethylation	0.0265727	0.029527
352	chrLG1	1724501	1725000	33	intergenic	NA	NA	85.5198	33	Hypermethylation	0.0240076	0.0267661
353	chrLG1	1743001	1743500	24	intergenic	NA	NA	11.5959	24	Hypomethylation	0.00107663	0.00180145
354	chrLG1	1754501	1755000	5	intergenic	NA	NA	33.3382	5	Hypermethylation	0.000885647	0.00153092
355	chrLG1	1755001	1755500	2	intergenic	NA	NA	39.1362	2	Hypermethylation	4.71e-07	3e-06
356	chrLG1	1755501	1756000	14	intergenic	NA	NA	59.429	14	Hypermethylation	0.000743304	0.00132608
357	chrLG1	1756001	1756500	36	intergenic	NA	NA	101.464	36	Hypermethylation	0.00630573	0.00780833
358	chrLG1	1763501	1764000	4	intergenic	NA	NA	31.8887	4	Hypermethylation	0.000550905	0.00102943
359	chrLG1	1766501	1767000	3	intergenic	NA	NA	30.4392	3	Hypermethylation	8.88e-05	0.000231922
360	chrLG1	1779001	1779500	59	intergenic	NA	NA	42.0351	59	Hypomethylation	9.58e-05	0.000247526
361	chrLG1	1784001	1784500	8	intergenic	NA	NA	39.1362	8	Hypermethylation	0.00340811	0.00461223
362	chrLG1	1800001	1800500	29	intergenic	NA	NA	79.7218	29	Hypermethylation	0.0187132	0.0211292
363	chrLG1	1804001	1804500	10	intergenic	NA	NA	44.9341	10	Hypermethylation	0.00166131	0.00255295
364	chrLG1	1810501	1811000	16	intergenic	NA	NA	59.429	16	Hypermethylation	0.00158952	0.00245727
365	chrLG1	1811001	1811500	11	intergenic	NA	NA	47.8331	11	Hypermethylation	0.00142124	0.00226977
366	chrLG1	1812501	1813000	9	intergenic	NA	NA	37.6867	9	Hypermethylation	0.00954371	0.0113148
367	chrLG1	1818501	1819000	4	intergenic	NA	NA	39.1362	4	Hypermethylation	3.91e-05	0.00011725
368	chrLG1	1819001	1819500	4	intergenic	NA	NA	43.4846	4	Hypermethylation	7.56e-06	3.02e-05
369	chrLG1	1820001	1820500	14	intergenic	NA	NA	56.53	14	Hypermethylation	0.00157155	0.00243857
370	chrLG1	1820501	1821000	11	intergenic	NA	NA	65.2269	11	Hypermethylation	4.97e-06	2.14e-05
371	chrLG1	1830001	1830500	6	intergenic	NA	NA	28.9898	6	Hypermethylation	0.00817489	0.009821
372	chrLG1	1831001	1831500	2	intergenic	NA	NA	20.2928	2	Hypermethylation	0.0023592	0.00340535
373	chrLG1	1854501	1855000	58	intergenic	NA	NA	34.7877	58	Hypomethylation	6.23e-06	2.57e-05
374	chrLG1	1855001	1855500	74	intergenic	NA	NA	36.2372	74	Hypomethylation	3.77e-09	4.93e-08
375	chrLG1	1860501	1861000	49	intergenic	NA	NA	36.2372	49	Hypomethylation	0.00045085	0.000883458
376	chrLG1	1863501	1864000	13	intergenic	NA	NA	44.9341	13	Hypermethylation	0.0154733	0.0176309
377	chrLG1	1864501	1865000	132	intergenic	NA	NA	126.105	132	Hypomethylation	3.02e-05	9.47e-05
378	chrLG1	1865001	1865500	145	intergenic	NA	NA	101.464	145	Hypomethylation	1.75e-10	3.31e-09
379	chrLG1	1865501	1866000	87	intergenic	NA	NA	79.7218	87	Hypomethylation	0.000331164	0.000681203
380	chrLG1	1871501	1872000	3	intergenic	NA	NA	26.0908	3	Hypermethylation	0.000860688	0.00149709
381	chrLG1	1877001	1877500	7	intergenic	NA	NA	31.8887	7	Hypermethylation	0.0136065	0.0156693
382	chrLG1	1877501	1878000	2	intergenic	NA	NA	26.0908	2	Hypermethylation	0.000222778	0.000492103
383	chrLG1	1890501	1891000	23	intergenic	NA	NA	10.1464	23	Hypomethylation	0.000477614	0.000924483
384	chrLG1	1891001	1891500	25	intergenic	NA	NA	11.5959	25	Hypomethylation	0.000687676	0.00125131
385	chrLG1	1893501	1894000	64	intergenic	NA	NA	50.7321	64	Hypomethylation	0.000254807	0.000551315
386	chrLG1	1894001	1894500	81	intergenic	NA	NA	62.328	81	Hypomethylation	1.52e-05	5.38e-05
387	chrLG1	1899501	1900000	3	intergenic	NA	NA	39.1362	3	Hypermethylation	2.6e-06	1.25e-05
388	chrLG1	1940001	1940500	14	intergenic	NA	NA	55.0805	14	Hypermethylation	0.00226501	0.0033141
389	chrLG1	1953501	1954000	10	intergenic	NA	NA	39.1362	10	Hypermethylation	0.0115913	0.0135309
390	chrLG1	1955001	1955500	31	intergenic	NA	NA	81.1713	31	Hypermethylation	0.0356564	0.039148
391	chrLG1	1975501	1976000	9	intergenic	NA	NA	44.9341	9	Hypermethylation	0.000393673	0.000791327
392	chrLG1	1976001	1976500	5	intergenic	NA	NA	28.9898	5	Hypermethylation	0.00374236	0.00500301
393	chrLG1	1985501	1986000	10	intergenic	NA	NA	43.4846	10	Hypermethylation	0.00248597	0.00356949
394	chrLG1	1989001	1989500	14	intergenic	NA	NA	65.2269	14	Hypermethylation	0.000104092	0.000265269
395	chrLG1	1989501	1990000	10	intergenic	NA	NA	57.9795	10	Hypermethylation	3.38e-05	0.000104637
396	chrLG1	2012501	2013000	4	intergenic	NA	NA	31.8887	4	Hypermethylation	0.000550905	0.00102943
397	chrLG1	2017501	2018000	187	intergenic	NA	NA	166.691	187	Hypomethylation	3.07e-08	3.02e-07
398	chrLG1	2018001	2018500	102	intergenic	NA	NA	97.1157	102	Hypomethylation	0.000261943	0.000565596
399	chrLG1	2021001	2021500	144	intergenic	NA	NA	137.701	144	Hypomethylation	1.76e-05	6.07e-05
400	chrLG1	2021501	2022000	128	intergenic	NA	NA	123.206	128	Hypomethylation	4.95e-05	0.000142392
401	chrLG1	2035001	2035500	84	intergenic	NA	NA	75.3734	84	Hypomethylation	0.00033259	0.000683765
402	chrLG1	2048001	2048500	83	intergenic	NA	NA	69.5754	83	Hypomethylation	6.85e-05	0.000186189
403	chrLG1	2053001	2053500	75	intergenic	NA	NA	63.7775	75	Hypomethylation	0.000323203	0.000670644
404	chrLG1	2053501	2054000	77	intergenic	NA	NA	60.8785	77	Hypomethylation	6.14e-05	0.000170767
405	chrLG1	2055001	2055500	7	intergenic	NA	NA	33.3382	7	Hypermethylation	0.00909852	0.0108507
406	chrLG1	2055501	2056000	24	intergenic	NA	NA	81.1713	24	Hypermethylation	0.000998264	0.00168789
407	chrLG1	2060001	2060500	149	intergenic	NA	NA	136.252	149	Hypomethylation	2.37e-06	1.16e-05
408	chrLG1	2065501	2066000	107	intergenic	NA	NA	98.5652	107	Hypomethylation	6.43e-05	0.000177948
409	chrLG1	2078501	2079000	59	intergenic	NA	NA	40.5857	59	Hypomethylation	5.79e-05	0.000163257
410	chrLG1	2090501	2091000	11	intergenic	NA	NA	56.53	11	Hypermethylation	0.000115997	0.000287803
411	chrLG1	2096001	2096500	11	intergenic	NA	NA	47.8331	11	Hypermethylation	0.00142124	0.00226977
412	chrLG1	2096501	2097000	15	intergenic	NA	NA	59.429	15	Hypermethylation	0.0022628	0.0033141
413	chrLG1	2102001	2102500	20	intergenic	NA	NA	63.7775	20	Hypermethylation	0.00967242	0.011447
414	chrLG1	2111001	2111500	46	intergenic	NA	NA	30.4392	46	Hypomethylation	0.000228483	0.00050263
415	chrLG1	2114501	2115000	4	intergenic	NA	NA	26.0908	4	Hypermethylation	0.00664208	0.00817567
416	chrLG1	2115001	2115500	4	intergenic	NA	NA	24.6413	4	Hypermethylation	0.0106654	0.0125399
417	chrLG1	2128501	2129000	55	intergenic	NA	NA	126.105	55	Hypermethylation	0.0422008	0.0460659
418	chrLG1	2142001	2142500	2	intergenic	NA	NA	26.0908	2	Hypermethylation	0.000222778	0.000492103
419	chrLG1	2157001	2157500	22	intergenic	NA	NA	73.9239	22	Hypermethylation	0.00269561	0.00378081
420	chrLG1	2168001	2168500	49	intergenic	NA	NA	121.757	49	Hypermethylation	0.0119916	0.0139659
421	chrLG1	2180501	2181000	4	intergenic	NA	NA	26.0908	4	Hypermethylation	0.00664208	0.00817567
422	chrLG1	2181001	2181500	5	intergenic	NA	NA	47.8331	5	Hypermethylation	2.89e-06	1.37e-05
423	chrLG1	2181501	2182000	26	intergenic	NA	NA	94.2167	26	Hypermethylation	0.000159204	0.000374845
424	chrLG1	2195001	2195500	8	intergenic	NA	NA	49.2826	8	Hypermethylation	4.13e-05	0.000122445
425	chrLG1	2195501	2196000	25	intergenic	NA	NA	73.9239	25	Hypermethylation	0.00679068	0.00832969
426	chrLG1	2197001	2197500	5	intergenic	NA	NA	31.8887	5	Hypermethylation	0.00144222	0.00229019
427	chrLG1	2199001	2199500	10	intergenic	NA	NA	56.53	10	Hypermethylation	5.33e-05	0.000151332
428	chrLG1	2214001	2214500	4	intergenic	NA	NA	43.4846	4	Hypermethylation	7.56e-06	3.02e-05
429	chrLG1	2214501	2215000	2	intergenic	NA	NA	23.1918	2	Hypermethylation	0.000732495	0.00130978
430	chrLG1	2215501	2216000	117	intergenic	NA	NA	108.712	117	Hypomethylation	4.51e-05	0.000131427
431	chrLG1	2222501	2223000	6	intergenic	NA	NA	40.5857	6	Hypermethylation	0.00019356	0.000441203
432	chrLG1	2223001	2223500	2	intergenic	NA	NA	23.1918	2	Hypermethylation	0.000732495	0.00130978
433	chrLG1	2228501	2229000	2	intergenic	NA	NA	24.6413	2	Hypermethylation	0.000404902	0.000805274
434	chrLG1	2235501	2236000	24	intergenic	NA	NA	69.5754	24	Hypermethylation	0.0141924	0.0162435
435	chrLG1	2236001	2236500	2	intergenic	NA	NA	20.2928	2	Hypermethylation	0.0023592	0.00340535
436	chrLG1	2240001	2240500	27	intergenic	NA	NA	73.9239	27	Hypermethylation	0.0194534	0.0219252
437	chrLG1	2248001	2248500	2	intergenic	NA	NA	31.8887	2	Hypermethylation	1.06e-05	3.97e-05
438	chrLG1	2248501	2249000	2	intergenic	NA	NA	56.53	2	Hypermethylation	1.17e-10	2.31e-09
439	chrLG1	2257501	2258000	125	intergenic	NA	NA	104.363	125	Hypomethylation	8.29e-07	4.82e-06
440	chrLG1	2258001	2258500	108	intergenic	NA	NA	89.8682	108	Hypomethylation	4.18e-06	1.85e-05
441	chrLG1	2260001	2260500	9	intergenic	NA	NA	39.1362	9	Hypermethylation	0.00340811	0.00461223
442	chrLG1	2268001	2268500	59	intergenic	NA	NA	28.9898	59	Hypomethylation	1.41e-07	1.09e-06
443	chrLG1	2268501	2269000	90	intergenic	NA	NA	63.7775	90	Hypomethylation	7.01e-07	4.23e-06
444	chrLG1	2279501	2280000	15	intergenic	NA	NA	52.1816	15	Hypermethylation	0.0120502	0.0140252
445	chrLG1	2280001	2280500	16	intergenic	NA	NA	60.8785	16	Hypermethylation	0.00111018	0.00184426
446	chrLG1	2283501	2284000	13	intergenic	NA	NA	46.3836	13	Hypermethylation	0.0110741	0.0129793
447	chrLG1	2285001	2285500	14	intergenic	NA	NA	47.8331	14	Hypermethylation	0.0127768	0.01478
448	chrLG1	2285501	2286000	29	intergenic	NA	NA	92.7672	29	Hypermethylation	0.00127722	0.00208743
449	chrLG1	2286501	2287000	2	intergenic	NA	NA	33.3382	2	Hypermethylation	5.72e-06	2.39e-05
450	chrLG1	2287001	2287500	9	intergenic	NA	NA	36.2372	9	Hypermethylation	0.0139417	0.0159816
451	chrLG1	2289001	2289500	9	intergenic	NA	NA	44.9341	9	Hypermethylation	0.000393673	0.000791327
452	chrLG1	2305501	2306000	15	intergenic	NA	NA	55.0805	15	Hypermethylation	0.0062942	0.00779639
453	chrLG1	2319001	2319500	29	intergenic	NA	NA	91.3177	29	Hypermethylation	0.00170567	0.00260894
454	chrLG1	2319501	2320000	13	intergenic	NA	NA	53.631	13	Hypermethylation	0.00186826	0.00282289
455	chrLG1	2335501	2336000	15	intergenic	NA	NA	2.89898	15	Hypomethylation	0.000860688	0.00149709
456	chrLG1	2336001	2336500	64	intergenic	NA	NA	53.631	64	Hypomethylation	0.000577966	0.00107599
457	chrLG1	2341001	2341500	12	intergenic	NA	NA	50.7321	12	Hypermethylation	0.00221931	0.00327626
458	chrLG1	2363501	2364000	23	intergenic	NA	NA	5.79795	23	Hypomethylation	2.27e-05	7.48e-05
459	chrLG1	2370001	2370500	6	intergenic	NA	NA	52.1816	6	Hypermethylation	1.88e-06	9.56e-06
460	chrLG1	2370501	2371000	7	intergenic	NA	NA	44.9341	7	Hypermethylation	0.000275406	0.000587378
461	chrLG1	2374501	2375000	8	intergenic	NA	NA	40.5857	8	Hypermethylation	0.00224347	0.00329266
462	chrLG1	2375001	2375500	4	intergenic	NA	NA	24.6413	4	Hypermethylation	0.0106654	0.0125399
463	chrLG1	2380001	2380500	2	intergenic	NA	NA	39.1362	2	Hypermethylation	4.71e-07	3e-06
464	chrLG1	2382001	2382500	63	intergenic	NA	NA	44.9341	63	Hypomethylation	3.46e-05	0.000105969
465	chrLG1	2382501	2383000	78	intergenic	NA	NA	56.53	78	Hypomethylation	7.33e-06	2.96e-05
466	chrLG1	2400001	2400500	2	intergenic	NA	NA	26.0908	2	Hypermethylation	0.000222778	0.000492103
467	chrLG1	2400501	2401000	2	intergenic	NA	NA	20.2928	2	Hypermethylation	0.0023592	0.00340535
468	chrLG1	2411001	2411500	5	intergenic	NA	NA	37.6867	5	Hypermethylation	0.000197437	0.000446611
469	chrLG1	2411501	2412000	4	intergenic	NA	NA	36.2372	4	Hypermethylation	0.000114409	0.000285077
470	chrLG1	2419001	2419500	50	intergenic	NA	NA	23.1918	50	Hypomethylation	7.77e-07	4.6e-06
471	chrLG1	2422501	2423000	10	intergenic	NA	NA	52.1816	10	Hypermethylation	0.000201637	0.000454255
472	chrLG1	2423001	2423500	12	intergenic	NA	NA	56.53	12	Hypermethylation	0.000468415	0.000911631
473	chrLG1	2428001	2428500	36	intergenic	NA	NA	20.2928	36	Hypomethylation	0.000180313	0.00041797
474	chrLG1	2430501	2431000	56	intergenic	NA	NA	36.2372	56	Hypomethylation	3.36e-05	0.000104107
475	chrLG1	2439501	2440000	8	intergenic	NA	NA	34.7877	8	Hypermethylation	0.0114032	0.0133366
476	chrLG1	2444001	2444500	31	intergenic	NA	NA	81.1713	31	Hypermethylation	0.0356564	0.039148
477	chrLG1	2459001	2459500	8	intergenic	NA	NA	36.2372	8	Hypermethylation	0.00768692	0.0093151
478	chrLG1	2465001	2465500	37	intergenic	NA	NA	21.7423	37	Hypomethylation	0.00023202	0.000508355
479	chrLG1	2467001	2467500	9	intergenic	NA	NA	46.3836	9	Hypermethylation	0.000250917	0.000543675
480	chrLG1	2467501	2468000	2	intergenic	NA	NA	20.2928	2	Hypermethylation	0.0023592	0.00340535
481	chrLG1	2472501	2473000	3	intergenic	NA	NA	21.7423	3	Hypermethylation	0.00444281	0.00575931
482	chrLG1	2473001	2473500	12	intergenic	NA	NA	47.8331	12	Hypermethylation	0.00465245	0.00597108
483	chrLG1	2473501	2474000	14	intergenic	NA	NA	53.631	14	Hypermethylation	0.00324435	0.00443334
484	chrLG1	2474001	2474500	2	intergenic	NA	NA	18.8433	2	Hypermethylation	0.0127622	0.0147713
485	chrLG1	2496501	2497000	253	intergenic	NA	NA	260.908	253	Hypermethylation	4.46e-07	2.89e-06
486	chrLG1	2502001	2502500	33	intergenic	NA	NA	94.2167	33	Hypermethylation	0.00430049	0.0056314
487	chrLG1	2502501	2503000	22	intergenic	NA	NA	68.1259	22	Hypermethylation	0.0089023	0.0106413
488	chrLG1	2511501	2512000	20	intergenic	NA	NA	7.24744	20	Hypomethylation	0.000540282	0.00101791
489	chrLG1	2520501	2521000	14	intergenic	NA	NA	53.631	14	Hypermethylation	0.00324435	0.00443334
490	chrLG1	2526001	2526500	57	intergenic	NA	NA	131.903	57	Hypermethylation	0.0326878	0.0360114
491	chrLG1	2543001	2543500	11	intergenic	NA	NA	43.4846	11	Hypermethylation	0.00457933	0.00590262
492	chrLG1	2543501	2544000	11	intergenic	NA	NA	47.8331	11	Hypermethylation	0.00142124	0.00226977
493	chrLG1	2546001	2546500	5	intergenic	NA	NA	40.5857	5	Hypermethylation	7.06e-05	0.000190583
494	chrLG1	2548001	2548500	10	intergenic	NA	NA	50.7321	10	Hypermethylation	0.000311016	0.000653204
495	chrLG1	2554501	2555000	14	intergenic	NA	NA	47.8331	14	Hypermethylation	0.0127768	0.01478
496	chrLG1	2556501	2557000	2	intergenic	NA	NA	26.0908	2	Hypermethylation	0.000222778	0.000492103
497	chrLG1	2557001	2557500	2	intergenic	NA	NA	27.5403	2	Hypermethylation	0.000122056	0.000298657
498	chrLG1	2561001	2561500	2	intergenic	NA	NA	18.8433	2	Hypermethylation	0.0127622	0.0147713
499	chrLG1	2563001	2563500	4	intergenic	NA	NA	28.9898	4	Hypermethylation	0.00152433	0.00238218
500	chrLG1	2572501	2573000	19	intergenic	NA	NA	57.9795	19	Hypermethylation	0.0140925	0.0161427
501	chrLG1	2573001	2573500	12	intergenic	NA	NA	59.429	12	Hypermethylation	0.000208018	0.000466973
502	chrLG1	2574001	2574500	100	intergenic	NA	NA	92.7672	100	Hypomethylation	0.000163514	0.000383512
503	chrLG1	2578001	2578500	15	intergenic	NA	NA	4.34846	15	Hypomethylation	0.00261354	0.00368493
504	chrLG1	2581501	2582000	100	intergenic	NA	NA	88.4187	100	Hypomethylation	4.51e-05	0.000131427
505	chrLG1	2582001	2582500	64	intergenic	NA	NA	52.1816	64	Hypomethylation	0.000386736	0.000780943
506	chrLG1	2585501	2586000	83	intergenic	NA	NA	73.9239	83	Hypomethylation	0.000278666	0.000593466
507	chrLG1	2607001	2607500	69	intergenic	NA	NA	56.53	69	Hypomethylation	0.000226099	0.000498207
508	chrLG1	2607501	2608000	88	intergenic	NA	NA	69.5754	88	Hypomethylation	1.17e-05	4.31e-05
509	chrLG1	2616001	2616500	64	intergenic	NA	NA	43.4846	64	Hypomethylation	1.46e-05	5.19e-05
510	chrLG1	2616501	2617000	88	intergenic	NA	NA	71.0249	88	Hypomethylation	1.79e-05	6.17e-05
511	chrLG1	2628501	2629000	72	intergenic	NA	NA	157.994	72	Hypermethylation	0.0451899	0.0491787
512	chrLG1	2636501	2637000	27	intergenic	NA	NA	88.4187	27	Hypermethylation	0.00121843	0.00199977
513	chrLG1	2638501	2639000	15	intergenic	NA	NA	63.7775	15	Hypermethylation	0.000293631	0.000621983
514	chrLG1	2645001	2645500	4	intergenic	NA	NA	34.7877	4	Hypermethylation	0.00019426	0.000441203
515	chrLG1	2645501	2646000	6	intergenic	NA	NA	39.1362	6	Hypermethylation	0.000316266	0.000658353
516	chrLG1	2661001	2661500	161	intergenic	NA	NA	157.994	161	Hypomethylation	9.69e-06	3.7e-05
517	chrLG1	2661501	2662000	193	intergenic	NA	NA	200.029	193	Hypermethylation	1.13e-05	4.18e-05
518	chrLG1	2669501	2670000	9	intergenic	NA	NA	39.1362	9	Hypermethylation	0.00340811	0.00461223
519	chrLG1	2684501	2685000	3	intergenic	NA	NA	24.6413	3	Hypermethylation	0.00149764	0.00235126
520	chrLG1	2685001	2685500	4	intergenic	NA	NA	26.0908	4	Hypermethylation	0.00664208	0.00817567
521	chrLG1	2686001	2686500	6	intergenic	NA	NA	37.6867	6	Hypermethylation	0.000513761	0.000982207
522	chrLG1	2686501	2687000	12	intergenic	NA	NA	43.4846	12	Hypermethylation	0.0133924	0.0154536
523	chrLG1	2691501	2692000	10	intergenic	NA	NA	52.1816	10	Hypermethylation	0.000201637	0.000454255
524	chrLG1	2738501	2739000	90	intergenic	NA	NA	82.6208	90	Hypomethylation	0.000234486	0.000513399
525	chrLG1	2748501	2749000	9	intergenic	NA	NA	57.9795	9	Hypermethylation	5.7e-06	2.39e-05
526	chrLG1	2767001	2767500	21	intergenic	NA	NA	8.69693	21	Hypomethylation	0.000829453	0.00145401
527	chrLG1	2775001	2775500	8	intergenic	NA	NA	37.6867	8	Hypermethylation	0.00513866	0.00653628
528	chrLG1	2779501	2780000	129	intergenic	NA	NA	127.555	129	Hypomethylation	0.000102372	0.00026205
529	chrLG1	2790001	2790500	143	intergenic	NA	NA	143.499	143	Hypermethylation	7.04e-05	0.000190475
530	chrLG1	2794001	2794500	6	intergenic	NA	NA	40.5857	6	Hypermethylation	0.00019356	0.000441203
531	chrLG1	2794501	2795000	6	intergenic	NA	NA	46.3836	6	Hypermethylation	2.58e-05	8.27e-05
532	chrLG1	2797001	2797500	17	intergenic	NA	NA	59.429	17	Hypermethylation	0.00266805	0.00374546
533	chrLG1	2797501	2798000	14	intergenic	NA	NA	71.0249	14	Hypermethylation	9.41e-06	3.61e-05
534	chrLG1	2799501	2800000	8	intergenic	NA	NA	49.2826	8	Hypermethylation	4.13e-05	0.000122445
535	chrLG1	2800001	2800500	8	intergenic	NA	NA	55.0805	8	Hypermethylation	5.76e-06	2.4e-05
536	chrLG1	2800501	2801000	43	intergenic	NA	NA	27.5403	43	Hypomethylation	0.000321103	0.000667581
537	chrLG1	2801001	2801500	55	intergenic	NA	NA	23.1918	55	Hypomethylation	5.29e-08	4.81e-07
538	chrLG1	2808001	2808500	18	intergenic	NA	NA	5.79795	18	Hypomethylation	0.00091941	0.00157877
539	chrLG1	2813001	2813500	18	intergenic	NA	NA	71.0249	18	Hypermethylation	0.000460605	0.000900594
540	chrLG1	2813501	2814000	34	intergenic	NA	NA	89.8682	34	Hypermethylation	0.0170446	0.019328
541	chrLG1	2818501	2819000	86	intergenic	NA	NA	76.8228	86	Hypomethylation	0.000279532	0.000595059
542	chrLG1	2829001	2829500	170	intergenic	NA	NA	146.398	170	Hypomethylation	3.56e-08	3.43e-07
543	chrLG1	2829501	2830000	174	intergenic	NA	NA	179.736	174	Hypermethylation	2.65e-05	8.46e-05
544	chrLG1	2845501	2846000	123	intergenic	NA	NA	114.51	123	Hypomethylation	3.18e-05	9.91e-05
545	chrLG1	2849501	2850000	117	intergenic	NA	NA	94.2167	117	Hypomethylation	5.81e-07	3.61e-06
546	chrLG1	2857001	2857500	131	intergenic	NA	NA	124.656	131	Hypomethylation	2.61e-05	8.36e-05
547	chrLG1	2863501	2864000	80	intergenic	NA	NA	62.328	80	Hypomethylation	2.81e-05	8.9e-05
548	chrLG1	2865001	2865500	32	intergenic	NA	NA	89.8682	32	Hypermethylation	0.00666084	0.00818845
549	chrLG1	2872001	2872500	150	intergenic	NA	NA	130.454	150	Hypomethylation	2.46e-07	1.76e-06
550	chrLG1	2872501	2873000	75	intergenic	NA	NA	53.631	75	Hypomethylation	7.42e-06	2.99e-05
551	chrLG1	2874001	2874500	66	intergenic	NA	NA	47.8331	66	Hypomethylation	2.45e-05	7.97e-05
552	chrLG1	2878501	2879000	2	intergenic	NA	NA	20.2928	2	Hypermethylation	0.0023592	0.00340535
553	chrLG1	2889001	2889500	126	intergenic	NA	NA	115.959	126	Hypomethylation	1.64e-05	5.72e-05
554	chrLG1	2893001	2893500	116	intergenic	NA	NA	91.3177	116	Hypomethylation	3.35e-07	2.27e-06
555	chrLG1	2893501	2894000	143	intergenic	NA	NA	127.555	143	Hypomethylation	1.29e-06	7e-06
556	chrLG1	2901001	2901500	52	intergenic	NA	NA	31.8887	52	Hypomethylation	2.12e-05	7.05e-05
557	chrLG1	2901501	2902000	55	intergenic	NA	NA	42.0351	55	Hypomethylation	0.000352974	0.000720809
558	chrLG1	2903001	2903500	78	intergenic	NA	NA	55.0805	78	Hypomethylation	4.48e-06	1.96e-05
559	chrLG1	2903501	2904000	77	intergenic	NA	NA	68.1259	77	Hypomethylation	0.000430432	0.000851446
560	chrLG1	2906001	2906500	81	intergenic	NA	NA	71.0249	81	Hypomethylation	0.000176146	0.000409994
561	chrLG1	2907001	2907500	24	intergenic	NA	NA	95.6662	24	Hypermethylation	2.34e-05	7.68e-05
562	chrLG1	2909501	2910000	133	intergenic	NA	NA	126.105	133	Hypomethylation	2.38e-05	7.79e-05
563	chrLG1	2910001	2910500	134	intergenic	NA	NA	113.06	134	Hypomethylation	4.37e-07	2.83e-06
564	chrLG1	2910501	2911000	107	intergenic	NA	NA	76.8228	107	Hypomethylation	9.36e-08	7.77e-07
565	chrLG1	2911501	2912000	3	intergenic	NA	NA	33.3382	3	Hypermethylation	2.78e-05	8.79e-05
566	chrLG1	2924001	2924500	37	intergenic	NA	NA	97.1157	37	Hypermethylation	0.0171112	0.0193946
567	chrLG1	2924501	2925000	8	intergenic	NA	NA	37.6867	8	Hypermethylation	0.00513866	0.00653628
568	chrLG1	2925001	2925500	3	intergenic	NA	NA	21.7423	3	Hypermethylation	0.00444281	0.00575931
569	chrLG1	2934501	2935000	10	intergenic	NA	NA	49.2826	10	Hypermethylation	0.000477073	0.000924483
570	chrLG1	2944501	2945000	89	intergenic	NA	NA	69.5754	89	Hypomethylation	6.34e-06	2.6e-05
571	chrLG1	2947501	2948000	14	intergenic	NA	NA	68.1259	14	Hypermethylation	4.58e-05	0.000133048
572	chrLG1	2948001	2948500	7	intergenic	NA	NA	46.3836	7	Hypermethylation	0.000107819	0.000271402
573	chrLG1	2954501	2955000	54	intergenic	NA	NA	131.903	54	Hypermethylation	0.0128596	0.014875
574	chrLG1	2957501	2958000	209	intergenic	NA	NA	213.075	209	Hypermethylation	3.18e-06	1.47e-05
575	chrLG1	2963001	2963500	95	intergenic	NA	NA	88.4187	95	Hypomethylation	0.000272532	0.000584998
576	chrLG1	2966501	2967000	91	intergenic	NA	NA	81.1713	91	Hypomethylation	0.000127664	0.000311066
577	chrLG1	2985501	2986000	101	intergenic	NA	NA	95.6662	101	Hypomethylation	0.000243507	0.000530707
578	chrLG1	2994501	2995000	74	intergenic	NA	NA	56.53	74	Hypomethylation	2.67e-05	8.5e-05
579	chrLG1	2995001	2995500	55	intergenic	NA	NA	39.1362	55	Hypomethylation	0.000135915	0.000327966
581	chrLG1	3001501	3002000	23	intergenic	NA	NA	71.0249	23	Hypermethylation	0.00739299	0.0089984
582	chrLG1	3004001	3004500	107	intergenic	NA	NA	102.914	107	Hypomethylation	0.000231804	0.000508355
583	chrLG1	3007001	3007500	3	intergenic	NA	NA	34.7877	3	Hypermethylation	1.54e-05	5.42e-05
584	chrLG1	3008501	3009000	84	intergenic	NA	NA	69.5754	84	Hypomethylation	5.14e-05	0.000146965
585	chrLG1	3009001	3009500	64	intergenic	NA	NA	40.5857	64	Hypomethylation	4.83e-06	2.08e-05
586	chrLG1	3017001	3017500	95	intergenic	NA	NA	78.2723	95	Hypomethylation	1.5e-05	5.34e-05
587	chrLG1	3018001	3018500	7	intergenic	NA	NA	37.6867	7	Hypermethylation	0.00258608	0.00366735
588	chrLG1	3027501	3028000	135	intergenic	NA	NA	123.206	135	Hypomethylation	7.68e-06	3.07e-05
589	chrLG1	3032001	3032500	99	intergenic	NA	NA	84.0703	99	Hypomethylation	1.76e-05	6.06e-05
590	chrLG1	3032501	3033000	132	intergenic	NA	NA	130.454	132	Hypomethylation	7.4e-05	0.000198818
591	chrLG1	3033001	3033500	171	intergenic	NA	NA	150.747	171	Hypomethylation	8.09e-08	6.85e-07
592	chrLG1	3033501	3034000	145	intergenic	NA	NA	130.454	145	Hypomethylation	1.55e-06	8.18e-06
593	chrLG1	3037001	3037500	8	intergenic	NA	NA	37.6867	8	Hypermethylation	0.00513866	0.00653628
594	chrLG1	3051001	3051500	54	intergenic	NA	NA	127.555	54	Hypermethylation	0.0229505	0.0256161
595	chrLG1	3056501	3057000	41	intergenic	NA	NA	21.7423	41	Hypomethylation	3.02e-05	9.47e-05
596	chrLG1	3059001	3059500	83	intergenic	NA	NA	60.8785	83	Hypomethylation	5.09e-06	2.18e-05
597	chrLG1	3062001	3062500	201	intergenic	NA	NA	194.231	201	Hypomethylation	3.38e-07	2.29e-06
598	chrLG1	3069501	3070000	20	intergenic	NA	NA	66.6764	20	Hypermethylation	0.00531213	0.00671966
599	chrLG1	3070001	3070500	23	intergenic	NA	NA	71.0249	23	Hypermethylation	0.00739299	0.0089984
600	chrLG1	3073001	3073500	10	intergenic	NA	NA	40.5857	10	Hypermethylation	0.00798014	0.00963278
601	chrLG1	3073501	3074000	11	intergenic	NA	NA	60.8785	11	Hypermethylation	3.09e-05	9.64e-05
602	chrLG1	3075001	3075500	2	intergenic	NA	NA	28.9898	2	Hypermethylation	3.62e-05	0.000109843
603	chrLG1	3076501	3077000	159	intergenic	NA	NA	153.646	159	Hypomethylation	6.3e-06	2.59e-05
604	chrLG1	3077001	3077500	160	intergenic	NA	NA	133.353	160	Hypomethylation	2.85e-08	2.84e-07
605	chrLG1	3079001	3079500	96	intergenic	NA	NA	78.2723	96	Hypomethylation	1.13e-05	4.17e-05
606	chrLG1	3079501	3080000	87	intergenic	NA	NA	69.5754	87	Hypomethylation	1.58e-05	5.53e-05
607	chrLG1	3098001	3098500	55	intergenic	NA	NA	129.004	55	Hypermethylation	0.0296274	0.032771
608	chrLG1	3098501	3099000	19	intergenic	NA	NA	130.454	19	Hypermethylation	2.29e-12	6.62e-11
609	chrLG1	3099001	3099500	41	intergenic	NA	NA	126.105	41	Hypermethylation	0.000244696	0.000533056
610	chrLG1	3110001	3110500	101	intergenic	NA	NA	92.7672	101	Hypomethylation	0.000127292	0.00031025
611	chrLG1	3112001	3112500	56	intergenic	NA	NA	42.0351	56	Hypomethylation	0.000256267	0.000553617
612	chrLG1	3113001	3113500	15	intergenic	NA	NA	71.0249	15	Hypermethylation	4e-05	0.000119516
613	chrLG1	3115001	3115500	64	intergenic	NA	NA	50.7321	64	Hypomethylation	0.000254807	0.000551315
614	chrLG1	3115501	3116000	98	intergenic	NA	NA	82.6208	98	Hypomethylation	1.58e-05	5.52e-05
615	chrLG1	3117001	3117500	97	intergenic	NA	NA	91.3177	97	Hypomethylation	0.000248254	0.0005396
616	chrLG1	3120001	3120500	17	intergenic	NA	NA	62.328	17	Hypermethylation	0.00133131	0.00213935
617	chrLG1	3120501	3121000	14	intergenic	NA	NA	56.53	14	Hypermethylation	0.00157155	0.00243857
618	chrLG1	3122501	3123000	156	intergenic	NA	NA	136.252	156	Hypomethylation	2.34e-07	1.69e-06
619	chrLG1	3123001	3123500	137	intergenic	NA	NA	111.611	137	Hypomethylation	1.26e-07	9.96e-07
620	chrLG1	3128501	3129000	21	intergenic	NA	NA	65.2269	21	Hypermethylation	0.0107269	0.0126
621	chrLG1	3129001	3129500	14	intergenic	NA	NA	53.631	14	Hypermethylation	0.00324435	0.00443334
622	chrLG1	3131501	3132000	11	intergenic	NA	NA	59.429	11	Hypermethylation	4.82e-05	0.000139264
623	chrLG1	3132501	3133000	87	intergenic	NA	NA	72.4744	87	Hypomethylation	3.61e-05	0.000109843
624	chrLG1	3134501	3135000	30	intergenic	NA	NA	13.0454	30	Hypomethylation	0.000144544	0.000346159
625	chrLG1	3139501	3140000	70	intergenic	NA	NA	171.04	70	Hypermethylation	0.00427339	0.00559865
626	chrLG1	3140001	3140500	35	intergenic	NA	NA	91.3177	35	Hypermethylation	0.0180842	0.0204586
627	chrLG1	3144001	3144500	55	intergenic	NA	NA	40.5857	55	Hypomethylation	0.000221286	0.000492103
628	chrLG1	3158501	3159000	23	intergenic	NA	NA	72.4744	23	Hypermethylation	0.00553065	0.00696447
629	chrLG1	3159001	3159500	9	intergenic	NA	NA	76.8228	9	Hypermethylation	4.27e-09	5.5e-08
630	chrLG1	3159501	3160000	6	intergenic	NA	NA	28.9898	6	Hypermethylation	0.00817489	0.009821
631	chrLG1	3161001	3161500	140	intergenic	NA	NA	127.555	140	Hypomethylation	3.61e-06	1.62e-05
632	chrLG1	3161501	3162000	190	intergenic	NA	NA	175.388	190	Hypomethylation	1.18e-07	9.46e-07
633	chrLG1	3164001	3164500	55	intergenic	NA	NA	39.1362	55	Hypomethylation	0.000135915	0.000327966
634	chrLG1	3164501	3165000	46	intergenic	NA	NA	27.5403	46	Hypomethylation	7.24e-05	0.000194881
635	chrLG1	3170001	3170500	4	intergenic	NA	NA	50.7321	4	Hypermethylation	2.57e-07	1.81e-06
636	chrLG1	3170501	3171000	2	intergenic	NA	NA	66.6764	2	Hypermethylation	1.24e-12	3.82e-11
637	chrLG1	3171001	3171500	15	intergenic	NA	NA	72.4744	15	Hypermethylation	2.65e-05	8.47e-05
638	chrLG1	3176001	3176500	174	intergenic	NA	NA	168.141	174	Hypomethylation	2.12e-06	1.05e-05
639	chrLG1	3176501	3177000	157	intergenic	NA	NA	150.747	157	Hypomethylation	6.92e-06	2.81e-05
640	chrLG1	3178501	3179000	74	intergenic	NA	NA	44.9341	74	Hypomethylation	4.06e-07	2.68e-06
641	chrLG1	3179001	3179500	29	intergenic	NA	NA	13.0454	29	Hypomethylation	0.00022598	0.000498207
642	chrLG1	3183001	3183500	89	intergenic	NA	NA	78.2723	89	Hypomethylation	0.000106034	0.000268583
643	chrLG1	3186001	3186500	93	intergenic	NA	NA	84.0703	93	Hypomethylation	0.000152439	0.000363409
644	chrLG1	3189001	3189500	167	intergenic	NA	NA	157.994	167	Hypomethylation	1.51e-06	7.99e-06
645	chrLG1	3189501	3190000	152	intergenic	NA	NA	136.252	152	Hypomethylation	8.62e-07	4.99e-06
646	chrLG1	3196501	3197000	39	intergenic	NA	NA	23.1918	39	Hypomethylation	0.000134215	0.000324434
647	chrLG1	3213001	3213500	28	intergenic	NA	NA	92.7672	28	Hypermethylation	0.000847353	0.00148105
648	chrLG1	3213501	3214000	16	intergenic	NA	NA	60.8785	16	Hypermethylation	0.00111018	0.00184426
649	chrLG1	3214001	3214500	22	intergenic	NA	NA	82.6208	22	Hypermethylation	0.000162334	0.000381059
650	chrLG1	3221501	3222000	87	intergenic	NA	NA	71.0249	87	Hypomethylation	2.4e-05	7.86e-05
651	chrLG1	3222001	3222500	44	intergenic	NA	NA	28.9898	44	Hypomethylation	0.000270923	0.000581735
652	chrLG1	3228501	3229000	87	intergenic	NA	NA	73.9239	87	Hypomethylation	7.89e-05	0.000210019
653	chrLG1	3231001	3231500	9	intergenic	NA	NA	40.5857	9	Hypermethylation	0.00224347	0.00329266
654	chrLG1	3234001	3234500	55	intergenic	NA	NA	37.6867	55	Hypomethylation	8.17e-05	0.000215963
655	chrLG1	3242001	3242500	12	intergenic	NA	NA	52.1816	12	Hypermethylation	0.0015179	0.0023791
656	chrLG1	3248001	3248500	21	intergenic	NA	NA	65.2269	21	Hypermethylation	0.0107269	0.0126
657	chrLG1	3254001	3254500	266	intergenic	NA	NA	272.504	266	Hypermethylation	1.41e-07	1.09e-06
658	chrLG1	3254501	3255000	229	intergenic	NA	NA	234.817	229	Hypermethylation	1.18e-06	6.5e-06
659	chrLG1	3263501	3264000	215	intergenic	NA	NA	218.873	215	Hypermethylation	1.72e-06	8.87e-06
660	chrLG1	3264501	3265000	48	intergenic	NA	NA	120.307	48	Hypermethylation	0.0114247	0.013361
661	chrLG1	3269501	3270000	3	intergenic	NA	NA	31.8887	3	Hypermethylation	4.98e-05	0.000142519
662	chrLG1	3282001	3282500	203	intergenic	NA	NA	195.681	203	Hypomethylation	2.88e-07	2e-06
663	chrLG1	3293001	3293500	14	intergenic	NA	NA	50.7321	14	Hypermethylation	0.006528	0.00805293
664	chrLG1	3296501	3297000	24	intergenic	NA	NA	97.1157	24	Hypermethylation	1.63e-05	5.68e-05
665	chrLG1	3299501	3300000	177	intergenic	NA	NA	184.085	177	Hypermethylation	3.1e-05	9.67e-05
666	chrLG1	3306001	3306500	128	intergenic	NA	NA	97.1157	128	Hypomethylation	3.08e-08	3.03e-07
667	chrLG1	3318001	3318500	4	intergenic	NA	NA	24.6413	4	Hypermethylation	0.0106654	0.0125399
668	chrLG1	3321001	3321500	32	intergenic	NA	NA	13.0454	32	Hypomethylation	3.67e-05	0.000111061
669	chrLG1	3321501	3322000	38	intergenic	NA	NA	24.6413	38	Hypomethylation	0.000532691	0.00101396
670	chrLG1	3325501	3326000	144	intergenic	NA	NA	120.307	144	Hypomethylation	1.57e-07	1.2e-06
671	chrLG1	3329501	3330000	66	intergenic	NA	NA	55.0805	66	Hypomethylation	0.000483145	0.000934493
672	chrLG1	3331501	3332000	2	intergenic	NA	NA	24.6413	2	Hypermethylation	0.000404902	0.000805274
673	chrLG1	3345001	3345500	32	intergenic	NA	NA	84.0703	32	Hypermethylation	0.0226383	0.0253302
674	chrLG1	3348001	3348500	85	intergenic	NA	NA	73.9239	85	Hypomethylation	0.000123953	0.000302818
675	chrLG1	3351501	3352000	136	intergenic	NA	NA	127.555	136	Hypomethylation	1.59e-05	5.55e-05
676	chrLG1	3362501	3363000	76	intergenic	NA	NA	63.7775	76	Hypomethylation	0.000184655	0.000424557
677	chrLG1	3363001	3363500	54	intergenic	NA	NA	33.3382	54	Hypomethylation	1.81e-05	6.22e-05
678	chrLG1	3364501	3365000	102	intergenic	NA	NA	91.3177	102	Hypomethylation	7.02e-05	0.000190095
679	chrLG1	3365001	3365500	108	intergenic	NA	NA	86.9693	108	Hypomethylation	1.85e-06	9.46e-06
680	chrLG1	3365501	3366000	198	intergenic	NA	NA	165.242	198	Hypomethylation	7.32e-10	1.18e-08
681	chrLG1	3370501	3371000	197	intergenic	NA	NA	198.58	197	Hypermethylation	3.03e-06	1.42e-05
682	chrLG1	3373001	3373500	111	intergenic	NA	NA	104.363	111	Hypomethylation	9.55e-05	0.000247141
683	chrLG1	3373501	3374000	124	intergenic	NA	NA	115.959	124	Hypomethylation	2.69e-05	8.58e-05
684	chrLG1	3379001	3379500	181	intergenic	NA	NA	188.433	181	Hypermethylation	2.41e-05	7.87e-05
685	chrLG1	3390001	3390500	8	intergenic	NA	NA	34.7877	8	Hypermethylation	0.0114032	0.0133366
686	chrLG1	3395001	3395500	92	intergenic	NA	NA	78.2723	92	Hypomethylation	4.67e-05	0.000135291
687	chrLG1	3395501	3396000	53	intergenic	NA	NA	37.6867	53	Hypomethylation	0.000226573	0.000499009
688	chrLG1	3403001	3403500	52	intergenic	NA	NA	33.3382	52	Hypomethylation	3.82e-05	0.000115306
689	chrLG1	3403501	3404000	88	intergenic	NA	NA	69.5754	88	Hypomethylation	1.17e-05	4.31e-05
690	chrLG1	3406001	3406500	11	intergenic	NA	NA	42.0351	11	Hypermethylation	0.00963779	0.011412
691	chrLG1	3412501	3413000	40	intergenic	NA	NA	102.914	40	Hypermethylation	0.0129428	0.0149577
692	chrLG1	3416501	3417000	19	intergenic	NA	NA	57.9795	19	Hypermethylation	0.0140925	0.0161427
693	chrLG1	3433501	3434000	4	intergenic	NA	NA	24.6413	4	Hypermethylation	0.0106654	0.0125399
694	chrLG1	3435001	3435500	52	intergenic	NA	NA	34.7877	52	Hypomethylation	6.72e-05	0.00018317
695	chrLG1	3436001	3436500	56	intergenic	NA	NA	44.9341	56	Hypomethylation	0.00062628	0.0011566
696	chrLG1	3436501	3437000	133	intergenic	NA	NA	124.656	133	Hypomethylation	1.74e-05	6.01e-05
697	chrLG1	3443001	3443500	2	intergenic	NA	NA	30.4392	2	Hypermethylation	1.96e-05	6.64e-05
698	chrLG1	3453001	3453500	57	intergenic	NA	NA	17.3939	57	Hypomethylation	9.35e-11	1.89e-09
699	chrLG1	3453501	3454000	38	intergenic	NA	NA	20.2928	38	Hypomethylation	7.93e-05	0.000210702
700	chrLG1	3464001	3464500	7	intergenic	NA	NA	50.7321	7	Hypermethylation	2.54e-05	8.18e-05
701	chrLG1	3464501	3465000	26	intergenic	NA	NA	78.2723	26	Hypermethylation	0.00622087	0.00772051
702	chrLG1	3472001	3472500	182	intergenic	NA	NA	176.837	182	Hypomethylation	1.72e-06	8.87e-06
703	chrLG1	3473001	3473500	79	intergenic	NA	NA	184.085	79	Hypermethylation	0.00964379	0.0114188
704	chrLG1	3473501	3474000	18	intergenic	NA	NA	84.0703	18	Hypermethylation	1.02e-05	3.88e-05
705	chrLG1	3502501	3503000	157	intergenic	NA	NA	133.353	157	Hypomethylation	8.59e-08	7.21e-07
706	chrLG1	3503001	3503500	168	intergenic	NA	NA	139.151	168	Hypomethylation	8.27e-09	9.68e-08
707	chrLG1	3510001	3510500	8	intergenic	NA	NA	55.0805	8	Hypermethylation	5.76e-06	2.4e-05
708	chrLG1	3514001	3514500	6	intergenic	NA	NA	30.4392	6	Hypermethylation	0.00525564	0.00665711
709	chrLG1	3516001	3516500	12	intergenic	NA	NA	47.8331	12	Hypermethylation	0.00465245	0.00597108
710	chrLG1	3518001	3518500	10	intergenic	NA	NA	68.1259	10	Hypermethylation	7.74e-07	4.6e-06
711	chrLG1	3520001	3520500	125	intergenic	NA	NA	105.813	125	Hypomethylation	1.22e-06	6.67e-06
712	chrLG1	3525001	3525500	133	intergenic	NA	NA	126.105	133	Hypomethylation	2.38e-05	7.79e-05
713	chrLG1	3537001	3537500	2	intergenic	NA	NA	20.2928	2	Hypermethylation	0.0023592	0.00340535
714	chrLG1	3540501	3541000	15	intergenic	NA	NA	52.1816	15	Hypermethylation	0.0120502	0.0140252
715	chrLG1	3548001	3548500	113	intergenic	NA	NA	107.262	113	Hypomethylation	8.71e-05	0.000228622
716	chrLG1	3549001	3549500	17	intergenic	NA	NA	55.0805	17	Hypermethylation	0.00996464	0.0117651
717	chrLG1	3556001	3556500	60	intergenic	NA	NA	43.4846	60	Hypomethylation	8.04e-05	0.000213311
718	chrLG1	3563001	3563500	117	intergenic	NA	NA	92.7672	117	Hypomethylation	3.81e-07	2.53e-06
719	chrLG1	3570001	3570500	29	intergenic	NA	NA	79.7218	29	Hypermethylation	0.0187132	0.0211292
720	chrLG1	3581501	3582000	201	intergenic	NA	NA	189.883	201	Hypomethylation	1.35e-07	1.05e-06
721	chrLG1	3582001	3582500	305	intergenic	NA	NA	266.706	305	Hypomethylation	5.01e-13	1.68e-11
722	chrLG1	3586501	3587000	118	intergenic	NA	NA	94.2167	118	Hypomethylation	3.21e-07	2.18e-06
723	chrLG1	3596501	3597000	32	intergenic	NA	NA	86.9693	32	Hypermethylation	0.0140824	0.016136
724	chrLG1	3599501	3600000	3	intergenic	NA	NA	40.5857	3	Hypermethylation	1.43e-06	7.6e-06
725	chrLG1	3602001	3602500	115	intergenic	NA	NA	111.611	115	Hypomethylation	0.000137027	0.00033037
726	chrLG1	3602501	3603000	122	intergenic	NA	NA	108.712	122	Hypomethylation	7.57e-06	3.03e-05
727	chrLG1	3607501	3608000	17	intergenic	NA	NA	65.2269	17	Hypermethylation	0.000649708	0.00119182
728	chrLG1	3608501	3609000	32	intergenic	NA	NA	88.4187	32	Hypermethylation	0.00858966	0.0103035
729	chrLG1	3626501	3627000	155	intergenic	NA	NA	143.499	155	Hypomethylation	2.16e-06	1.07e-05
730	chrLG1	3627001	3627500	153	intergenic	NA	NA	147.848	153	Hypomethylation	8.94e-06	3.47e-05
731	chrLG1	3646001	3646500	46	intergenic	NA	NA	18.8433	46	Hypomethylation	4.28e-07	2.78e-06
732	chrLG1	3685501	3686000	8	intergenic	NA	NA	34.7877	8	Hypermethylation	0.0114032	0.0133366
733	chrLG1	3688501	3689000	4	intergenic	NA	NA	36.2372	4	Hypermethylation	0.000114409	0.000285077
734	chrLG1	3689001	3689500	8	intergenic	NA	NA	40.5857	8	Hypermethylation	0.00224347	0.00329266
735	chrLG1	3698001	3698500	7	intergenic	NA	NA	39.1362	7	Hypermethylation	0.00167444	0.00256566
736	chrLG1	3707001	3707500	5	intergenic	NA	NA	34.7877	5	Hypermethylation	0.000540282	0.00101791
737	chrLG1	3710501	3711000	119	intergenic	NA	NA	98.5652	119	Hypomethylation	1.65e-06	8.58e-06
738	chrLG1	3713501	3714000	120	intergenic	NA	NA	101.464	120	Hypomethylation	2.71e-06	1.3e-05
739	chrLG1	3714501	3715000	24	intergenic	NA	NA	72.4744	24	Hypermethylation	0.00816676	0.009821
740	chrLG1	3715501	3716000	15	intergenic	NA	NA	52.1816	15	Hypermethylation	0.0120502	0.0140252
741	chrLG1	3735001	3735500	71	intergenic	NA	NA	60.8785	71	Hypomethylation	0.000314575	0.000656792
742	chrLG1	3744001	3744500	10	intergenic	NA	NA	44.9341	10	Hypermethylation	0.00166131	0.00255295
743	chrLG1	3749501	3750000	32	intergenic	NA	NA	101.464	32	Hypermethylation	0.000742538	0.00132608
744	chrLG1	3750001	3750500	10	intergenic	NA	NA	85.5198	10	Hypermethylation	1.07e-09	1.65e-08
745	chrLG1	3770001	3770500	142	intergenic	NA	NA	139.151	142	Hypomethylation	3.75e-05	0.000113386
746	chrLG1	3778001	3778500	17	intergenic	NA	NA	81.1713	17	Hypermethylation	5.9e-06	2.45e-05
747	chrLG1	3778501	3779000	18	intergenic	NA	NA	81.1713	18	Hypermethylation	2.26e-05	7.48e-05
748	chrLG1	3779501	3780000	102	intergenic	NA	NA	95.6662	102	Hypomethylation	0.000190852	0.000437201
749	chrLG1	3783001	3783500	10	intergenic	NA	NA	40.5857	10	Hypermethylation	0.00798014	0.00963278
750	chrLG1	3795001	3795500	29	intergenic	NA	NA	81.1713	29	Hypermethylation	0.0146258	0.0167116
751	chrLG1	3817001	3817500	102	intergenic	NA	NA	71.0249	102	Hypomethylation	9.41e-08	7.81e-07
752	chrLG1	3819501	3820000	36	intergenic	NA	NA	17.3939	36	Hypomethylation	4.33e-05	0.000126752
753	chrLG1	3820001	3820500	34	intergenic	NA	NA	15.9444	34	Hypomethylation	7.5e-05	0.000200813
754	chrLG1	3821501	3822000	4	intergenic	NA	NA	34.7877	4	Hypermethylation	0.00019426	0.000441203
755	chrLG1	3823501	3824000	29	intergenic	NA	NA	102.914	29	Hypermethylation	9.39e-05	0.000242959
756	chrLG1	3825501	3826000	31	intergenic	NA	NA	92.7672	31	Hypermethylation	0.00275595	0.003851
757	chrLG1	3844501	3845000	191	intergenic	NA	NA	181.186	191	Hypomethylation	3.32e-07	2.25e-06
758	chrLG1	3851001	3851500	126	intergenic	NA	NA	107.262	126	Hypomethylation	1.03e-06	5.8e-06
759	chrLG1	3851501	3852000	146	intergenic	NA	NA	131.903	146	Hypomethylation	1.69e-06	8.72e-06
760	chrLG1	3860001	3860500	123	intergenic	NA	NA	107.262	123	Hypomethylation	4.05e-06	1.8e-05
761	chrLG1	3864001	3864500	4	intergenic	NA	NA	26.0908	4	Hypermethylation	0.00664208	0.00817567
762	chrLG1	3871001	3871500	2	intergenic	NA	NA	27.5403	2	Hypermethylation	0.000122056	0.000298657
763	chrLG1	3884001	3884500	111	intergenic	NA	NA	100.015	111	Hypomethylation	3.54e-05	0.000108283
764	chrLG1	3892001	3892500	141	intergenic	NA	NA	124.656	141	Hypomethylation	1.4e-06	7.48e-06
765	chrLG1	3899001	3899500	10	intergenic	NA	NA	42.0351	10	Hypermethylation	0.00545034	0.00687487
766	chrLG1	3904001	3904500	95	intergenic	NA	NA	68.1259	95	Hypomethylation	4.23e-07	2.76e-06
767	chrLG1	3904501	3905000	47	intergenic	NA	NA	34.7877	47	Hypomethylation	0.000538925	0.00101791
768	chrLG1	3915501	3916000	17	intergenic	NA	NA	60.8785	17	Hypermethylation	0.00189009	0.00285188
769	chrLG1	3919001	3919500	114	intergenic	NA	NA	111.611	114	Hypomethylation	0.000173056	0.000403101
770	chrLG1	3919501	3920000	415	intergenic	NA	NA	401.508	415	Hypomethylation	3.66e-13	1.26e-11
771	chrLG1	3920001	3920500	332	intergenic	NA	NA	331.933	332	Hypomethylation	8.82e-10	1.39e-08
772	chrLG1	3921001	3921500	105	intergenic	NA	NA	78.2723	105	Hypomethylation	2.89e-07	2e-06
773	chrLG1	3921501	3922000	120	intergenic	NA	NA	86.9693	120	Hypomethylation	1.77e-08	1.86e-07
774	chrLG1	3937001	3937500	195	intergenic	NA	NA	207.277	195	Hypermethylation	2.77e-05	8.79e-05
775	chrLG1	3942001	3942500	25	intergenic	NA	NA	85.5198	25	Hypermethylation	0.000605301	0.00112159
776	chrLG1	3944501	3945000	111	intergenic	NA	NA	86.9693	111	Hypomethylation	7.59e-07	4.52e-06
777	chrLG1	3953501	3954000	11	intergenic	NA	NA	53.631	11	Hypermethylation	0.000273429	0.000585843
778	chrLG1	3954001	3954500	8	intergenic	NA	NA	34.7877	8	Hypermethylation	0.0114032	0.0133366
779	chrLG1	3964501	3965000	20	intergenic	NA	NA	63.7775	20	Hypermethylation	0.00967242	0.011447
780	chrLG1	3966001	3966500	40	intergenic	NA	NA	27.5403	40	Hypomethylation	0.000933795	0.00159782
781	chrLG1	3986501	3987000	142	intergenic	NA	NA	142.05	142	Hypermethylation	6.63e-05	0.000182855
782	chrLG1	3988001	3988500	44	intergenic	NA	NA	105.813	44	Hypermethylation	0.0391255	0.0428041
783	chrLG1	4004001	4004500	110	intergenic	NA	NA	100.015	110	Hypomethylation	4.57e-05	0.000133048
784	chrLG1	4011001	4011500	129	intergenic	NA	NA	123.206	129	Hypomethylation	3.08e-05	9.64e-05
785	chrLG1	4019001	4019500	75	intergenic	NA	NA	52.1816	75	Hypomethylation	4.49e-06	1.96e-05
786	chrLG1	4033001	4033500	64	intergenic	NA	NA	50.7321	64	Hypomethylation	0.000254807	0.000551315
787	chrLG1	4033501	4034000	35	intergenic	NA	NA	14.4949	35	Hypomethylation	2.14e-05	7.12e-05
788	chrLG1	4035501	4036000	4	intergenic	NA	NA	30.4392	4	Hypermethylation	0.00091941	0.00157877
789	chrLG1	4037501	4038000	3	intergenic	NA	NA	39.1362	3	Hypermethylation	2.6e-06	1.25e-05
790	chrLG1	4038001	4038500	19	intergenic	NA	NA	62.328	19	Hypermethylation	0.00566502	0.00709412
791	chrLG1	4039001	4039500	12	intergenic	NA	NA	56.53	12	Hypermethylation	0.000468415	0.000911631
792	chrLG1	4041501	4042000	27	intergenic	NA	NA	79.7218	27	Hypermethylation	0.00682174	0.00836395
793	chrLG1	4042001	4042500	5	intergenic	NA	NA	31.8887	5	Hypermethylation	0.00144222	0.00229019
794	chrLG1	4042501	4043000	2	intergenic	NA	NA	20.2928	2	Hypermethylation	0.0023592	0.00340535
795	chrLG1	4043001	4043500	8	intergenic	NA	NA	37.6867	8	Hypermethylation	0.00513866	0.00653628
796	chrLG1	4044001	4044500	16	intergenic	NA	NA	55.0805	16	Hypermethylation	0.0062942	0.00779639
797	chrLG1	4058501	4059000	8	intergenic	NA	NA	39.1362	8	Hypermethylation	0.00340811	0.00461223
798	chrLG1	4061501	4062000	14	intergenic	NA	NA	55.0805	14	Hypermethylation	0.00226501	0.0033141
799	chrLG1	4064001	4064500	87	intergenic	NA	NA	79.7218	87	Hypomethylation	0.000331164	0.000681203
800	chrLG1	4070001	4070500	10	intergenic	NA	NA	39.1362	10	Hypermethylation	0.0115913	0.0135309
801	chrLG1	4075501	4076000	67	intergenic	NA	NA	52.1816	67	Hypomethylation	0.000157299	0.000372546
802	chrLG1	4080001	4080500	20	intergenic	NA	NA	65.2269	20	Hypermethylation	0.00718924	0.00877864
803	chrLG1	4087001	4087500	104	intergenic	NA	NA	100.015	104	Hypomethylation	0.000237975	0.000520387
804	chrLG1	4088501	4089000	47	intergenic	NA	NA	31.8887	47	Hypomethylation	0.000192619	0.000440916
805	chrLG1	4106501	4107000	44	intergenic	NA	NA	30.4392	44	Hypomethylation	0.000463271	0.000903905
806	chrLG1	4112001	4112500	49	intergenic	NA	NA	36.2372	49	Hypomethylation	0.00045085	0.000883458
807	chrLG1	4117501	4118000	91	intergenic	NA	NA	78.2723	91	Hypomethylation	6.15e-05	0.0001711
808	chrLG1	4119501	4120000	3	intergenic	NA	NA	59.429	3	Hypermethylation	2.57e-10	4.65e-09
809	chrLG1	4120001	4120500	6	intergenic	NA	NA	60.8785	6	Hypermethylation	7.22e-08	6.2e-07
810	chrLG1	4121001	4121500	17	intergenic	NA	NA	55.0805	17	Hypermethylation	0.00996464	0.0117651
811	chrLG1	4121501	4122000	9	intergenic	NA	NA	55.0805	9	Hypermethylation	1.51e-05	5.35e-05
812	chrLG1	4133501	4134000	27	intergenic	NA	NA	86.9693	27	Hypermethylation	0.00164278	0.00253158
813	chrLG1	4136001	4136500	106	intergenic	NA	NA	100.015	106	Hypomethylation	0.000114889	0.000286164
814	chrLG1	4136501	4137000	87	intergenic	NA	NA	76.8228	87	Hypomethylation	0.000165037	0.000386893
815	chrLG1	4141001	4141500	96	intergenic	NA	NA	78.2723	96	Hypomethylation	1.13e-05	4.17e-05
816	chrLG1	4141501	4142000	47	intergenic	NA	NA	34.7877	47	Hypomethylation	0.000538925	0.00101791
817	chrLG1	4147501	4148000	21	intergenic	NA	NA	89.8682	21	Hypermethylation	1.44e-05	5.17e-05
818	chrLG1	4153501	4154000	33	intergenic	NA	NA	110.161	33	Hypermethylation	0.000138253	0.000332655
819	chrLG1	4166001	4166500	10	intergenic	NA	NA	0	10	Hypomethylation	0.000245094	0.000533322
820	chrLG1	4166501	4167000	10	intergenic	NA	NA	0	10	Hypomethylation	0.000245094	0.000533322
821	chrLG1	4171501	4172000	12	intergenic	NA	NA	44.9341	12	Hypermethylation	0.00948508	0.0112706
822	chrLG1	4174501	4175000	71	intergenic	NA	NA	52.1816	71	Hypomethylation	2.37e-05	7.76e-05
823	chrLG1	4177001	4177500	58	intergenic	NA	NA	46.3836	58	Hypomethylation	0.000522827	0.000997546
824	chrLG1	4179501	4180000	127	intergenic	NA	NA	126.105	127	Hypomethylation	0.000113007	0.000283311
825	chrLG1	4192501	4193000	6	intergenic	NA	NA	28.9898	6	Hypermethylation	0.00817489	0.009821
826	chrLG1	4196501	4197000	3	intergenic	NA	NA	26.0908	3	Hypermethylation	0.000860688	0.00149709
827	chrLG1	4197001	4197500	4	intergenic	NA	NA	42.0351	4	Hypermethylation	1.31e-05	4.76e-05
828	chrLG1	4203001	4203500	15	intergenic	NA	NA	66.6764	15	Hypermethylation	0.000134215	0.000324434
829	chrLG1	4212001	4212500	6	intergenic	NA	NA	37.6867	6	Hypermethylation	0.000513761	0.000982207
830	chrLG1	4213001	4213500	16	intergenic	NA	NA	52.1816	16	Hypermethylation	0.0185076	0.0209147
831	chrLG1	4217501	4218000	11	intergenic	NA	NA	43.4846	11	Hypermethylation	0.00457933	0.00590262
832	chrLG1	4221501	4222000	2	intergenic	NA	NA	30.4392	2	Hypermethylation	1.96e-05	6.64e-05
833	chrLG1	4222001	4222500	2	intergenic	NA	NA	21.7423	2	Hypermethylation	0.00131833	0.00213005
834	chrLG1	4223501	4224000	19	intergenic	NA	NA	57.9795	19	Hypermethylation	0.0140925	0.0161427
835	chrLG1	4227001	4227500	17	intergenic	NA	NA	69.5754	17	Hypermethylation	0.000213092	0.000477232
836	chrLG1	4229501	4230000	10	intergenic	NA	NA	44.9341	10	Hypermethylation	0.00166131	0.00255295
837	chrLG1	4273001	4273500	27	intergenic	NA	NA	92.7672	27	Hypermethylation	0.000352974	0.000720809
838	chrLG1	4296501	4297000	8	intergenic	NA	NA	57.9795	8	Hypermethylation	2.1e-06	1.04e-05
839	chrLG1	4297001	4297500	13	intergenic	NA	NA	66.6764	13	Hypermethylation	3.42e-05	0.000105532
840	chrLG1	4298001	4298500	4	intergenic	NA	NA	28.9898	4	Hypermethylation	0.00152433	0.00238218
841	chrLG1	4304001	4304500	109	intergenic	NA	NA	104.363	109	Hypomethylation	0.000196256	0.00044559
842	chrLG1	4322501	4323000	4	intergenic	NA	NA	24.6413	4	Hypermethylation	0.0106654	0.0125399
843	chrLG1	4345501	4346000	8	intergenic	NA	NA	50.7321	8	Hypermethylation	2.54e-05	8.18e-05
844	chrLG1	4346001	4346500	2	intergenic	NA	NA	31.8887	2	Hypermethylation	1.06e-05	3.97e-05
845	chrLG1	4354001	4354500	278	intergenic	NA	NA	307.291	278	Hypermethylation	4.88e-06	2.1e-05
846	chrLG1	4358001	4358500	143	intergenic	NA	NA	130.454	143	Hypomethylation	2.58e-06	1.25e-05
847	chrLG1	4366001	4366500	7	intergenic	NA	NA	39.1362	7	Hypermethylation	0.00167444	0.00256566
848	chrLG1	4367001	4367500	40	intergenic	NA	NA	114.51	40	Hypermethylation	0.0019034	0.00286161
849	chrLG1	4367501	4368000	26	intergenic	NA	NA	72.4744	26	Hypermethylation	0.0180749	0.0204509
850	chrLG1	4378501	4379000	28	intergenic	NA	NA	76.8228	28	Hypermethylation	0.0223262	0.0250041
851	chrLG1	4380001	4380500	140	intergenic	NA	NA	124.656	140	Hypomethylation	1.81e-06	9.31e-06
852	chrLG1	4380501	4381000	97	intergenic	NA	NA	89.8682	97	Hypomethylation	0.000179107	0.000415493
853	chrLG1	4387501	4388000	30	intergenic	NA	NA	81.1713	30	Hypermethylation	0.0199897	0.0225095
854	chrLG1	4390001	4390500	8	intergenic	NA	NA	37.6867	8	Hypermethylation	0.00513866	0.00653628
855	chrLG1	4393001	4393500	99	intergenic	NA	NA	88.4187	99	Hypomethylation	7.64e-05	0.000204277
856	chrLG1	4394001	4394500	117	intergenic	NA	NA	110.161	117	Hypomethylation	6.22e-05	0.000172932
857	chrLG1	4394501	4395000	176	intergenic	NA	NA	137.701	176	Hypomethylation	3e-10	5.34e-09
858	chrLG1	4399501	4400000	8	intergenic	NA	NA	34.7877	8	Hypermethylation	0.0114032	0.0133366
859	chrLG1	4401001	4401500	4	intergenic	NA	NA	27.5403	4	Hypermethylation	0.00250938	0.00358347
860	chrLG1	4403001	4403500	11	intergenic	NA	NA	53.631	11	Hypermethylation	0.000273429	0.000585843
861	chrLG1	4404501	4405000	124	intergenic	NA	NA	120.307	124	Hypomethylation	6.89e-05	0.000187141
862	chrLG1	4407501	4408000	29	intergenic	NA	NA	104.363	29	Hypermethylation	6.75e-05	0.00018403
863	chrLG1	4408001	4408500	2	intergenic	NA	NA	31.8887	2	Hypermethylation	1.06e-05	3.97e-05
864	chrLG1	4411001	4411500	10	intergenic	NA	NA	0	10	Hypomethylation	0.000245094	0.000533322
865	chrLG1	4411501	4412000	23	intergenic	NA	NA	1.44949	23	Hypomethylation	2.51e-07	1.78e-06
866	chrLG1	4412001	4412500	48	intergenic	NA	NA	15.9444	48	Hypomethylation	1.48e-08	1.6e-07
867	chrLG1	4412501	4413000	33	intergenic	NA	NA	18.8433	33	Hypomethylation	0.00069719	0.00126502
868	chrLG1	4413001	4413500	34	intergenic	NA	NA	20.2928	34	Hypomethylation	0.00059507	0.00110427
869	chrLG1	4423501	4424000	121	intergenic	NA	NA	117.408	121	Hypomethylation	9.58e-05	0.000247526
870	chrLG1	4432001	4432500	2	intergenic	NA	NA	34.7877	2	Hypermethylation	3.07e-06	1.43e-05
871	chrLG1	4478501	4479000	99	intergenic	NA	NA	57.9795	99	Hypomethylation	1.46e-09	2.16e-08
872	chrLG1	4479001	4479500	65	intergenic	NA	NA	39.1362	65	Hypomethylation	1.26e-06	6.85e-06
873	chrLG1	4481501	4482000	39	intergenic	NA	NA	97.1157	39	Hypermethylation	0.0291851	0.0323054
874	chrLG1	4485001	4485500	138	intergenic	NA	NA	114.51	138	Hypomethylation	2.1e-07	1.54e-06
875	chrLG1	4485501	4486000	79	intergenic	NA	NA	56.53	79	Hypomethylation	3.78e-06	1.69e-05
876	chrLG1	4487001	4487500	15	intergenic	NA	NA	52.1816	15	Hypermethylation	0.0120502	0.0140252
877	chrLG1	4495001	4495500	5	intergenic	NA	NA	40.5857	5	Hypermethylation	7.06e-05	0.000190583
878	chrLG1	4503001	4503500	42	intergenic	NA	NA	107.262	42	Hypermethylation	0.0152054	0.0173571
879	chrLG1	4503501	4504000	25	intergenic	NA	NA	78.2723	25	Hypermethylation	0.00284554	0.00396813
880	chrLG1	4505001	4505500	6	intergenic	NA	NA	43.4846	6	Hypermethylation	7.13e-05	0.000192125
881	chrLG1	4522501	4523000	45	intergenic	NA	NA	117.408	45	Hypermethylation	0.0098024	0.0115921
882	chrLG1	4523001	4523500	58	intergenic	NA	NA	136.252	58	Hypermethylation	0.0236692	0.0264118
883	chrLG1	4524501	4525000	106	intergenic	NA	NA	91.3177	106	Hypomethylation	1.42e-05	5.1e-05
884	chrLG1	4538501	4539000	92	intergenic	NA	NA	84.0703	92	Hypomethylation	0.000197337	0.000446611
885	chrLG1	4539001	4539500	164	intergenic	NA	NA	160.893	164	Hypomethylation	7.03e-06	2.85e-05
886	chrLG1	4541001	4541500	7	intergenic	NA	NA	39.1362	7	Hypermethylation	0.00167444	0.00256566
887	chrLG1	4541501	4542000	6	intergenic	NA	NA	39.1362	6	Hypermethylation	0.000316266	0.000658353
888	chrLG1	4551501	4552000	38	intergenic	NA	NA	108.712	38	Hypermethylation	0.00192529	0.0028926
889	chrLG1	4552001	4552500	27	intergenic	NA	NA	92.7672	27	Hypermethylation	0.000352974	0.000720809
890	chrLG1	4556501	4557000	27	intergenic	NA	NA	85.5198	27	Hypermethylation	0.00220485	0.00325957
891	chrLG1	4560001	4560500	170	intergenic	NA	NA	160.893	170	Hypomethylation	1.88e-06	9.56e-06
892	chrLG1	4560501	4561000	145	intergenic	NA	NA	140.6	145	Hypomethylation	2.02e-05	6.8e-05
893	chrLG1	4561001	4561500	159	intergenic	NA	NA	155.095	159	Hypomethylation	1.07e-05	3.99e-05
894	chrLG1	4573001	4573500	147	intergenic	NA	NA	129.004	147	Hypomethylation	6.47e-07	3.95e-06
895	chrLG1	4574001	4574500	80	intergenic	NA	NA	71.0249	80	Hypomethylation	0.000302944	0.000638613
896	chrLG1	4576501	4577000	126	intergenic	NA	NA	124.656	126	Hypomethylation	0.000106003	0.000268582
897	chrLG1	4588501	4589000	112	intergenic	NA	NA	101.464	112	Hypomethylation	3.86e-05	0.000116315
898	chrLG1	4600001	4600500	8	intergenic	NA	NA	40.5857	8	Hypermethylation	0.00224347	0.00329266
899	chrLG1	4600501	4601000	11	intergenic	NA	NA	82.6208	11	Hypermethylation	1.48e-08	1.6e-07
900	chrLG1	4611501	4612000	35	intergenic	NA	NA	101.464	35	Hypermethylation	0.00327347	0.00446964
901	chrLG1	4612001	4612500	23	intergenic	NA	NA	107.262	23	Hypermethylation	6.04e-07	3.73e-06
902	chrLG1	4612501	4613000	17	intergenic	NA	NA	60.8785	17	Hypermethylation	0.00189009	0.00285188
903	chrLG1	4623501	4624000	10	intergenic	NA	NA	56.53	10	Hypermethylation	5.33e-05	0.000151332
904	chrLG1	4624001	4624500	9	intergenic	NA	NA	36.2372	9	Hypermethylation	0.0139417	0.0159816
905	chrLG1	4637501	4638000	84	intergenic	NA	NA	69.5754	84	Hypomethylation	5.14e-05	0.000146965
906	chrLG1	4638001	4638500	37	intergenic	NA	NA	23.1918	37	Hypomethylation	0.00043108	0.000851446
907	chrLG1	4638501	4639000	35	intergenic	NA	NA	21.7423	35	Hypomethylation	0.000743304	0.00132608
908	chrLG1	4639501	4640000	43	intergenic	NA	NA	24.6413	43	Hypomethylation	9.89e-05	0.000254334
909	chrLG1	4642501	4643000	141	intergenic	NA	NA	137.701	141	Hypomethylation	2.61e-05	8.36e-05
910	chrLG1	4647001	4647500	12	intergenic	NA	NA	46.3836	12	Hypermethylation	0.00666709	0.00819049
911	chrLG1	4661001	4661500	2	intergenic	NA	NA	18.8433	2	Hypermethylation	0.0127622	0.0147713
912	chrLG1	4661501	4662000	68	intergenic	NA	NA	55.0805	68	Hypomethylation	0.000201118	0.000453793
913	chrLG1	4662001	4662500	81	intergenic	NA	NA	68.1259	81	Hypomethylation	8.17e-05	0.000215963
914	chrLG1	4676001	4676500	42	intergenic	NA	NA	24.6413	42	Hypomethylation	0.000145535	0.000348212
915	chrLG1	4680501	4681000	83	intergenic	NA	NA	69.5754	83	Hypomethylation	6.85e-05	0.000186189
916	chrLG1	4681001	4681500	133	intergenic	NA	NA	105.813	133	Hypomethylation	1.04e-07	8.54e-07
917	chrLG1	4684001	4684500	205	intergenic	NA	NA	201.479	205	Hypomethylation	7.91e-07	4.65e-06
918	chrLG1	4684501	4685000	235	intergenic	NA	NA	207.277	235	Hypomethylation	3.31e-10	5.82e-09
919	chrLG1	4685001	4685500	190	intergenic	NA	NA	162.343	190	Hypomethylation	3.61e-09	4.75e-08
920	chrLG1	4689501	4690000	39	intergenic	NA	NA	97.1157	39	Hypermethylation	0.0291851	0.0323054
921	chrLG1	4690501	4691000	97	intergenic	NA	NA	91.3177	97	Hypomethylation	0.000248254	0.0005396
922	chrLG1	4694001	4694500	100	intergenic	NA	NA	85.5198	100	Hypomethylation	2.16e-05	7.18e-05
923	chrLG1	4694501	4695000	79	intergenic	NA	NA	65.2269	79	Hypomethylation	8.73e-05	0.000229082
924	chrLG1	4702501	4703000	2	intergenic	NA	NA	21.7423	2	Hypermethylation	0.00131833	0.00213005
925	chrLG1	4715501	4716000	126	intergenic	NA	NA	121.757	126	Hypomethylation	5.84e-05	0.000164224
926	chrLG1	4725501	4726000	17	intergenic	NA	NA	59.429	17	Hypermethylation	0.00266805	0.00374546
927	chrLG1	4732501	4733000	98	intergenic	NA	NA	92.7672	98	Hypomethylation	0.000267703	0.000576484
928	chrLG1	4744501	4745000	33	intergenic	NA	NA	18.8433	33	Hypomethylation	0.00069719	0.00126502
929	chrLG1	4745001	4745500	116	intergenic	NA	NA	111.611	116	Hypomethylation	8.53e-05	0.000224234
930	chrLG1	4749501	4750000	65	intergenic	NA	NA	155.095	65	Hypermethylation	0.0131152	0.0151491
931	chrLG1	4751001	4751500	10	intergenic	NA	NA	39.1362	10	Hypermethylation	0.0115913	0.0135309
932	chrLG1	4754001	4754500	26	intergenic	NA	NA	79.7218	26	Hypermethylation	0.00470256	0.00602501
933	chrLG1	4754501	4755000	3	intergenic	NA	NA	57.9795	3	Hypermethylation	4.81e-10	8.1e-09
934	chrLG1	4755001	4755500	4	intergenic	NA	NA	56.53	4	Hypermethylation	2.54e-08	2.56e-07
935	chrLG1	4755501	4756000	2	intergenic	NA	NA	59.429	2	Hypermethylation	3.21e-11	7.25e-10
936	chrLG1	4756001	4756500	3	intergenic	NA	NA	53.631	3	Hypermethylation	3.12e-09	4.18e-08
937	chrLG1	4758501	4759000	8	intergenic	NA	NA	59.429	8	Hypermethylation	1.26e-06	6.84e-06
938	chrLG1	4759001	4759500	12	intergenic	NA	NA	57.9795	12	Hypermethylation	0.000312981	0.000654741
939	chrLG1	4760501	4761000	10	intergenic	NA	NA	39.1362	10	Hypermethylation	0.0115913	0.0135309
940	chrLG1	4763001	4763500	122	intergenic	NA	NA	110.161	122	Hypomethylation	1.07e-05	4.02e-05
941	chrLG1	4765001	4765500	178	intergenic	NA	NA	185.534	178	Hypermethylation	3.26e-05	0.000101396
942	chrLG1	4775501	4776000	141	intergenic	NA	NA	140.6	141	Hypomethylation	6.24e-05	0.000173338
943	chrLG1	4776501	4777000	67	intergenic	NA	NA	56.53	67	Hypomethylation	0.000537154	0.00101786
944	chrLG1	4793001	4793500	6	intergenic	NA	NA	28.9898	6	Hypermethylation	0.00817489	0.009821
945	chrLG1	4795501	4796000	17	intergenic	NA	NA	56.53	17	Hypermethylation	0.00723705	0.00882563
946	chrLG1	4804501	4805000	23	intergenic	NA	NA	66.6764	23	Hypermethylation	0.0240955	0.0268539
947	chrLG1	4809501	4810000	17	intergenic	NA	NA	66.6764	17	Hypermethylation	0.000450305	0.000883235
948	chrLG1	4810001	4810500	19	intergenic	NA	NA	84.0703	19	Hypermethylation	1.95e-05	6.64e-05
949	chrLG1	4810501	4811000	24	intergenic	NA	NA	73.9239	24	Hypermethylation	0.00459641	0.00591605
950	chrLG1	4813501	4814000	25	intergenic	NA	NA	81.1713	25	Hypermethylation	0.00155392	0.00241575
951	chrLG1	4844501	4845000	8	intergenic	NA	NA	44.9341	8	Hypermethylation	0.000172786	0.000402534
952	chrLG1	4849001	4849500	24	intergenic	NA	NA	69.5754	24	Hypermethylation	0.0141924	0.0162435
953	chrLG1	4857501	4858000	103	intergenic	NA	NA	94.2167	103	Hypomethylation	8.33e-05	0.000219822
954	chrLG1	4858001	4858500	54	intergenic	NA	NA	39.1362	54	Hypomethylation	0.000264295	0.000569482
955	chrLG1	4873001	4873500	2	intergenic	NA	NA	20.2928	2	Hypermethylation	0.0023592	0.00340535
956	chrLG1	4880501	4881000	2	intergenic	NA	NA	20.2928	2	Hypermethylation	0.0023592	0.00340535
957	chrLG1	4881001	4881500	6	intergenic	NA	NA	34.7877	6	Hypermethylation	0.0013304	0.00213935
958	chrLG1	4884501	4885000	9	intergenic	NA	NA	36.2372	9	Hypermethylation	0.0139417	0.0159816
959	chrLG1	4885001	4885500	19	intergenic	NA	NA	59.429	19	Hypermethylation	0.0104664	0.0123417
960	chrLG1	4885501	4886000	29	intergenic	NA	NA	81.1713	29	Hypermethylation	0.0146258	0.0167116
961	chrLG1	4903501	4904000	72	intergenic	NA	NA	52.1816	72	Hypomethylation	1.71e-05	5.93e-05
962	chrLG1	4914501	4915000	10	intergenic	NA	NA	40.5857	10	Hypermethylation	0.00798014	0.00963278
963	chrLG1	4915001	4915500	5	intergenic	NA	NA	39.1362	5	Hypermethylation	0.000118356	0.00029175
964	chrLG1	4926501	4927000	6	intergenic	NA	NA	37.6867	6	Hypermethylation	0.000513761	0.000982207
965	chrLG1	4927001	4927500	21	intergenic	NA	NA	72.4744	21	Hypermethylation	0.00237118	0.00341754
966	chrLG1	4933001	4933500	10	intergenic	NA	NA	43.4846	10	Hypermethylation	0.00248597	0.00356949
967	chrLG1	4933501	4934000	4	intergenic	NA	NA	27.5403	4	Hypermethylation	0.00250938	0.00358347
968	chrLG1	4938001	4938500	54	intergenic	NA	NA	31.8887	54	Hypomethylation	9.82e-06	3.74e-05
969	chrLG1	4947001	4947500	88	intergenic	NA	NA	63.7775	88	Hypomethylation	1.89e-06	9.6e-06
970	chrLG1	4947501	4948000	60	intergenic	NA	NA	42.0351	60	Hypomethylation	4.88e-05	0.000140448
971	chrLG1	4955001	4955500	7	intergenic	NA	NA	44.9341	7	Hypermethylation	0.000275406	0.000587378
972	chrLG1	4957001	4957500	14	intergenic	NA	NA	47.8331	14	Hypermethylation	0.0127768	0.01478
973	chrLG1	4957501	4958000	2	intergenic	NA	NA	18.8433	2	Hypermethylation	0.0127622	0.0147713
974	chrLG1	4963001	4963500	3	intergenic	NA	NA	52.1816	3	Hypermethylation	5.81e-09	7.15e-08
975	chrLG1	4964501	4965000	49	intergenic	NA	NA	28.9898	49	Hypomethylation	2.88e-05	9.08e-05
976	chrLG1	4966001	4966500	8	intergenic	NA	NA	52.1816	8	Hypermethylation	1.56e-05	5.46e-05
977	chrLG1	4970501	4971000	58	intergenic	NA	NA	43.4846	58	Hypomethylation	0.000214431	0.000479664
978	chrLG1	4981001	4981500	5	intergenic	NA	NA	46.3836	5	Hypermethylation	8.53e-06	3.34e-05
979	chrLG1	4981501	4982000	6	intergenic	NA	NA	30.4392	6	Hypermethylation	0.00525564	0.00665711
980	chrLG1	4985001	4985500	39	intergenic	NA	NA	18.8433	39	Hypomethylation	1.62e-05	5.66e-05
981	chrLG1	4985501	4986000	37	intergenic	NA	NA	21.7423	37	Hypomethylation	0.00023202	0.000508355
982	chrLG1	4991501	4992000	81	intergenic	NA	NA	72.4744	81	Hypomethylation	0.000254215	0.000550336
983	chrLG1	4993001	4993500	4	intergenic	NA	NA	30.4392	4	Hypermethylation	0.00091941	0.00157877
984	chrLG1	5001501	5002000	82	intergenic	NA	NA	60.8785	82	Hypomethylation	7.02e-06	2.85e-05
985	chrLG1	5003001	5003500	3	intergenic	NA	NA	21.7423	3	Hypermethylation	0.00444281	0.00575931
986	chrLG1	5009001	5009500	122	intergenic	NA	NA	120.307	122	Hypomethylation	0.000137673	0.000331435
987	chrLG1	5014501	5015000	136	intergenic	NA	NA	108.712	136	Hypomethylation	7.4e-08	6.34e-07
988	chrLG1	5019001	5019500	79	intergenic	NA	NA	66.6764	79	Hypomethylation	0.000129608	0.000315329
989	chrLG1	5035501	5036000	2	intergenic	NA	NA	33.3382	2	Hypermethylation	5.72e-06	2.39e-05
990	chrLG1	5049501	5050000	78	intergenic	NA	NA	53.631	78	Hypomethylation	2.69e-06	1.29e-05
991	chrLG1	5050001	5050500	80	intergenic	NA	NA	55.0805	80	Hypomethylation	1.62e-06	8.46e-06
992	chrLG1	5055001	5055500	165	intergenic	NA	NA	163.792	165	Hypomethylation	1.33e-05	4.81e-05
993	chrLG1	5061501	5062000	6	intergenic	NA	NA	36.2372	6	Hypermethylation	0.000829453	0.00145401
994	chrLG1	5065001	5065500	8	intergenic	NA	NA	40.5857	8	Hypermethylation	0.00224347	0.00329266
995	chrLG1	5065501	5066000	2	intergenic	NA	NA	20.2928	2	Hypermethylation	0.0023592	0.00340535
996	chrLG1	5107501	5108000	43	intergenic	NA	NA	30.4392	43	Hypomethylation	0.000921643	0.00158072
997	chrLG1	5108001	5108500	59	intergenic	NA	NA	42.0351	59	Hypomethylation	9.58e-05	0.000247526
998	chrLG1	5112501	5113000	117	intergenic	NA	NA	108.712	117	Hypomethylation	4.51e-05	0.000131427
999	chrLG1	5113001	5113500	130	intergenic	NA	NA	120.307	130	Hypomethylation	1.27e-05	4.63e-05
1000	chrLG1	5117001	5117500	2	intergenic	NA	NA	33.3382	2	Hypermethylation	5.72e-06	2.39e-05
1001	chrLG1	5117501	5118000	14	intergenic	NA	NA	69.5754	14	Hypermethylation	3.02e-05	9.47e-05
1002	chrLG1	5118001	5118500	19	intergenic	NA	NA	62.328	19	Hypermethylation	0.00566502	0.00709412
1003	chrLG1	5120501	5121000	2	intergenic	NA	NA	20.2928	2	Hypermethylation	0.0023592	0.00340535
1004	chrLG1	5121001	5121500	19	intergenic	NA	NA	69.5754	19	Hypermethylation	0.0011026	0.00183565
1005	chrLG1	5153001	5153500	241	intergenic	NA	NA	256.559	241	Hypermethylation	3.39e-06	1.55e-05
1006	chrLG1	5160501	5161000	23	intergenic	NA	NA	8.69693	23	Hypomethylation	0.00019356	0.000441203
1007	chrLG1	5163501	5164000	19	intergenic	NA	NA	73.9239	19	Hypermethylation	0.000387613	0.000782295
1008	chrLG1	5164001	5164500	9	intergenic	NA	NA	63.7775	9	Hypermethylation	7.77e-07	4.6e-06
1009	chrLG1	5169501	5170000	122	intergenic	NA	NA	110.161	122	Hypomethylation	1.07e-05	4.02e-05
1010	chrLG1	5170001	5170500	95	intergenic	NA	NA	76.8228	95	Hypomethylation	1e-05	3.8e-05
1011	chrLG1	5182501	5183000	6	intergenic	NA	NA	34.7877	6	Hypermethylation	0.0013304	0.00213935
1012	chrLG1	5192501	5193000	54	intergenic	NA	NA	34.7877	54	Hypomethylation	3.25e-05	0.000100921
1013	chrLG1	5198501	5199000	6	intergenic	NA	NA	31.8887	6	Hypermethylation	0.00335045	0.00455674
1014	chrLG1	5206001	5206500	80	intergenic	NA	NA	56.53	80	Hypomethylation	2.7e-06	1.29e-05
1015	chrLG1	5208001	5208500	187	intergenic	NA	NA	163.792	187	Hypomethylation	1.16e-08	1.3e-07
1016	chrLG1	5208501	5209000	195	intergenic	NA	NA	168.141	195	Hypomethylation	3.5e-09	4.61e-08
1017	chrLG1	5209501	5210000	160	intergenic	NA	NA	131.903	160	Hypomethylation	1.93e-08	2.01e-07
1018	chrLG1	5210001	5210500	206	intergenic	NA	NA	185.534	206	Hypomethylation	1.17e-08	1.31e-07
1019	chrLG1	5218001	5218500	129	intergenic	NA	NA	127.555	129	Hypomethylation	0.000102372	0.00026205
1020	chrLG1	5226501	5227000	24	intergenic	NA	NA	73.9239	24	Hypermethylation	0.00459641	0.00591605
1021	chrLG1	5235001	5235500	7	intergenic	NA	NA	34.7877	7	Hypermethylation	0.00603095	0.00749668
1022	chrLG1	5254501	5255000	10	intergenic	NA	NA	0	10	Hypomethylation	0.000245094	0.000533322
1023	chrLG1	5263001	5263500	2	intergenic	NA	NA	52.1816	2	Hypermethylation	8.11e-10	1.29e-08
1024	chrLG1	5264001	5264500	70	intergenic	NA	NA	57.9795	70	Hypomethylation	0.000253267	0.000548505
1025	chrLG1	5267501	5268000	34	intergenic	NA	NA	107.262	34	Hypermethylation	0.000577966	0.00107599
1026	chrLG1	5268001	5268500	15	intergenic	NA	NA	73.9239	15	Hypermethylation	1.75e-05	6.05e-05
1027	chrLG1	5269501	5270000	3	intergenic	NA	NA	27.5403	3	Hypermethylation	0.000491667	0.000946161
1028	chrLG1	5277001	5277500	14	intergenic	NA	NA	65.2269	14	Hypermethylation	0.000104092	0.000265269
1029	chrLG1	5277501	5278000	3	intergenic	NA	NA	24.6413	3	Hypermethylation	0.00149764	0.00235126
1030	chrLG1	5278501	5279000	38	intergenic	NA	NA	24.6413	38	Hypomethylation	0.000532691	0.00101396
1031	chrLG1	5280501	5281000	39	intergenic	NA	NA	26.0908	39	Hypomethylation	0.000783107	0.00138509
1032	chrLG1	5282501	5283000	60	intergenic	NA	NA	36.2372	60	Hypomethylation	5.34e-06	2.27e-05
1033	chrLG1	5283001	5283500	81	intergenic	NA	NA	42.0351	81	Hypomethylation	3.26e-09	4.34e-08
1034	chrLG1	5284001	5284500	192	intergenic	NA	NA	198.58	192	Hypermethylation	1.31e-05	4.76e-05
1035	chrLG1	5284501	5285000	239	intergenic	NA	NA	218.873	239	Hypomethylation	2.53e-09	3.48e-08
1036	chrLG1	5285001	5285500	114	intergenic	NA	NA	97.1157	114	Hypomethylation	5.98e-06	2.48e-05
1037	chrLG1	5285501	5286000	112	intergenic	NA	NA	97.1157	112	Hypomethylation	9.34e-06	3.6e-05
1038	chrLG1	5289501	5290000	154	intergenic	NA	NA	147.848	154	Hypomethylation	7.08e-06	2.86e-05
1039	chrLG1	5290001	5290500	97	intergenic	NA	NA	57.9795	97	Hypomethylation	3.11e-09	4.17e-08
1040	chrLG1	5290501	5291000	68	intergenic	NA	NA	40.5857	68	Hypomethylation	5.06e-07	3.19e-06
1041	chrLG1	5320001	5320500	27	intergenic	NA	NA	101.464	27	Hypermethylation	4.88e-05	0.000140448
1042	chrLG1	5323001	5323500	41	intergenic	NA	NA	27.5403	41	Hypomethylation	0.000933795	0.00159782
1043	chrLG1	5333001	5333500	16	intergenic	NA	NA	59.429	16	Hypermethylation	0.00158952	0.00245727
1044	chrLG1	5338001	5338500	49	intergenic	NA	NA	33.3382	49	Hypomethylation	0.000162334	0.000381059
1045	chrLG1	5339001	5339500	3	intergenic	NA	NA	27.5403	3	Hypermethylation	0.000491667	0.000946161
1046	chrLG1	5341001	5341500	127	intergenic	NA	NA	102.914	127	Hypomethylation	2.34e-07	1.68e-06
1047	chrLG1	5341501	5342000	118	intergenic	NA	NA	94.2167	118	Hypomethylation	3.21e-07	2.18e-06
1048	chrLG1	5345001	5345500	192	intergenic	NA	NA	184.085	192	Hypomethylation	4.85e-07	3.08e-06
1049	chrLG1	5348501	5349000	15	intergenic	NA	NA	56.53	15	Hypermethylation	0.00450375	0.00582459
1050	chrLG1	5351001	5351500	9	intergenic	NA	NA	46.3836	9	Hypermethylation	0.000250917	0.000543675
1051	chrLG1	5351501	5352000	3	intergenic	NA	NA	28.9898	3	Hypermethylation	0.000157883	0.000372546
1052	chrLG1	5352001	5352500	5	intergenic	NA	NA	30.4392	5	Hypermethylation	0.00233202	0.00339475
1053	chrLG1	5355001	5355500	120	intergenic	NA	NA	115.959	120	Hypomethylation	0.000112917	0.000283199
1054	chrLG1	5355501	5356000	191	intergenic	NA	NA	188.433	191	Hypomethylation	1.98e-06	9.95e-06
1055	chrLG1	5356501	5357000	231	intergenic	NA	NA	243.514	231	Hypermethylation	3.78e-06	1.69e-05
1056	chrLG1	5367501	5368000	72	intergenic	NA	NA	57.9795	72	Hypomethylation	0.000104466	0.000265881
1057	chrLG1	5382001	5382500	110	intergenic	NA	NA	89.8682	110	Hypomethylation	2.35e-06	1.15e-05
1058	chrLG1	5382501	5383000	139	intergenic	NA	NA	114.51	139	Hypomethylation	1.58e-07	1.21e-06
1059	chrLG1	5390001	5390500	3	intergenic	NA	NA	49.2826	3	Hypermethylation	2e-08	2.07e-07
1060	chrLG1	5399501	5400000	3	intergenic	NA	NA	21.7423	3	Hypermethylation	0.00444281	0.00575931
1061	chrLG1	5400001	5400500	4	intergenic	NA	NA	34.7877	4	Hypermethylation	0.00019426	0.000441203
1062	chrLG1	5400501	5401000	3	intergenic	NA	NA	24.6413	3	Hypermethylation	0.00149764	0.00235126
1063	chrLG1	5407501	5408000	27	intergenic	NA	NA	14.4949	27	Hypomethylation	0.00166131	0.00255295
1064	chrLG1	5411001	5411500	134	intergenic	NA	NA	126.105	134	Hypomethylation	1.87e-05	6.43e-05
1065	chrLG1	5414501	5415000	35	intergenic	NA	NA	92.7672	35	Hypermethylation	0.0143588	0.0164235
1066	chrLG1	5422001	5422500	13	intergenic	NA	NA	53.631	13	Hypermethylation	0.00186826	0.00282289
1067	chrLG1	5422501	5423000	20	intergenic	NA	NA	62.328	20	Hypermethylation	0.0129346	0.0149497
1068	chrLG1	5424001	5424500	8	intergenic	NA	NA	42.0351	8	Hypermethylation	0.00146635	0.00231693
1069	chrLG1	5426001	5426500	10	intergenic	NA	NA	56.53	10	Hypermethylation	5.33e-05	0.000151332
1070	chrLG1	5428501	5429000	112	intergenic	NA	NA	95.6662	112	Hypomethylation	6.42e-06	2.63e-05
1071	chrLG1	5429001	5429500	128	intergenic	NA	NA	104.363	128	Hypomethylation	3.52e-07	2.37e-06
1072	chrLG1	5454001	5454500	78	intergenic	NA	NA	60.8785	78	Hypomethylation	4.54e-05	0.000132243
1073	chrLG1	5454501	5455000	104	intergenic	NA	NA	69.5754	104	Hypomethylation	2.84e-08	2.83e-07
1074	chrLG1	5455001	5455500	106	intergenic	NA	NA	62.328	106	Hypomethylation	3.03e-10	5.39e-09
1075	chrLG1	5455501	5456000	95	intergenic	NA	NA	63.7775	95	Hypomethylation	9.06e-08	7.56e-07
1076	chrLG1	5456001	5456500	90	intergenic	NA	NA	82.6208	90	Hypomethylation	0.000234486	0.000513399
1077	chrLG1	5468001	5468500	173	intergenic	NA	NA	165.242	173	Hypomethylation	1.84e-06	9.43e-06
1078	chrLG1	5468501	5469000	192	intergenic	NA	NA	168.141	192	Hypomethylation	1.31e-08	1.44e-07
1079	chrLG1	5472001	5472500	28	intergenic	NA	NA	78.2723	28	Hypermethylation	0.0174703	0.0197893
1080	chrLG1	5477001	5477500	42	intergenic	NA	NA	28.9898	42	Hypomethylation	0.000782068	0.00138414
1081	chrLG1	5478501	5479000	17	intergenic	NA	NA	71.0249	17	Hypermethylation	0.000145535	0.000348212
1082	chrLG1	5490501	5491000	23	intergenic	NA	NA	71.0249	23	Hypermethylation	0.00739299	0.0089984
1083	chrLG1	5499001	5499500	125	intergenic	NA	NA	105.813	125	Hypomethylation	1.22e-06	6.67e-06
1084	chrLG1	5500001	5500500	5	intergenic	NA	NA	27.5403	5	Hypermethylation	0.00595708	0.00743732
1085	chrLG1	5533501	5534000	9	intergenic	NA	NA	42.0351	9	Hypermethylation	0.00146635	0.00231693
1086	chrLG1	5539001	5539500	61	intergenic	NA	NA	36.2372	61	Hypomethylation	3.66e-06	1.64e-05
1087	chrLG1	5542001	5542500	50	intergenic	NA	NA	31.8887	50	Hypomethylation	6.5e-05	0.000179541
1088	chrLG1	5547501	5548000	195	intergenic	NA	NA	192.782	195	Hypomethylation	1.53e-06	8.13e-06
1089	chrLG1	5548001	5548500	108	intergenic	NA	NA	100.015	108	Hypomethylation	7.57e-05	0.00020263
1090	chrLG1	5560501	5561000	3	intergenic	NA	NA	27.5403	3	Hypermethylation	0.000491667	0.000946161
1091	chrLG1	5579501	5580000	15	intergenic	NA	NA	53.631	15	Hypermethylation	0.00873873	0.0104599
1092	chrLG1	5580001	5580500	14	intergenic	NA	NA	47.8331	14	Hypermethylation	0.0127768	0.01478
1093	chrLG1	5583001	5583500	61	intergenic	NA	NA	49.2826	61	Hypomethylation	0.000364753	0.000741431
1094	chrLG1	5596501	5597000	29	intergenic	NA	NA	81.1713	29	Hypermethylation	0.0146258	0.0167116
1095	chrLG1	5597501	5598000	16	intergenic	NA	NA	2.89898	16	Hypomethylation	0.000491667	0.000946161
1096	chrLG1	5598001	5598500	20	intergenic	NA	NA	5.79795	20	Hypomethylation	0.00019426	0.000441203
1097	chrLG1	5623001	5623500	11	intergenic	NA	NA	57.9795	11	Hypermethylation	7.5e-05	0.000200813
1098	chrLG1	5623501	5624000	12	intergenic	NA	NA	50.7321	12	Hypermethylation	0.00221931	0.00327626
1099	chrLG1	5624501	5625000	55	intergenic	NA	NA	40.5857	55	Hypomethylation	0.000221286	0.000492103
1100	chrLG1	5626001	5626500	7	intergenic	NA	NA	36.2372	7	Hypermethylation	0.00396468	0.00523361
1101	chrLG1	5639001	5639500	96	intergenic	NA	NA	84.0703	96	Hypomethylation	5.28e-05	0.000150397
1102	chrLG1	5640501	5641000	41	intergenic	NA	NA	104.363	41	Hypermethylation	0.013679	0.0157301
1103	chrLG1	5642001	5642500	179	intergenic	NA	NA	175.388	179	Hypomethylation	3.18e-06	1.47e-05
1104	chrLG1	5642501	5643000	160	intergenic	NA	NA	162.343	160	Hypermethylation	3.5e-05	0.000107152
1105	chrLG1	5643001	5643500	38	intergenic	NA	NA	101.464	38	Hypermethylation	0.0115263	0.0134679
1106	chrLG1	5643501	5644000	21	intergenic	NA	NA	65.2269	21	Hypermethylation	0.0107269	0.0126
1107	chrLG1	5652001	5652500	88	intergenic	NA	NA	68.1259	88	Hypomethylation	7.55e-06	3.02e-05
1108	chrLG1	5654001	5654500	6	intergenic	NA	NA	31.8887	6	Hypermethylation	0.00335045	0.00455674
1109	chrLG1	5656501	5657000	42	intergenic	NA	NA	26.0908	42	Hypomethylation	0.000263136	0.000567511
1110	chrLG1	5679001	5679500	60	intergenic	NA	NA	44.9341	60	Hypomethylation	0.000130039	0.000315615
1111	chrLG1	5684501	5685000	11	intergenic	NA	NA	43.4846	11	Hypermethylation	0.00457933	0.00590262
1112	chrLG1	5685001	5685500	3	intergenic	NA	NA	21.7423	3	Hypermethylation	0.00444281	0.00575931
1113	chrLG1	5695001	5695500	28	intergenic	NA	NA	5.79795	28	Hypomethylation	8.03e-07	4.7e-06
1114	chrLG1	5695501	5696000	37	intergenic	NA	NA	21.7423	37	Hypomethylation	0.00023202	0.000508355
1115	chrLG1	5698001	5698500	15	intergenic	NA	NA	55.0805	15	Hypermethylation	0.0062942	0.00779639
1116	chrLG1	5704001	5704500	7	intergenic	NA	NA	47.8331	7	Hypermethylation	6.69e-05	0.000182989
1117	chrLG1	5704501	5705000	4	intergenic	NA	NA	28.9898	4	Hypermethylation	0.00152433	0.00238218
1118	chrLG1	5721501	5722000	2	intergenic	NA	NA	23.1918	2	Hypermethylation	0.000732495	0.00130978
1119	chrLG1	5731501	5732000	10	intergenic	NA	NA	40.5857	10	Hypermethylation	0.00798014	0.00963278
1120	chrLG1	5746001	5746500	29	intergenic	NA	NA	14.4949	29	Hypomethylation	0.000477073	0.000924483
1121	chrLG1	5752501	5753000	85	intergenic	NA	NA	55.0805	85	Hypomethylation	1.37e-07	1.06e-06
1122	chrLG1	5756001	5756500	6	intergenic	NA	NA	33.3382	6	Hypermethylation	0.0021191	0.00314179
1123	chrLG1	5760001	5760500	38	intergenic	NA	NA	113.06	38	Hypermethylation	0.000864892	0.00150348
1124	chrLG1	5762001	5762500	168	intergenic	NA	NA	149.297	168	Hypomethylation	1.61e-07	1.22e-06
1125	chrLG1	5768501	5769000	26	intergenic	NA	NA	81.1713	26	Hypermethylation	0.00353701	0.00476708
1126	chrLG1	5776001	5776500	6	intergenic	NA	NA	40.5857	6	Hypermethylation	0.00019356	0.000441203
1127	chrLG1	5776501	5777000	9	intergenic	NA	NA	40.5857	9	Hypermethylation	0.00224347	0.00329266
1128	chrLG1	5783001	5783500	12	intergenic	NA	NA	56.53	12	Hypermethylation	0.000468415	0.000911631
1129	chrLG1	5783501	5784000	12	intergenic	NA	NA	65.2269	12	Hypermethylation	2.51e-05	8.11e-05
1130	chrLG1	5784001	5784500	32	intergenic	NA	NA	84.0703	32	Hypermethylation	0.0226383	0.0253302
1131	chrLG1	5785501	5786000	86	intergenic	NA	NA	75.3734	86	Hypomethylation	0.000196495	0.000446074
1132	chrLG1	5786501	5787000	19	intergenic	NA	NA	65.2269	19	Hypermethylation	0.00299352	0.00414339
1133	chrLG1	5794001	5794500	4	intergenic	NA	NA	26.0908	4	Hypermethylation	0.00664208	0.00817567
1134	chrLG1	5794501	5795000	4	intergenic	NA	NA	24.6413	4	Hypermethylation	0.0106654	0.0125399
1135	chrLG1	5798001	5798500	43	intergenic	NA	NA	20.2928	43	Hypomethylation	6.07e-06	2.51e-05
1136	chrLG1	5798501	5799000	33	intergenic	NA	NA	18.8433	33	Hypomethylation	0.00069719	0.00126502
1137	chrLG1	5799001	5799500	55	intergenic	NA	NA	39.1362	55	Hypomethylation	0.000135915	0.000327966
1138	chrLG1	5801001	5801500	3	intergenic	NA	NA	24.6413	3	Hypermethylation	0.00149764	0.00235126
1139	chrLG1	5801501	5802000	10	intergenic	NA	NA	55.0805	10	Hypermethylation	8.34e-05	0.000219822
1140	chrLG1	5803001	5803500	121	intergenic	NA	NA	113.06	121	Hypomethylation	3.76e-05	0.000113817
1141	chrLG1	5804001	5804500	8	intergenic	NA	NA	0	8	Hypomethylation	0.00195752	0.00293234
1142	chrLG1	5804501	5805000	8	intergenic	NA	NA	0	8	Hypomethylation	0.00195752	0.00293234
1143	chrLG1	5816001	5816500	27	intergenic	NA	NA	14.4949	27	Hypomethylation	0.00166131	0.00255295
1144	chrLG1	5817001	5817500	21	intergenic	NA	NA	69.5754	21	Hypermethylation	0.00441012	0.00573485
1145	chrLG1	5825501	5826000	8	intergenic	NA	NA	34.7877	8	Hypermethylation	0.0114032	0.0133366
1146	chrLG1	5826001	5826500	19	intergenic	NA	NA	60.8785	19	Hypermethylation	0.00772399	0.00935428
1147	chrLG1	5826501	5827000	10	intergenic	NA	NA	39.1362	10	Hypermethylation	0.0115913	0.0135309
1148	chrLG1	5852501	5853000	107	intergenic	NA	NA	91.3177	107	Hypomethylation	1.08e-05	4.03e-05
1149	chrLG1	5857501	5858000	52	intergenic	NA	NA	40.5857	52	Hypomethylation	0.000792724	0.00139929
1150	chrLG1	5863001	5863500	19	intergenic	NA	NA	62.328	19	Hypermethylation	0.00566502	0.00709412
1151	chrLG1	5868501	5869000	122	intergenic	NA	NA	115.959	122	Hypomethylation	5.57e-05	0.00015751
1152	chrLG1	5870001	5870500	82	intergenic	NA	NA	69.5754	82	Hypomethylation	9.11e-05	0.000236781
1153	chrLG1	5872001	5872500	9	intergenic	NA	NA	42.0351	9	Hypermethylation	0.00146635	0.00231693
1154	chrLG1	5882501	5883000	7	intergenic	NA	NA	39.1362	7	Hypermethylation	0.00167444	0.00256566
1155	chrLG1	5902501	5903000	6	intergenic	NA	NA	30.4392	6	Hypermethylation	0.00525564	0.00665711
1156	chrLG1	5904501	5905000	19	intergenic	NA	NA	62.328	19	Hypermethylation	0.00566502	0.00709412
1157	chrLG1	5905001	5905500	13	intergenic	NA	NA	46.3836	13	Hypermethylation	0.0110741	0.0129793
1158	chrLG1	5912501	5913000	6	intergenic	NA	NA	28.9898	6	Hypermethylation	0.00817489	0.009821
1159	chrLG1	5914501	5915000	20	intergenic	NA	NA	65.2269	20	Hypermethylation	0.00718924	0.00877864
1160	chrLG1	5918001	5918500	2	intergenic	NA	NA	18.8433	2	Hypermethylation	0.0127622	0.0147713
1161	chrLG1	5936001	5936500	57	intergenic	NA	NA	37.6867	57	Hypomethylation	2.85e-05	8.99e-05
1162	chrLG1	5940501	5941000	47	intergenic	NA	NA	30.4392	47	Hypomethylation	0.000110675	0.000277907
1163	chrLG1	5942001	5942500	9	intergenic	NA	NA	36.2372	9	Hypermethylation	0.0139417	0.0159816
1164	chrLG1	5944001	5944500	5	intergenic	NA	NA	27.5403	5	Hypermethylation	0.00595708	0.00743732
1165	chrLG1	5973501	5974000	8	intergenic	NA	NA	36.2372	8	Hypermethylation	0.00768692	0.0093151
1166	chrLG1	5974001	5974500	3	intergenic	NA	NA	21.7423	3	Hypermethylation	0.00444281	0.00575931
1167	chrLG1	5978501	5979000	91	intergenic	NA	NA	82.6208	91	Hypomethylation	0.000181208	0.000418673
1168	chrLG1	5981501	5982000	72	intergenic	NA	NA	44.9341	72	Hypomethylation	6.87e-07	4.17e-06
1169	chrLG1	5982001	5982500	146	intergenic	NA	NA	147.848	146	Hypermethylation	6.75e-05	0.000184087
1170	chrLG1	5985001	5985500	8	intergenic	NA	NA	47.8331	8	Hypermethylation	6.69e-05	0.000182989
1171	chrLG1	5989501	5990000	17	intergenic	NA	NA	59.429	17	Hypermethylation	0.00266805	0.00374546
1172	chrLG1	5991501	5992000	6	intergenic	NA	NA	36.2372	6	Hypermethylation	0.000829453	0.00145401
1173	chrLG1	5992001	5992500	8	intergenic	NA	NA	37.6867	8	Hypermethylation	0.00513866	0.00653628
1174	chrLG1	5998001	5998500	6	intergenic	NA	NA	31.8887	6	Hypermethylation	0.00335045	0.00455674
1175	chrLG1	6000001	6000500	4	intergenic	NA	NA	28.9898	4	Hypermethylation	0.00152433	0.00238218
1176	chrLG1	6001501	6002000	7	intergenic	NA	NA	31.8887	7	Hypermethylation	0.0136065	0.0156693
1177	chrLG1	6007501	6008000	4	intergenic	NA	NA	28.9898	4	Hypermethylation	0.00152433	0.00238218
1178	chrLG1	6013001	6013500	5	intergenic	NA	NA	27.5403	5	Hypermethylation	0.00595708	0.00743732
1179	chrLG1	6020501	6021000	29	intergenic	NA	NA	11.5959	29	Hypomethylation	4.13e-05	0.000122445
1180	chrLG1	6027501	6028000	80	intergenic	NA	NA	69.5754	80	Hypomethylation	0.00021004	0.000471304
1181	chrLG1	6032501	6033000	5	intergenic	NA	NA	28.9898	5	Hypermethylation	0.00374236	0.00500301
1182	chrLG1	6033001	6033500	6	intergenic	NA	NA	31.8887	6	Hypermethylation	0.00335045	0.00455674
1183	chrLG1	6037501	6038000	129	intergenic	NA	NA	127.555	129	Hypomethylation	0.000102372	0.00026205
1184	chrLG1	6041501	6042000	4	intergenic	NA	NA	31.8887	4	Hypermethylation	0.000550905	0.00102943
1185	chrLG1	6046501	6047000	68	intergenic	NA	NA	39.1362	68	Hypomethylation	2.68e-07	1.88e-06
1186	chrLG1	6050501	6051000	58	intergenic	NA	NA	42.0351	58	Hypomethylation	9.58e-05	0.000247526
1187	chrLG1	6062001	6062500	4	intergenic	NA	NA	28.9898	4	Hypermethylation	0.00152433	0.00238218
1188	chrLG1	6068001	6068500	2	intergenic	NA	NA	40.5857	2	Hypermethylation	2.51e-07	1.78e-06
1189	chrLG1	6082001	6082500	30	intergenic	NA	NA	82.6208	30	Hypermethylation	0.0156862	0.0178569
1190	chrLG1	6095001	6095500	4	intergenic	NA	NA	33.3382	4	Hypermethylation	0.000328077	0.000675403
1191	chrLG1	6098501	6099000	15	intergenic	NA	NA	73.9239	15	Hypermethylation	1.75e-05	6.05e-05
1192	chrLG1	6099001	6099500	3	intergenic	NA	NA	33.3382	3	Hypermethylation	2.78e-05	8.79e-05
1193	chrLG1	6100001	6100500	7	intergenic	NA	NA	37.6867	7	Hypermethylation	0.00258608	0.00366735
1194	chrLG1	6116501	6117000	20	intergenic	NA	NA	59.429	20	Hypermethylation	0.0226971	0.025376
1195	chrLG1	6121501	6122000	4	intergenic	NA	NA	44.9341	4	Hypermethylation	4.34e-06	1.91e-05
1196	chrLG1	6122001	6122500	6	intergenic	NA	NA	57.9795	6	Hypermethylation	2.17e-07	1.58e-06
1197	chrLG1	6159001	6159500	116	intergenic	NA	NA	101.464	116	Hypomethylation	8.04e-06	3.19e-05
1198	chrLG1	6170001	6170500	94	intergenic	NA	NA	79.7218	94	Hypomethylation	3.92e-05	0.000117426
1199	chrLG1	6171001	6171500	10	intergenic	NA	NA	43.4846	10	Hypermethylation	0.00248597	0.00356949
1200	chrLG1	6196501	6197000	6	intergenic	NA	NA	33.3382	6	Hypermethylation	0.0021191	0.00314179
1201	chrLG1	6201001	6201500	10	intergenic	NA	NA	43.4846	10	Hypermethylation	0.00248597	0.00356949
1202	chrLG1	6205501	6206000	93	intergenic	NA	NA	84.0703	93	Hypomethylation	0.000152439	0.000363409
1203	chrLG1	6206001	6206500	6	intergenic	NA	NA	36.2372	6	Hypermethylation	0.000829453	0.00145401
1204	chrLG1	6206501	6207000	4	intergenic	NA	NA	42.0351	4	Hypermethylation	1.31e-05	4.76e-05
1205	chrLG1	6219001	6219500	3	intergenic	NA	NA	24.6413	3	Hypermethylation	0.00149764	0.00235126
1206	chrLG1	6222001	6222500	17	intergenic	NA	NA	56.53	17	Hypermethylation	0.00723705	0.00882563
1207	chrLG1	6222501	6223000	12	intergenic	NA	NA	65.2269	12	Hypermethylation	2.51e-05	8.11e-05
1208	chrLG1	6227001	6227500	5	intergenic	NA	NA	28.9898	5	Hypermethylation	0.00374236	0.00500301
1209	chrLG1	6228501	6229000	4	intergenic	NA	NA	26.0908	4	Hypermethylation	0.00664208	0.00817567
1210	chrLG1	6229001	6229500	10	intergenic	NA	NA	43.4846	10	Hypermethylation	0.00248597	0.00356949
1211	chrLG1	6234001	6234500	12	intergenic	NA	NA	49.2826	12	Hypermethylation	0.00322405	0.0044149
1212	chrLG1	6247001	6247500	58	intergenic	NA	NA	37.6867	58	Hypomethylation	1.99e-05	6.7e-05
1213	chrLG1	6247501	6248000	76	intergenic	NA	NA	55.0805	76	Hypomethylation	8.71e-06	3.39e-05
1214	chrLG1	6263001	6263500	6	intergenic	NA	NA	28.9898	6	Hypermethylation	0.00817489	0.009821
1215	chrLG1	6266501	6267000	2	intergenic	NA	NA	37.6867	2	Hypermethylation	8.82e-07	5.06e-06
1216	chrLG1	6276001	6276500	117	intergenic	NA	NA	78.2723	117	Hypomethylation	3.26e-09	4.33e-08
1217	chrLG1	6276501	6277000	134	intergenic	NA	NA	107.262	134	Hypomethylation	8.79e-08	7.37e-07
1218	chrLG1	6280001	6280500	2	intergenic	NA	NA	24.6413	2	Hypermethylation	0.000404902	0.000805274
1219	chrLG1	6287501	6288000	6	intergenic	NA	NA	30.4392	6	Hypermethylation	0.00525564	0.00665711
1220	chrLG1	6289501	6290000	13	intergenic	NA	NA	2.89898	13	Hypomethylation	0.000732495	0.00130978
1221	chrLG1	6291501	6292000	76	intergenic	NA	NA	57.9795	76	Hypomethylation	2.24e-05	7.41e-05
1222	chrLG1	6292001	6292500	85	intergenic	NA	NA	72.4744	85	Hypomethylation	8.48e-05	0.000223072
1223	chrLG1	6298501	6299000	88	intergenic	NA	NA	79.7218	88	Hypomethylation	0.000256133	0.000553617
1224	chrLG1	6302501	6303000	16	intergenic	NA	NA	60.8785	16	Hypermethylation	0.00111018	0.00184426
1225	chrLG1	6303001	6303500	10	intergenic	NA	NA	40.5857	10	Hypermethylation	0.00798014	0.00963278
1226	chrLG1	6304501	6305000	14	intergenic	NA	NA	63.7775	14	Hypermethylation	0.000155784	0.000370102
1227	chrLG1	6307001	6307500	72	intergenic	NA	NA	60.8785	72	Hypomethylation	0.00023661	0.000517575
1228	chrLG1	6321501	6322000	68	intergenic	NA	NA	57.9795	68	Hypomethylation	0.000449285	0.000881692
1229	chrLG1	6375001	6375500	10	intergenic	NA	NA	42.0351	10	Hypermethylation	0.00545034	0.00687487
1230	chrLG1	6375501	6376000	3	intergenic	NA	NA	26.0908	3	Hypermethylation	0.000860688	0.00149709
1231	chrLG1	6382001	6382500	5	intergenic	NA	NA	31.8887	5	Hypermethylation	0.00144222	0.00229019
1232	chrLG1	6382501	6383000	18	intergenic	NA	NA	56.53	18	Hypermethylation	0.0170323	0.0193151
1233	chrLG1	6386001	6386500	33	intergenic	NA	NA	17.3939	33	Hypomethylation	0.000361763	0.00073616
1234	chrLG1	6402501	6403000	115	intergenic	NA	NA	78.2723	115	Hypomethylation	9.07e-09	1.05e-07
1235	chrLG1	6403001	6403500	137	intergenic	NA	NA	118.858	137	Hypomethylation	8.68e-07	5.02e-06
1236	chrLG1	6403501	6404000	121	intergenic	NA	NA	118.858	121	Hypomethylation	0.00012901	0.000314041
1237	chrLG1	6407501	6408000	73	intergenic	NA	NA	53.631	73	Hypomethylation	1.44e-05	5.15e-05
1238	chrLG1	6408501	6409000	4	intergenic	NA	NA	37.6867	4	Hypermethylation	6.7e-05	0.000182989
1239	chrLG1	6415501	6416000	157	intergenic	NA	NA	140.6	157	Hypomethylation	5.2e-07	3.27e-06
1240	chrLG1	6419001	6419500	7	intergenic	NA	NA	40.5857	7	Hypermethylation	0.00107663	0.00180145
1241	chrLG1	6422001	6422500	2	intergenic	NA	NA	21.7423	2	Hypermethylation	0.00131833	0.00213005
1242	chrLG1	6423501	6424000	134	intergenic	NA	NA	110.161	134	Hypomethylation	1.99e-07	1.47e-06
1243	chrLG1	6427501	6428000	25	intergenic	NA	NA	8.69693	25	Hypomethylation	0.000117812	0.000291168
1244	chrLG1	6429001	6429500	3	intergenic	NA	NA	47.8331	3	Hypermethylation	6.85e-08	5.96e-07
1245	chrLG1	6429501	6430000	11	intergenic	NA	NA	47.8331	11	Hypermethylation	0.00142124	0.00226977
1246	chrLG1	6430501	6431000	80	intergenic	NA	NA	63.7775	80	Hypomethylation	4.31e-05	0.000126316
1247	chrLG1	6437501	6438000	31	intergenic	NA	NA	11.5959	31	Hypomethylation	9.48e-06	3.63e-05
1248	chrLG1	6438001	6438500	82	intergenic	NA	NA	66.6764	82	Hypomethylation	4.08e-05	0.000121435
1249	chrLG1	6440501	6441000	3	intergenic	NA	NA	28.9898	3	Hypermethylation	0.000157883	0.000372546
1250	chrLG1	6442501	6443000	93	intergenic	NA	NA	81.1713	93	Hypomethylation	7.48e-05	0.000200766
1251	chrLG1	6443001	6443500	147	intergenic	NA	NA	123.206	147	Hypomethylation	1.47e-07	1.13e-06
1252	chrLG1	6447001	6447500	50	intergenic	NA	NA	34.7877	50	Hypomethylation	0.000193958	0.000441203
1253	chrLG1	6447501	6448000	30	intergenic	NA	NA	14.4949	30	Hypomethylation	0.000311016	0.000653204
1254	chrLG1	6457501	6458000	3	intergenic	NA	NA	21.7423	3	Hypermethylation	0.00444281	0.00575931
1255	chrLG1	6469001	6469500	72	intergenic	NA	NA	56.53	72	Hypomethylation	6.8e-05	0.000185094
1256	chrLG1	6469501	6470000	73	intergenic	NA	NA	57.9795	73	Hypomethylation	5.69e-05	0.000160954
1257	chrLG1	6474001	6474500	12	intergenic	NA	NA	46.3836	12	Hypermethylation	0.00666709	0.00819049
1258	chrLG1	6474501	6475000	2	intergenic	NA	NA	53.631	2	Hypermethylation	4.26e-10	7.28e-09
1259	chrLG1	6475001	6475500	8	intergenic	NA	NA	36.2372	8	Hypermethylation	0.00768692	0.0093151
1260	chrLG1	6484001	6484500	138	intergenic	NA	NA	120.307	138	Hypomethylation	9.58e-07	5.46e-06
1261	chrLG1	6494501	6495000	141	intergenic	NA	NA	120.307	141	Hypomethylation	4.71e-07	3e-06
1262	chrLG1	6495001	6495500	158	intergenic	NA	NA	134.802	158	Hypomethylation	7.25e-08	6.22e-07
1263	chrLG1	6505501	6506000	162	intergenic	NA	NA	139.151	162	Hypomethylation	7.5e-08	6.42e-07
1264	chrLG1	6509001	6509500	13	intergenic	NA	NA	50.7321	13	Hypermethylation	0.00388515	0.00516336
1265	chrLG1	6511501	6512000	147	intergenic	NA	NA	131.903	147	Hypomethylation	1.31e-06	7.07e-06
1266	chrLG1	6512001	6512500	125	intergenic	NA	NA	115.959	125	Hypomethylation	2.1e-05	7.05e-05
1267	chrLG1	6512501	6513000	113	intergenic	NA	NA	102.914	113	Hypomethylation	3.25e-05	0.000101082
1268	chrLG1	6513001	6513500	156	intergenic	NA	NA	131.903	156	Hypomethylation	7.75e-08	6.6e-07
1269	chrLG1	6514501	6515000	16	intergenic	NA	NA	65.2269	16	Hypermethylation	0.000366088	0.000743296
1270	chrLG1	6515001	6515500	4	intergenic	NA	NA	42.0351	4	Hypermethylation	1.31e-05	4.76e-05
1271	chrLG1	6518001	6518500	125	intergenic	NA	NA	94.2167	125	Hypomethylation	4.32e-08	4.03e-07
1272	chrLG1	6518501	6519000	85	intergenic	NA	NA	59.429	85	Hypomethylation	1.16e-06	6.41e-06
1273	chrLG1	6519501	6520000	91	intergenic	NA	NA	72.4744	91	Hypomethylation	1.26e-05	4.6e-05
1274	chrLG1	6520001	6520500	164	intergenic	NA	NA	152.196	164	Hypomethylation	1.11e-06	6.16e-06
1275	chrLG1	6520501	6521000	130	intergenic	NA	NA	129.004	130	Hypomethylation	0.000108978	0.000274048
1276	chrLG1	6526001	6526500	135	intergenic	NA	NA	124.656	135	Hypomethylation	1.07e-05	3.99e-05
1277	chrLG1	6526501	6527000	115	intergenic	NA	NA	105.813	115	Hypomethylation	3.84e-05	0.000115901
1278	chrLG1	6527001	6527500	118	intergenic	NA	NA	100.015	118	Hypomethylation	3.22e-06	1.48e-05
1279	chrLG1	6528501	6529000	110	intergenic	NA	NA	105.813	110	Hypomethylation	0.00016615	0.000389032
1280	chrLG1	6535501	6536000	37	intergenic	NA	NA	98.5652	37	Hypermethylation	0.0136538	0.0157047
1281	chrLG1	6536001	6536500	18	intergenic	NA	NA	66.6764	18	Hypermethylation	0.00131935	0.00213005
1282	chrLG1	6538501	6539000	51	intergenic	NA	NA	39.1362	51	Hypomethylation	0.000950474	0.00161748
1283	chrLG1	6544001	6544500	17	intergenic	NA	NA	95.6662	17	Hypermethylation	7.73e-08	6.58e-07
1284	chrLG1	6545501	6546000	18	intergenic	NA	NA	76.8228	18	Hypermethylation	0.000105781	0.000268041
1285	chrLG1	6550001	6550500	9	intergenic	NA	NA	42.0351	9	Hypermethylation	0.00146635	0.00231693
1286	chrLG1	6553501	6554000	10	intergenic	NA	NA	0	10	Hypomethylation	0.000245094	0.000533322
1287	chrLG1	6564001	6564500	19	intergenic	NA	NA	65.2269	19	Hypermethylation	0.00299352	0.00414339
1288	chrLG1	6566501	6567000	5	intergenic	NA	NA	28.9898	5	Hypermethylation	0.00374236	0.00500301
1289	chrLG1	6567001	6567500	3	intergenic	NA	NA	24.6413	3	Hypermethylation	0.00149764	0.00235126
1290	chrLG1	6572501	6573000	6	intergenic	NA	NA	37.6867	6	Hypermethylation	0.000513761	0.000982207
1291	chrLG1	6575501	6576000	61	intergenic	NA	NA	140.6	61	Hypermethylation	0.0320723	0.0353497
1292	chrLG1	6576001	6576500	43	intergenic	NA	NA	127.555	43	Hypermethylation	0.000561479	0.00104697
1293	chrLG1	6576501	6577000	20	intergenic	NA	NA	69.5754	20	Hypermethylation	0.00285125	0.00397177
1294	chrLG1	6579501	6580000	88	intergenic	NA	NA	76.8228	88	Hypomethylation	0.000126258	0.000307822
1295	chrLG1	6596001	6596500	44	intergenic	NA	NA	31.8887	44	Hypomethylation	0.000770539	0.00136635
1296	chrLG1	6598501	6599000	5	intergenic	NA	NA	28.9898	5	Hypermethylation	0.00374236	0.00500301
1297	chrLG1	6599501	6600000	11	intergenic	NA	NA	46.3836	11	Hypermethylation	0.00211339	0.00313969
1298	chrLG1	6600001	6600500	28	intergenic	NA	NA	92.7672	28	Hypermethylation	0.000847353	0.00148105
1299	chrLG1	6606501	6607000	5	intergenic	NA	NA	34.7877	5	Hypermethylation	0.000540282	0.00101791
1300	chrLG1	6621001	6621500	7	intergenic	NA	NA	39.1362	7	Hypermethylation	0.00167444	0.00256566
1301	chrLG1	6625001	6625500	103	intergenic	NA	NA	98.5652	103	Hypomethylation	0.000221417	0.000492103
1302	chrLG1	6626001	6626500	40	intergenic	NA	NA	98.5652	40	Hypermethylation	0.0305523	0.0337255
1303	chrLG1	6635001	6635500	85	intergenic	NA	NA	73.9239	85	Hypomethylation	0.000123953	0.000302818
1304	chrLG1	6642001	6642500	30	intergenic	NA	NA	85.5198	30	Hypermethylation	0.00951299	0.0112996
1305	chrLG1	6650501	6651000	8	intergenic	NA	NA	52.1816	8	Hypermethylation	1.56e-05	5.46e-05
1306	chrLG1	6678001	6678500	39	intergenic	NA	NA	24.6413	39	Hypomethylation	0.000250325	0.00054335
1307	chrLG1	6683501	6684000	21	intergenic	NA	NA	62.328	21	Hypermethylation	0.0188315	0.0212527
1308	chrLG1	6693501	6694000	19	intergenic	NA	NA	82.6208	19	Hypermethylation	2.88e-05	9.08e-05
1309	chrLG1	6697001	6697500	45	intergenic	NA	NA	120.307	45	Hypermethylation	0.00374819	0.00500756
1310	chrLG1	6700001	6700500	48	intergenic	NA	NA	123.206	48	Hypermethylation	0.00745599	0.00907071
1311	chrLG1	6700501	6701000	13	intergenic	NA	NA	59.429	13	Hypermethylation	0.000401804	0.000805274
1312	chrLG1	6702501	6703000	62	intergenic	NA	NA	50.7321	62	Hypomethylation	0.000620178	0.00114657
1313	chrLG1	6709501	6710000	98	intergenic	NA	NA	92.7672	98	Hypomethylation	0.000267703	0.000576484
1314	chrLG1	6714001	6714500	7	intergenic	NA	NA	55.0805	7	Hypermethylation	2.02e-06	1.01e-05
1315	chrLG1	6720501	6721000	109	intergenic	NA	NA	101.464	109	Hypomethylation	0.000104783	0.000265881
1316	chrLG1	6726001	6726500	40	intergenic	NA	NA	108.712	40	Hypermethylation	0.00512366	0.00652844
1317	chrLG1	6726501	6727000	39	intergenic	NA	NA	105.813	39	Hypermethylation	0.00608451	0.00756037
1318	chrLG1	6728501	6729000	181	intergenic	NA	NA	162.343	181	Hypomethylation	8.43e-08	7.09e-07
1319	chrLG1	6729001	6729500	200	intergenic	NA	NA	171.04	200	Hypomethylation	1.92e-09	2.74e-08
1320	chrLG1	6751001	6751500	35	intergenic	NA	NA	89.8682	35	Hypermethylation	0.0226689	0.0253576
1321	chrLG1	6752001	6752500	146	intergenic	NA	NA	146.398	146	Hypermethylation	5.12e-05	0.000146465
1322	chrLG1	6765501	6766000	76	intergenic	NA	NA	44.9341	76	Hypomethylation	1.31e-07	1.03e-06
1323	chrLG1	6766001	6766500	125	intergenic	NA	NA	91.3177	125	Hypomethylation	1.72e-08	1.82e-07
1324	chrLG1	6768001	6768500	78	intergenic	NA	NA	46.3836	78	Hypomethylation	1.13e-07	9.09e-07
1325	chrLG1	6772501	6773000	13	intergenic	NA	NA	0	13	Hypomethylation	1.54e-05	5.42e-05
1326	chrLG1	6774001	6774500	9	intergenic	NA	NA	36.2372	9	Hypermethylation	0.0139417	0.0159816
1327	chrLG1	6774501	6775000	24	intergenic	NA	NA	68.1259	24	Hypermethylation	0.0185478	0.0209456
1328	chrLG1	6786001	6786500	148	intergenic	NA	NA	137.701	148	Hypomethylation	4.2e-06	1.86e-05
1329	chrLG1	6791001	6791500	11	intergenic	NA	NA	49.2826	11	Hypermethylation	0.000949698	0.00161748
1330	chrLG1	6793001	6793500	15	intergenic	NA	NA	49.2826	15	Hypermethylation	0.022427	0.0251043
1331	chrLG1	6798001	6798500	17	intergenic	NA	NA	63.7775	17	Hypermethylation	0.000932538	0.00159782
1332	chrLG1	6809001	6809500	19	intergenic	NA	NA	63.7775	19	Hypermethylation	0.00413006	0.00543202
1333	chrLG1	6812501	6813000	14	intergenic	NA	NA	52.1816	14	Hypermethylation	0.00461741	0.00593366
1334	chrLG1	6813501	6814000	58	intergenic	NA	NA	37.6867	58	Hypomethylation	1.99e-05	6.7e-05
1335	chrLG1	6818001	6818500	11	intergenic	NA	NA	47.8331	11	Hypermethylation	0.00142124	0.00226977
1336	chrLG1	6838501	6839000	13	intergenic	NA	NA	44.9341	13	Hypermethylation	0.0154733	0.0176309
1337	chrLG1	6841001	6841500	63	intergenic	NA	NA	50.7321	63	Hypomethylation	0.000344041	0.000704547
1338	chrLG1	6851001	6851500	26	intergenic	NA	NA	11.5959	26	Hypomethylation	0.000275406	0.000587378
1339	chrLG1	6856501	6857000	28	intergenic	NA	NA	79.7218	28	Hypermethylation	0.0135979	0.0156693
1340	chrLG1	6866001	6866500	14	intergenic	NA	NA	50.7321	14	Hypermethylation	0.006528	0.00805293
1341	chrLG1	6869501	6870000	3	intergenic	NA	NA	30.4392	3	Hypermethylation	8.88e-05	0.000231922
1342	chrLG1	6873001	6873500	13	intergenic	NA	NA	49.2826	13	Hypermethylation	0.00554751	0.0069768
1343	chrLG1	6881501	6882000	8	intergenic	NA	NA	34.7877	8	Hypermethylation	0.0114032	0.0133366
1344	chrLG1	6882501	6883000	32	intergenic	NA	NA	18.8433	32	Hypomethylation	0.00069719	0.00126502
1345	chrLG1	6884501	6885000	2	intergenic	NA	NA	28.9898	2	Hypermethylation	3.62e-05	0.000109843
1346	chrLG1	6893001	6893500	22	intergenic	NA	NA	10.1464	22	Hypomethylation	0.00120499	0.00198291
1347	chrLG1	6893501	6894000	109	intergenic	NA	NA	82.6208	109	Hypomethylation	3.74e-07	2.49e-06
1348	chrLG1	6894001	6894500	103	intergenic	NA	NA	94.2167	103	Hypomethylation	8.33e-05	0.000219822
1349	chrLG1	6894501	6895000	107	intergenic	NA	NA	94.2167	107	Hypomethylation	2.26e-05	7.48e-05
1350	chrLG1	6895001	6895500	95	intergenic	NA	NA	76.8228	95	Hypomethylation	1e-05	3.8e-05
1351	chrLG1	6897501	6898000	10	intergenic	NA	NA	42.0351	10	Hypermethylation	0.00545034	0.00687487
1352	chrLG1	6911001	6911500	8	intergenic	NA	NA	37.6867	8	Hypermethylation	0.00513866	0.00653628
1353	chrLG1	6913001	6913500	8	intergenic	NA	NA	47.8331	8	Hypermethylation	6.69e-05	0.000182989
1354	chrLG1	6933501	6934000	33	intergenic	NA	NA	92.7672	33	Hypermethylation	0.00557531	0.00699781
1355	chrLG1	6934001	6934500	9	intergenic	NA	NA	69.5754	9	Hypermethylation	5.97e-08	5.31e-07
1356	chrLG1	6947501	6948000	71	intergenic	NA	NA	42.0351	71	Hypomethylation	2.98e-07	2.05e-06
1357	chrLG1	6948001	6948500	61	intergenic	NA	NA	36.2372	61	Hypomethylation	3.66e-06	1.64e-05
1358	chrLG1	6954001	6954500	13	intergenic	NA	NA	46.3836	13	Hypermethylation	0.0110741	0.0129793
1359	chrLG1	6961001	6961500	31	intergenic	NA	NA	88.4187	31	Hypermethylation	0.00614794	0.00763605
1360	chrLG1	6972501	6973000	27	intergenic	NA	NA	14.4949	27	Hypomethylation	0.00166131	0.00255295
1361	chrLG1	6973001	6973500	28	intergenic	NA	NA	14.4949	28	Hypomethylation	0.000727566	0.00130978
1362	chrLG1	6975001	6975500	9	intergenic	NA	NA	39.1362	9	Hypermethylation	0.00340811	0.00461223
1363	chrLG1	6978501	6979000	4	intergenic	NA	NA	28.9898	4	Hypermethylation	0.00152433	0.00238218
1364	chrLG1	6979001	6979500	3	intergenic	NA	NA	28.9898	3	Hypermethylation	0.000157883	0.000372546
1365	chrLG1	6979501	6980000	19	intergenic	NA	NA	59.429	19	Hypermethylation	0.0104664	0.0123417
1366	chrLG1	6982001	6982500	29	intergenic	NA	NA	15.9444	29	Hypomethylation	0.000949698	0.00161748
1367	chrLG1	6982501	6983000	120	intergenic	NA	NA	98.5652	120	Hypomethylation	1.24e-06	6.78e-06
1368	chrLG1	6988001	6988500	57	intergenic	NA	NA	43.4846	57	Hypomethylation	0.000214431	0.000479664
1369	chrLG1	6995501	6996000	16	intergenic	NA	NA	60.8785	16	Hypermethylation	0.00111018	0.00184426
1370	chrLG1	6996001	6996500	14	intergenic	NA	NA	59.429	14	Hypermethylation	0.000743304	0.00132608
1371	chrLG1	6996501	6997000	5	intergenic	NA	NA	28.9898	5	Hypermethylation	0.00374236	0.00500301
1372	chrLG1	7003001	7003500	9	intergenic	NA	NA	53.631	9	Hypermethylation	2.44e-05	7.95e-05
1373	chrLG1	7004001	7004500	95	intergenic	NA	NA	76.8228	95	Hypomethylation	1e-05	3.8e-05
1374	chrLG1	7004501	7005000	107	intergenic	NA	NA	85.5198	107	Hypomethylation	2.2e-06	1.09e-05
1375	chrLG1	7011001	7011500	7	intergenic	NA	NA	36.2372	7	Hypermethylation	0.00396468	0.00523361
1376	chrLG1	7027501	7028000	5	intergenic	NA	NA	33.3382	5	Hypermethylation	0.000885647	0.00153092
1377	chrLG1	7032501	7033000	2	intergenic	NA	NA	23.1918	2	Hypermethylation	0.000732495	0.00130978
1378	chrLG1	7033501	7034000	108	intergenic	NA	NA	95.6662	108	Hypomethylation	1.9e-05	6.52e-05
1379	chrLG1	7035501	7036000	20	intergenic	NA	NA	60.8785	20	Hypermethylation	0.0171892	0.0194782
1380	chrLG1	7039001	7039500	2	intergenic	NA	NA	31.8887	2	Hypermethylation	1.06e-05	3.97e-05
1381	chrLG1	7044501	7045000	78	intergenic	NA	NA	56.53	78	Hypomethylation	7.33e-06	2.96e-05
1382	chrLG1	7045001	7045500	159	intergenic	NA	NA	140.6	159	Hypomethylation	2.39e-07	1.72e-06
1383	chrLG1	7046001	7046500	2	intergenic	NA	NA	23.1918	2	Hypermethylation	0.000732495	0.00130978
1384	chrLG1	7066501	7067000	26	intergenic	NA	NA	76.8228	26	Hypermethylation	0.00818723	0.00983362
1385	chrLG1	7069001	7069500	68	intergenic	NA	NA	53.631	68	Hypomethylation	0.000131628	0.000319139
1386	chrLG1	7077001	7077500	22	intergenic	NA	NA	63.7775	22	Hypermethylation	0.0205321	0.0230614
1387	chrLG1	7077501	7078000	25	intergenic	NA	NA	73.9239	25	Hypermethylation	0.00679068	0.00832969
1388	chrLG1	7078501	7079000	105	intergenic	NA	NA	98.5652	105	Hypomethylation	0.000106262	0.00026911
1389	chrLG1	7082501	7083000	15	intergenic	NA	NA	52.1816	15	Hypermethylation	0.0120502	0.0140252
1390	chrLG1	7085501	7086000	20	intergenic	NA	NA	8.69693	20	Hypomethylation	0.0013304	0.00213935
1391	chrLG1	7086001	7086500	63	intergenic	NA	NA	37.6867	63	Hypomethylation	2.15e-06	1.06e-05
1392	chrLG1	7089001	7089500	95	intergenic	NA	NA	85.5198	95	Hypomethylation	9.88e-05	0.000254118
1393	chrLG1	7094501	7095000	18	intergenic	NA	NA	63.7775	18	Hypermethylation	0.00259142	0.00366735
1394	chrLG1	7095501	7096000	76	intergenic	NA	NA	66.6764	76	Hypomethylation	0.000392252	0.000790623
1395	chrLG1	7096001	7096500	118	intergenic	NA	NA	100.015	118	Hypomethylation	3.22e-06	1.48e-05
1396	chrLG1	7100501	7101000	196	intergenic	NA	NA	172.489	196	Hypomethylation	1.03e-08	1.18e-07
1397	chrLG1	7101001	7101500	106	intergenic	NA	NA	94.2167	106	Hypomethylation	2.95e-05	9.28e-05
1398	chrLG1	7106501	7107000	146	intergenic	NA	NA	139.151	146	Hypomethylation	1.18e-05	4.35e-05
1399	chrLG1	7107001	7107500	88	intergenic	NA	NA	81.1713	88	Hypomethylation	0.000359392	0.000732945
1400	chrLG1	7118501	7119000	29	intergenic	NA	NA	78.2723	29	Hypermethylation	0.0238169	0.0265714
1401	chrLG1	7119001	7119500	33	intergenic	NA	NA	100.015	33	Hypermethylation	0.00145776	0.00231306
1402	chrLG1	7119501	7120000	105	intergenic	NA	NA	86.9693	105	Hypomethylation	5.91e-06	2.46e-05
1403	chrLG1	7121501	7122000	8	intergenic	NA	NA	63.7775	8	Hypermethylation	2.66e-07	1.87e-06
1404	chrLG1	7122001	7122500	3	intergenic	NA	NA	28.9898	3	Hypermethylation	0.000157883	0.000372546
1405	chrLG1	7125501	7126000	24	intergenic	NA	NA	11.5959	24	Hypomethylation	0.00107663	0.00180145
1406	chrLG1	7128001	7128500	40	intergenic	NA	NA	27.5403	40	Hypomethylation	0.000933795	0.00159782
1407	chrLG1	7151001	7151500	23	intergenic	NA	NA	71.0249	23	Hypermethylation	0.00739299	0.0089984
1408	chrLG1	7157001	7157500	102	intergenic	NA	NA	92.7672	102	Hypomethylation	9.88e-05	0.000254244
1409	chrLG1	7165001	7165500	114	intergenic	NA	NA	86.9693	114	Hypomethylation	2.24e-07	1.62e-06
1410	chrLG1	7196001	7196500	61	intergenic	NA	NA	165.242	61	Hypermethylation	0.000670699	0.00122511
1411	chrLG1	7197001	7197500	107	intergenic	NA	NA	95.6662	107	Hypomethylation	3.23e-05	0.000100504
1412	chrLG1	7197501	7198000	158	intergenic	NA	NA	143.499	158	Hypomethylation	6.2e-07	3.81e-06
1413	chrLG1	7205501	7206000	39	intergenic	NA	NA	23.1918	39	Hypomethylation	0.000134215	0.000324434
1414	chrLG1	7216501	7217000	19	intergenic	NA	NA	57.9795	19	Hypermethylation	0.0140925	0.0161427
1415	chrLG1	7218001	7218500	51	intergenic	NA	NA	39.1362	51	Hypomethylation	0.000950474	0.00161748
1416	chrLG1	7219501	7220000	41	intergenic	NA	NA	26.0908	41	Hypomethylation	0.000380375	0.000769758
1417	chrLG1	7222001	7222500	107	intergenic	NA	NA	89.8682	107	Hypomethylation	7.35e-06	2.96e-05
1418	chrLG1	7222501	7223000	109	intergenic	NA	NA	84.0703	109	Hypomethylation	5.84e-07	3.62e-06
1419	chrLG1	7226501	7227000	136	intergenic	NA	NA	133.353	136	Hypomethylation	5.35e-05	0.000152022
1420	chrLG1	7228001	7228500	260	intergenic	NA	NA	268.155	260	Hypermethylation	3.34e-07	2.26e-06
1421	chrLG1	7236001	7236500	91	intergenic	NA	NA	82.6208	91	Hypomethylation	0.000181208	0.000418673
1422	chrLG1	7243501	7244000	2	intergenic	NA	NA	21.7423	2	Hypermethylation	0.00131833	0.00213005
1423	chrLG1	7250501	7251000	19	intergenic	NA	NA	60.8785	19	Hypermethylation	0.00772399	0.00935428
1424	chrLG1	7259001	7259500	4	intergenic	NA	NA	37.6867	4	Hypermethylation	6.7e-05	0.000182989
1425	chrLG1	7259501	7260000	6	intergenic	NA	NA	60.8785	6	Hypermethylation	7.22e-08	6.2e-07
1426	chrLG1	7260501	7261000	34	intergenic	NA	NA	118.858	34	Hypermethylation	5.2e-05	0.000148438
1427	chrLG1	7261001	7261500	55	intergenic	NA	NA	149.297	55	Hypermethylation	0.00135156	0.00216967
1428	chrLG1	7286001	7286500	126	intergenic	NA	NA	114.51	126	Hypomethylation	1.17e-05	4.32e-05
1429	chrLG1	7286501	7287000	215	intergenic	NA	NA	233.367	215	Hypermethylation	2.62e-05	8.37e-05
1430	chrLG1	7291001	7291500	35	intergenic	NA	NA	20.2928	35	Hypomethylation	0.000401804	0.000805274
1431	chrLG1	7292501	7293000	74	intergenic	NA	NA	53.631	74	Hypomethylation	1.03e-05	3.91e-05
1432	chrLG1	7293001	7293500	62	intergenic	NA	NA	37.6867	62	Hypomethylation	4.57e-06	1.99e-05
1433	chrLG1	7297501	7298000	200	intergenic	NA	NA	198.58	200	Hypomethylation	1.27e-06	6.89e-06
1434	chrLG1	7304001	7304500	58	intergenic	NA	NA	44.9341	58	Hypomethylation	0.00033793	0.000693471
1435	chrLG1	7305501	7306000	22	intergenic	NA	NA	63.7775	22	Hypermethylation	0.0205321	0.0230614
1436	chrLG1	7308501	7309000	10	intergenic	NA	NA	0	10	Hypomethylation	0.000245094	0.000533322
1437	chrLG1	7312501	7313000	123	intergenic	NA	NA	117.408	123	Hypomethylation	5.98e-05	0.000167743
1438	chrLG1	7313001	7313500	129	intergenic	NA	NA	114.51	129	Hypomethylation	4.19e-06	1.85e-05
1439	chrLG1	7341501	7342000	11	intergenic	NA	NA	46.3836	11	Hypermethylation	0.00211339	0.00313969
1440	chrLG1	7342001	7342500	7	intergenic	NA	NA	37.6867	7	Hypermethylation	0.00258608	0.00366735
1441	chrLG1	7350501	7351000	93	intergenic	NA	NA	84.0703	93	Hypomethylation	0.000152439	0.000363409
1442	chrLG1	7353501	7354000	172	intergenic	NA	NA	157.994	172	Hypomethylation	3.48e-07	2.35e-06
1443	chrLG1	7354001	7354500	149	intergenic	NA	NA	144.949	149	Hypomethylation	1.56e-05	5.47e-05
1444	chrLG1	7358001	7358500	2	intergenic	NA	NA	28.9898	2	Hypermethylation	3.62e-05	0.000109843
1445	chrLG1	7361001	7361500	92	intergenic	NA	NA	68.1259	92	Hypomethylation	1.13e-06	6.28e-06
1446	chrLG1	7361501	7362000	125	intergenic	NA	NA	113.06	125	Hypomethylation	1.08e-05	4.03e-05
1447	chrLG1	7363001	7363500	39	intergenic	NA	NA	98.5652	39	Hypermethylation	0.0236361	0.0263758
1448	chrLG1	7364001	7364500	18	intergenic	NA	NA	73.9239	18	Hypermethylation	0.000222787	0.000492103
1449	chrLG1	7364501	7365000	14	intergenic	NA	NA	57.9795	14	Hypermethylation	0.00108392	0.00180957
1450	chrLG1	7365501	7366000	7	intergenic	NA	NA	40.5857	7	Hypermethylation	0.00107663	0.00180145
1451	chrLG1	7366001	7366500	5	intergenic	NA	NA	34.7877	5	Hypermethylation	0.000540282	0.00101791
1452	chrLG1	7371501	7372000	121	intergenic	NA	NA	104.363	121	Hypomethylation	3.32e-06	1.52e-05
1453	chrLG1	7372001	7372500	94	intergenic	NA	NA	82.6208	94	Hypomethylation	8.22e-05	0.000217259
1454	chrLG1	7374001	7374500	10	intergenic	NA	NA	39.1362	10	Hypermethylation	0.0115913	0.0135309
1455	chrLG1	7374501	7375000	30	intergenic	NA	NA	84.0703	30	Hypermethylation	0.0122463	0.0142438
1456	chrLG1	7375001	7375500	16	intergenic	NA	NA	56.53	16	Hypermethylation	0.00450375	0.00582459
1457	chrLG1	7377001	7377500	174	intergenic	NA	NA	163.792	174	Hypomethylation	8.43e-07	4.89e-06
1458	chrLG1	7378501	7379000	148	intergenic	NA	NA	144.949	148	Hypomethylation	1.96e-05	6.64e-05
1459	chrLG1	7385001	7385500	56	intergenic	NA	NA	42.0351	56	Hypomethylation	0.000256267	0.000553617
1460	chrLG1	7385501	7386000	140	intergenic	NA	NA	129.004	140	Hypomethylation	5.04e-06	2.16e-05
1461	chrLG1	7392001	7392500	154	intergenic	NA	NA	150.747	154	Hypomethylation	1.73e-05	5.99e-05
1462	chrLG1	7395001	7395500	73	intergenic	NA	NA	55.0805	73	Hypomethylation	2.31e-05	7.59e-05
1463	chrLG1	7396501	7397000	64	intergenic	NA	NA	53.631	64	Hypomethylation	0.000577966	0.00107599
1464	chrLG1	7403001	7403500	62	intergenic	NA	NA	44.9341	62	Hypomethylation	6.75e-05	0.00018403
1465	chrLG1	7403501	7404000	43	intergenic	NA	NA	30.4392	43	Hypomethylation	0.000921643	0.00158072
1466	chrLG1	7404001	7404500	78	intergenic	NA	NA	66.6764	78	Hypomethylation	0.000226916	0.000499643
1467	chrLG1	7404501	7405000	123	intergenic	NA	NA	79.7218	123	Hypomethylation	4.86e-10	8.17e-09
1468	chrLG1	7405001	7405500	72	intergenic	NA	NA	46.3836	72	Hypomethylation	2.16e-06	1.07e-05
1469	chrLG1	7410501	7411000	114	intergenic	NA	NA	104.363	114	Hypomethylation	3.54e-05	0.000108133
1470	chrLG1	7411001	7411500	33	intergenic	NA	NA	20.2928	33	Hypomethylation	0.00128343	0.00209498
1471	chrLG1	7420501	7421000	29	intergenic	NA	NA	81.1713	29	Hypermethylation	0.0146258	0.0167116
1472	chrLG1	7423501	7424000	243	intergenic	NA	NA	255.11	243	Hypermethylation	1.8e-06	9.26e-06
1473	chrLG1	7424001	7424500	122	intergenic	NA	NA	92.7672	122	Hypomethylation	9.52e-08	7.88e-07
1474	chrLG1	7430001	7430500	10	intergenic	NA	NA	62.328	10	Hypermethylation	8.46e-06	3.32e-05
1475	chrLG1	7440001	7440500	11	intergenic	NA	NA	56.53	11	Hypermethylation	0.000115997	0.000287803
1476	chrLG1	7443001	7443500	120	intergenic	NA	NA	102.914	120	Hypomethylation	3.95e-06	1.75e-05
1477	chrLG1	7446501	7447000	103	intergenic	NA	NA	88.4187	103	Hypomethylation	2.01e-05	6.77e-05
1478	chrLG1	7447001	7447500	88	intergenic	NA	NA	75.3734	88	Hypomethylation	8.73e-05	0.000229117
1479	chrLG1	7451001	7451500	148	intergenic	NA	NA	133.353	148	Hypomethylation	1.1e-06	6.16e-06
1480	chrLG1	7451501	7452000	38	intergenic	NA	NA	23.1918	38	Hypomethylation	0.000293631	0.000621983
1481	chrLG1	7459501	7460000	134	intergenic	NA	NA	98.5652	134	Hypomethylation	3.92e-09	5.11e-08
1482	chrLG1	7462001	7462500	120	intergenic	NA	NA	113.06	120	Hypomethylation	6.11e-05	0.000170323
1483	chrLG1	7472001	7472500	91	intergenic	NA	NA	75.3734	91	Hypomethylation	2.84e-05	8.99e-05
1484	chrLG1	7479001	7479500	104	intergenic	NA	NA	100.015	104	Hypomethylation	0.000237975	0.000520387
1485	chrLG1	7487001	7487500	128	intergenic	NA	NA	118.858	128	Hypomethylation	1.92e-05	6.59e-05
1486	chrLG1	7495001	7495500	34	intergenic	NA	NA	95.6662	34	Hypermethylation	0.00650116	0.00802779
1487	chrLG1	7506501	7507000	15	intergenic	NA	NA	81.1713	15	Hypermethylation	1.33e-06	7.16e-06
1488	chrLG1	7507001	7507500	14	intergenic	NA	NA	59.429	14	Hypermethylation	0.000743304	0.00132608
1489	chrLG1	7509501	7510000	2	intergenic	NA	NA	26.0908	2	Hypermethylation	0.000222778	0.000492103
1490	chrLG1	7511001	7511500	8	intergenic	NA	NA	66.6764	8	Hypermethylation	5.49e-08	4.97e-07
1491	chrLG1	7515001	7515500	8	intergenic	NA	NA	49.2826	8	Hypermethylation	4.13e-05	0.000122445
1492	chrLG1	7527001	7527500	8	intergenic	NA	NA	40.5857	8	Hypermethylation	0.00224347	0.00329266
1493	chrLG1	7538001	7538500	39	intergenic	NA	NA	104.363	39	Hypermethylation	0.00770976	0.00934003
1494	chrLG1	7538501	7539000	36	intergenic	NA	NA	101.464	36	Hypermethylation	0.00630573	0.00780833
1495	chrLG1	7542001	7542500	5	intergenic	NA	NA	39.1362	5	Hypermethylation	0.000118356	0.00029175
1496	chrLG1	7549501	7550000	113	intergenic	NA	NA	97.1157	113	Hypomethylation	7.86e-06	3.12e-05
1497	chrLG1	7550001	7550500	165	intergenic	NA	NA	149.297	165	Hypomethylation	4.46e-07	2.89e-06
1498	chrLG1	7550501	7551000	136	intergenic	NA	NA	117.408	136	Hypomethylation	1.03e-06	5.8e-06
1499	chrLG1	7552501	7553000	103	intergenic	NA	NA	88.4187	103	Hypomethylation	2.01e-05	6.77e-05
1500	chrLG1	7554501	7555000	71	intergenic	NA	NA	44.9341	71	Hypomethylation	9.96e-07	5.63e-06
1501	chrLG1	7555001	7555500	94	intergenic	NA	NA	66.6764	94	Hypomethylation	3.59e-07	2.4e-06
1502	chrLG1	7558001	7558500	138	intergenic	NA	NA	113.06	138	Hypomethylation	1.41e-07	1.09e-06
1503	chrLG1	7558501	7559000	78	intergenic	NA	NA	63.7775	78	Hypomethylation	0.000104151	0.000265375
1504	chrLG1	7582001	7582500	5	intergenic	NA	NA	30.4392	5	Hypermethylation	0.00233202	0.00339475
1505	chrLG1	7595501	7596000	84	intergenic	NA	NA	69.5754	84	Hypomethylation	5.14e-05	0.000146965
1506	chrLG1	7596501	7597000	23	intergenic	NA	NA	73.9239	23	Hypermethylation	0.00411496	0.00541609
1507	chrLG1	7601501	7602000	2	intergenic	NA	NA	21.7423	2	Hypermethylation	0.00131833	0.00213005
1508	chrLG1	7613501	7614000	48	intergenic	NA	NA	114.51	48	Hypermethylation	0.031084	0.0342995
1509	chrLG1	7615501	7616000	111	intergenic	NA	NA	100.015	111	Hypomethylation	3.54e-05	0.000108283
1510	chrLG1	7623501	7624000	159	intergenic	NA	NA	133.353	159	Hypomethylation	3.77e-08	3.6e-07
1511	chrLG1	7631501	7632000	11	intergenic	NA	NA	40.5857	11	Hypermethylation	0.0138181	0.0158726
1512	chrLG1	7651001	7651500	6	intergenic	NA	NA	36.2372	6	Hypermethylation	0.000829453	0.00145401
1513	chrLG1	7651501	7652000	37	intergenic	NA	NA	100.015	37	Hypermethylation	0.0108469	0.0127266
1514	chrLG1	7654001	7654500	50	intergenic	NA	NA	118.858	50	Hypermethylation	0.0287918	0.0318964
1515	chrLG1	7654501	7655000	10	intergenic	NA	NA	42.0351	10	Hypermethylation	0.00545034	0.00687487
1516	chrLG1	7668001	7668500	28	intergenic	NA	NA	82.6208	28	Hypermethylation	0.00811065	0.00977031
1517	chrLG1	7672001	7672500	19	intergenic	NA	NA	66.6764	19	Hypermethylation	0.00215752	0.00319449
1518	chrLG1	7684001	7684500	81	intergenic	NA	NA	72.4744	81	Hypomethylation	0.000254215	0.000550336
1519	chrLG1	7704001	7704500	45	intergenic	NA	NA	30.4392	45	Hypomethylation	0.000326098	0.000675403
1520	chrLG1	7709501	7710000	8	intergenic	NA	NA	36.2372	8	Hypermethylation	0.00768692	0.0093151
1521	chrLG1	7710501	7711000	3	intergenic	NA	NA	27.5403	3	Hypermethylation	0.000491667	0.000946161
1522	chrLG1	7711501	7712000	3	intergenic	NA	NA	26.0908	3	Hypermethylation	0.000860688	0.00149709
1523	chrLG1	7712501	7713000	65	intergenic	NA	NA	52.1816	65	Hypomethylation	0.000213069	0.000477232
1524	chrLG1	7725501	7726000	28	intergenic	NA	NA	82.6208	28	Hypermethylation	0.00811065	0.00977031
1525	chrLG1	7730501	7731000	105	intergenic	NA	NA	95.6662	105	Hypomethylation	5.43e-05	0.000154015
1526	chrLG1	7740501	7741000	17	intergenic	NA	NA	65.2269	17	Hypermethylation	0.000649708	0.00119182
1527	chrLG1	7771001	7771500	16	intergenic	NA	NA	55.0805	16	Hypermethylation	0.0062942	0.00779639
1528	chrLG1	7774001	7774500	12	intergenic	NA	NA	47.8331	12	Hypermethylation	0.00465245	0.00597108
1529	chrLG1	7810501	7811000	16	intergenic	NA	NA	68.1259	16	Hypermethylation	0.000170333	0.000397942
1530	chrLG1	7816501	7817000	26	intergenic	NA	NA	84.0703	26	Hypermethylation	0.00197195	0.00295021
1531	chrLG1	7823001	7823500	6	intergenic	NA	NA	40.5857	6	Hypermethylation	0.00019356	0.000441203
1532	chrLG1	7826001	7826500	77	intergenic	NA	NA	68.1259	77	Hypomethylation	0.000430432	0.000851446
1533	chrLG1	7826501	7827000	119	intergenic	NA	NA	108.712	119	Hypomethylation	2.13e-05	7.09e-05
1534	chrLG1	7828501	7829000	43	intergenic	NA	NA	30.4392	43	Hypomethylation	0.000921643	0.00158072
1535	chrLG1	7829001	7829500	100	intergenic	NA	NA	84.0703	100	Hypomethylation	9.96e-06	3.79e-05
1536	chrLG1	7834001	7834500	27	intergenic	NA	NA	76.8228	27	Hypermethylation	0.0116433	0.0135878
1537	chrLG1	7839501	7840000	104	intergenic	NA	NA	76.8228	104	Hypomethylation	3.42e-07	2.32e-06
1538	chrLG1	7844001	7844500	14	intergenic	NA	NA	63.7775	14	Hypermethylation	0.000155784	0.000370102
1539	chrLG1	7846501	7847000	16	intergenic	NA	NA	52.1816	16	Hypermethylation	0.0185076	0.0209147
1540	chrLG1	7847001	7847500	15	intergenic	NA	NA	57.9795	15	Hypermethylation	0.00320217	0.00439402
1541	chrLG1	7849501	7850000	30	intergenic	NA	NA	17.3939	30	Hypomethylation	0.00121237	0.0019914
1542	chrLG1	7850001	7850500	12	intergenic	NA	NA	49.2826	12	Hypermethylation	0.00322405	0.0044149
1543	chrLG1	7850501	7851000	17	intergenic	NA	NA	85.5198	17	Hypermethylation	1.66e-06	8.63e-06
1544	chrLG1	7852501	7853000	8	intergenic	NA	NA	34.7877	8	Hypermethylation	0.0114032	0.0133366
1545	chrLG1	7861501	7862000	34	intergenic	NA	NA	18.8433	34	Hypomethylation	0.000312981	0.000654741
1546	chrLG1	7863001	7863500	80	intergenic	NA	NA	66.6764	80	Hypomethylation	9.75e-05	0.000251149
1547	chrLG1	7874001	7874500	90	intergenic	NA	NA	79.7218	90	Hypomethylation	0.000116472	0.000288768
1548	chrLG1	7874501	7875000	203	intergenic	NA	NA	201.479	203	Hypomethylation	1.23e-06	6.69e-06
1549	chrLG1	7875501	7876000	29	intergenic	NA	NA	78.2723	29	Hypermethylation	0.0238169	0.0265714
1550	chrLG1	7876001	7876500	25	intergenic	NA	NA	78.2723	25	Hypermethylation	0.00284554	0.00396813
1551	chrLG1	7898001	7898500	20	intergenic	NA	NA	8.69693	20	Hypomethylation	0.0013304	0.00213935
1552	chrLG1	7913501	7914000	71	intergenic	NA	NA	157.994	71	Hypermethylation	0.0377766	0.0413848
1553	chrLG1	7916501	7917000	68	intergenic	NA	NA	57.9795	68	Hypomethylation	0.000449285	0.000881692
1554	chrLG1	7933001	7933500	14	intergenic	NA	NA	68.1259	14	Hypermethylation	4.58e-05	0.000133048
1555	chrLG1	7933501	7934000	15	intergenic	NA	NA	57.9795	15	Hypermethylation	0.00320217	0.00439402
1556	chrLG1	7939001	7939500	2	intergenic	NA	NA	24.6413	2	Hypermethylation	0.000404902	0.000805274
1557	chrLG1	7940501	7941000	95	intergenic	NA	NA	72.4744	95	Hypomethylation	2.77e-06	1.32e-05
1558	chrLG1	7941001	7941500	116	intergenic	NA	NA	102.914	116	Hypomethylation	1.15e-05	4.25e-05
1559	chrLG1	7941501	7942000	64	intergenic	NA	NA	53.631	64	Hypomethylation	0.000577966	0.00107599
1560	chrLG1	7947501	7948000	16	intergenic	NA	NA	53.631	16	Hypermethylation	0.0136278	0.0156779
1561	chrLG1	7948001	7948500	14	intergenic	NA	NA	50.7321	14	Hypermethylation	0.006528	0.00805293
1562	chrLG1	7955001	7955500	66	intergenic	NA	NA	46.3836	66	Hypomethylation	1.47e-05	5.23e-05
1563	chrLG1	7962501	7963000	2	intergenic	NA	NA	20.2928	2	Hypermethylation	0.0023592	0.00340535
1564	chrLG1	7973501	7974000	27	intergenic	NA	NA	81.1713	27	Hypermethylation	0.00518158	0.00658515
1565	chrLG1	7976501	7977000	16	intergenic	NA	NA	53.631	16	Hypermethylation	0.0136278	0.0156779
1566	chrLG1	7978001	7978500	30	intergenic	NA	NA	86.9693	30	Hypermethylation	0.00735356	0.00896073
1567	chrLG1	7992001	7992500	8	intergenic	NA	NA	50.7321	8	Hypermethylation	2.54e-05	8.18e-05
1568	chrLG1	8006001	8006500	6	intergenic	NA	NA	28.9898	6	Hypermethylation	0.00817489	0.009821
1569	chrLG1	8007501	8008000	24	intergenic	NA	NA	75.3734	24	Hypermethylation	0.00342092	0.00462598
1570	chrLG1	8008001	8008500	18	intergenic	NA	NA	65.2269	18	Hypermethylation	0.00185416	0.00280676
1571	chrLG1	8012001	8012500	5	intergenic	NA	NA	28.9898	5	Hypermethylation	0.00374236	0.00500301
1572	chrLG1	8012501	8013000	11	intergenic	NA	NA	44.9341	11	Hypermethylation	0.00312177	0.00429863
1573	chrLG1	8022001	8022500	27	intergenic	NA	NA	76.8228	27	Hypermethylation	0.0116433	0.0135878
1574	chrLG1	8026001	8026500	70	intergenic	NA	NA	57.9795	70	Hypomethylation	0.000253267	0.000548505
1575	chrLG1	8032001	8032500	2	intergenic	NA	NA	31.8887	2	Hypermethylation	1.06e-05	3.97e-05
1576	chrLG1	8038001	8038500	7	intergenic	NA	NA	31.8887	7	Hypermethylation	0.0136065	0.0156693
1577	chrLG1	8041001	8041500	121	intergenic	NA	NA	98.5652	121	Hypomethylation	7.01e-07	4.23e-06
1578	chrLG1	8071001	8071500	10	intergenic	NA	NA	40.5857	10	Hypermethylation	0.00798014	0.00963278
1579	chrLG1	8081001	8081500	7	intergenic	NA	NA	40.5857	7	Hypermethylation	0.00107663	0.00180145
1580	chrLG1	8081501	8082000	7	intergenic	NA	NA	40.5857	7	Hypermethylation	0.00107663	0.00180145
1581	chrLG1	8082501	8083000	36	intergenic	NA	NA	18.8433	36	Hypomethylation	9.05e-05	0.000235482
1582	chrLG1	8086001	8086500	7	intergenic	NA	NA	50.7321	7	Hypermethylation	2.54e-05	8.18e-05
1583	chrLG1	8086501	8087000	5	intergenic	NA	NA	27.5403	5	Hypermethylation	0.00595708	0.00743732
1584	chrLG1	8088501	8089000	56	intergenic	NA	NA	33.3382	56	Hypomethylation	5.74e-06	2.4e-05
1585	chrLG1	8089001	8089500	69	intergenic	NA	NA	57.9795	69	Hypomethylation	0.000337919	0.000693471
1586	chrLG1	8093501	8094000	8	intergenic	NA	NA	37.6867	8	Hypermethylation	0.00513866	0.00653628
1587	chrLG1	8101001	8101500	77	intergenic	NA	NA	50.7321	77	Hypomethylation	1.32e-06	7.13e-06
1588	chrLG1	8111001	8111500	8	intergenic	NA	NA	34.7877	8	Hypermethylation	0.0114032	0.0133366
1589	chrLG1	8112001	8112500	11	intergenic	NA	NA	42.0351	11	Hypermethylation	0.00963779	0.011412
1590	chrLG1	8115001	8115500	137	intergenic	NA	NA	123.206	137	Hypomethylation	3.6e-06	1.62e-05
1591	chrLG1	8117001	8117500	3	intergenic	NA	NA	26.0908	3	Hypermethylation	0.000860688	0.00149709
1592	chrLG1	8117501	8118000	4	intergenic	NA	NA	39.1362	4	Hypermethylation	3.91e-05	0.00011725
1593	chrLG1	8118001	8118500	10	intergenic	NA	NA	39.1362	10	Hypermethylation	0.0115913	0.0135309
1594	chrLG1	8126001	8126500	9	intergenic	NA	NA	37.6867	9	Hypermethylation	0.00954371	0.0113148
1595	chrLG1	8135501	8136000	4	intergenic	NA	NA	30.4392	4	Hypermethylation	0.00091941	0.00157877
1596	chrLG1	8136001	8136500	5	intergenic	NA	NA	28.9898	5	Hypermethylation	0.00374236	0.00500301
1597	chrLG1	8137001	8137500	29	intergenic	NA	NA	82.6208	29	Hypermethylation	0.0113723	0.0133138
1598	chrLG1	8139001	8139500	11	intergenic	NA	NA	44.9341	11	Hypermethylation	0.00312177	0.00429863
1599	chrLG1	8140001	8140500	5	intergenic	NA	NA	30.4392	5	Hypermethylation	0.00233202	0.00339475
1600	chrLG1	8140501	8141000	10	intergenic	NA	NA	39.1362	10	Hypermethylation	0.0115913	0.0135309
1601	chrLG1	8149501	8150000	110	intergenic	NA	NA	88.4187	110	Hypomethylation	1.16e-06	6.4e-06
1602	chrLG1	8150001	8150500	108	intergenic	NA	NA	78.2723	108	Hypomethylation	7.92e-08	6.73e-07
1603	chrLG1	8155001	8155500	109	intergenic	NA	NA	85.5198	109	Hypomethylation	9.02e-07	5.17e-06
1604	chrLG1	8173501	8174000	71	intergenic	NA	NA	56.53	71	Hypomethylation	9.22e-05	0.000239248
1605	chrLG1	8174001	8174500	92	intergenic	NA	NA	73.9239	92	Hypomethylation	1.06e-05	3.97e-05
1606	chrLG1	8182501	8183000	2	intergenic	NA	NA	36.2372	2	Hypermethylation	1.65e-06	8.57e-06
1607	chrLG1	8183001	8183500	4	intergenic	NA	NA	40.5857	4	Hypermethylation	2.27e-05	7.48e-05
1608	chrLG1	8186501	8187000	8	intergenic	NA	NA	36.2372	8	Hypermethylation	0.00768692	0.0093151
1609	chrLG1	8206001	8206500	9	intergenic	NA	NA	76.8228	9	Hypermethylation	4.27e-09	5.5e-08
1610	chrLG1	8206501	8207000	19	intergenic	NA	NA	95.6662	19	Hypermethylation	7.68e-07	4.57e-06
1611	chrLG1	8219501	8220000	105	intergenic	NA	NA	91.3177	105	Hypomethylation	1.86e-05	6.41e-05
1612	chrLG1	8220001	8220500	112	intergenic	NA	NA	91.3177	112	Hypomethylation	1.98e-06	9.95e-06
1613	chrLG1	8233501	8234000	65	intergenic	NA	NA	49.2826	65	Hypomethylation	8.83e-05	0.00023152
1614	chrLG1	8235001	8235500	28	intergenic	NA	NA	89.8682	28	Hypermethylation	0.00204549	0.00305449
1615	chrLG1	8242501	8243000	54	intergenic	NA	NA	127.555	54	Hypermethylation	0.0229505	0.0256161
1616	chrLG1	8248001	8248500	27	intergenic	NA	NA	98.5652	27	Hypermethylation	9.58e-05	0.000247526
1617	chrLG1	8248501	8249000	31	intergenic	NA	NA	81.1713	31	Hypermethylation	0.0356564	0.039148
1618	chrLG1	8253501	8254000	6	intergenic	NA	NA	50.7321	6	Hypermethylation	3.2e-06	1.47e-05
1619	chrLG1	8254001	8254500	53	intergenic	NA	NA	134.802	53	Hypermethylation	0.00537283	0.00679322
1620	chrLG1	8255501	8256000	19	intergenic	NA	NA	78.2723	19	Hypermethylation	9e-05	0.000234577
1621	chrLG1	8269501	8270000	5	intergenic	NA	NA	40.5857	5	Hypermethylation	7.06e-05	0.000190583
1622	chrLG1	8270001	8270500	13	intergenic	NA	NA	49.2826	13	Hypermethylation	0.00554751	0.0069768
1623	chrLG1	8270501	8271000	11	intergenic	NA	NA	53.631	11	Hypermethylation	0.000273429	0.000585843
1624	chrLG1	8272501	8273000	32	intergenic	NA	NA	88.4187	32	Hypermethylation	0.00858966	0.0103035
1625	chrLG1	8273001	8273500	18	intergenic	NA	NA	60.8785	18	Hypermethylation	0.00497554	0.00634728
1626	chrLG1	8275001	8275500	105	intergenic	NA	NA	94.2167	105	Hypomethylation	3.84e-05	0.000115775
1627	chrLG1	8276501	8277000	24	intergenic	NA	NA	71.0249	24	Hypermethylation	0.0107966	0.0126706
1628	chrLG1	8291001	8291500	17	intergenic	NA	NA	65.2269	17	Hypermethylation	0.000649708	0.00119182
1629	chrLG1	8299001	8299500	45	intergenic	NA	NA	111.611	45	Hypermethylation	0.0226216	0.0253146
1630	chrLG1	8302001	8302500	73	intergenic	NA	NA	56.53	73	Hypomethylation	3.65e-05	0.000110704
1631	chrLG1	8303001	8303500	98	intergenic	NA	NA	85.5198	98	Hypomethylation	3.38e-05	0.000104637
1632	chrLG1	8303501	8304000	86	intergenic	NA	NA	60.8785	86	Hypomethylation	1.91e-06	9.71e-06
1633	chrLG1	8308501	8309000	119	intergenic	NA	NA	113.06	119	Hypomethylation	7.76e-05	0.000207034
1634	chrLG1	8313001	8313500	10	intergenic	NA	NA	47.8331	10	Hypermethylation	0.000727566	0.00130978
1635	chrLG1	8313501	8314000	8	intergenic	NA	NA	34.7877	8	Hypermethylation	0.0114032	0.0133366
1636	chrLG1	8316001	8316500	16	intergenic	NA	NA	62.328	16	Hypermethylation	0.000771085	0.00136635
1637	chrLG1	8317001	8317500	98	intergenic	NA	NA	89.8682	98	Hypomethylation	0.000139193	0.000334678
1638	chrLG1	8317501	8318000	65	intergenic	NA	NA	37.6867	65	Hypomethylation	6.76e-07	4.12e-06
1639	chrLG1	8328001	8328500	16	intergenic	NA	NA	55.0805	16	Hypermethylation	0.0062942	0.00779639
1640	chrLG1	8333001	8333500	2	intergenic	NA	NA	28.9898	2	Hypermethylation	3.62e-05	0.000109843
1641	chrLG1	8343001	8343500	161	intergenic	NA	NA	149.297	161	Hypomethylation	1.54e-06	8.15e-06
1642	chrLG1	8363001	8363500	26	intergenic	NA	NA	98.5652	26	Hypermethylation	5.79e-05	0.000163257
1643	chrLG1	8368501	8369000	105	intergenic	NA	NA	94.2167	105	Hypomethylation	3.84e-05	0.000115775
1644	chrLG1	8375001	8375500	5	intergenic	NA	NA	33.3382	5	Hypermethylation	0.000885647	0.00153092
1645	chrLG1	8378501	8379000	78	intergenic	NA	NA	68.1259	78	Hypomethylation	0.000328896	0.000676798
1646	chrLG1	8379501	8380000	5	intergenic	NA	NA	27.5403	5	Hypermethylation	0.00595708	0.00743732
1647	chrLG1	8400501	8401000	25	intergenic	NA	NA	91.3177	25	Hypermethylation	0.000161924	0.000380498
1648	chrLG1	8401001	8401500	21	intergenic	NA	NA	86.9693	21	Hypermethylation	3.09e-05	9.64e-05
1649	chrLG1	8404501	8405000	32	intergenic	NA	NA	84.0703	32	Hypermethylation	0.0226383	0.0253302
1650	chrLG1	8407501	8408000	32	intergenic	NA	NA	91.3177	32	Hypermethylation	0.00514127	0.00653786
1651	chrLG1	8408001	8408500	26	intergenic	NA	NA	82.6208	26	Hypermethylation	0.00264733	0.0037224
1652	chrLG1	8412001	8412500	62	intergenic	NA	NA	139.151	62	Hypermethylation	0.0379782	0.041581
1653	chrLG1	8427001	8427500	123	intergenic	NA	NA	120.307	123	Hypomethylation	0.000109532	0.000275386
1654	chrLG1	8431001	8431500	195	intergenic	NA	NA	202.928	195	Hypermethylation	1.32e-05	4.78e-05
1655	chrLG1	8438001	8438500	2	intergenic	NA	NA	20.2928	2	Hypermethylation	0.0023592	0.00340535
1656	chrLG1	8450001	8450500	15	intergenic	NA	NA	57.9795	15	Hypermethylation	0.00320217	0.00439402
1657	chrLG1	8450501	8451000	31	intergenic	NA	NA	102.914	31	Hypermethylation	0.000364753	0.000741431
1658	chrLG1	8459001	8459500	7	intergenic	NA	NA	36.2372	7	Hypermethylation	0.00396468	0.00523361
1659	chrLG1	8460001	8460500	12	intergenic	NA	NA	72.4744	12	Hypermethylation	2.71e-06	1.3e-05
1660	chrLG1	8461001	8461500	134	intergenic	NA	NA	130.454	134	Hypomethylation	4.69e-05	0.000135919
1661	chrLG1	8462501	8463000	11	intergenic	NA	NA	49.2826	11	Hypermethylation	0.000949698	0.00161748
1662	chrLG1	8463001	8463500	3	intergenic	NA	NA	24.6413	3	Hypermethylation	0.00149764	0.00235126
1663	chrLG1	8471001	8471500	22	intergenic	NA	NA	8.69693	22	Hypomethylation	0.000513761	0.000982207
1664	chrLG1	8479501	8480000	39	intergenic	NA	NA	23.1918	39	Hypomethylation	0.000134215	0.000324434
1665	chrLG1	8487001	8487500	2	intergenic	NA	NA	27.5403	2	Hypermethylation	0.000122056	0.000298657
1666	chrLG1	8487501	8488000	4	intergenic	NA	NA	36.2372	4	Hypermethylation	0.000114409	0.000285077
1667	chrLG1	8490001	8490500	62	intergenic	NA	NA	49.2826	62	Hypomethylation	0.000268904	0.000578852
1668	chrLG1	8490501	8491000	60	intergenic	NA	NA	46.3836	60	Hypomethylation	0.000206392	0.000464195
1669	chrLG1	8494001	8494500	25	intergenic	NA	NA	91.3177	25	Hypermethylation	0.000161924	0.000380498
1670	chrLG1	8499501	8500000	34	intergenic	NA	NA	107.262	34	Hypermethylation	0.000577966	0.00107599
1671	chrLG1	8500001	8500500	27	intergenic	NA	NA	75.3734	27	Hypermethylation	0.015091	0.017228
1672	chrLG1	8503001	8503500	13	intergenic	NA	NA	66.6764	13	Hypermethylation	3.42e-05	0.000105532
1673	chrLG1	8503501	8504000	12	intergenic	NA	NA	46.3836	12	Hypermethylation	0.00666709	0.00819049
1674	chrLG1	8522501	8523000	23	intergenic	NA	NA	88.4187	23	Hypermethylation	0.000115215	0.000286801
1675	chrLG1	8525501	8526000	2	intergenic	NA	NA	24.6413	2	Hypermethylation	0.000404902	0.000805274
1676	chrLG1	8526001	8526500	16	intergenic	NA	NA	52.1816	16	Hypermethylation	0.0185076	0.0209147
1677	chrLG1	8526501	8527000	14	intergenic	NA	NA	56.53	14	Hypermethylation	0.00157155	0.00243857
1678	chrLG1	8534001	8534500	2	intergenic	NA	NA	24.6413	2	Hypermethylation	0.000404902	0.000805274
1679	chrLG1	8535501	8536000	66	intergenic	NA	NA	52.1816	66	Hypomethylation	0.000157299	0.000372546
1680	chrLG1	8541501	8542000	178	intergenic	NA	NA	156.545	178	Hypomethylation	4.54e-08	4.21e-07
1681	chrLG1	8542001	8542500	192	intergenic	NA	NA	152.196	192	Hypomethylation	1.3e-10	2.54e-09
1682	chrLG1	8542501	8543000	169	intergenic	NA	NA	150.747	169	Hypomethylation	1.36e-07	1.06e-06
1683	chrLG1	8547001	8547500	213	intergenic	NA	NA	211.625	213	Hypomethylation	8.39e-07	4.87e-06
1684	chrLG1	8547501	8548000	188	intergenic	NA	NA	194.231	188	Hypermethylation	1.38e-05	4.96e-05
1685	chrLG1	8558001	8558500	34	intergenic	NA	NA	95.6662	34	Hypermethylation	0.00650116	0.00802779
1686	chrLG1	8558501	8559000	12	intergenic	NA	NA	65.2269	12	Hypermethylation	2.51e-05	8.11e-05
1687	chrLG1	8561501	8562000	90	intergenic	NA	NA	76.8228	90	Hypomethylation	5.56e-05	0.000157292
1688	chrLG1	8562501	8563000	19	intergenic	NA	NA	94.2167	19	Hypermethylation	1.16e-06	6.42e-06
1689	chrLG1	8563001	8563500	8	intergenic	NA	NA	47.8331	8	Hypermethylation	6.69e-05	0.000182989
1690	chrLG1	8569001	8569500	130	intergenic	NA	NA	129.004	130	Hypomethylation	0.000108978	0.000274048
1691	chrLG1	8569501	8570000	82	intergenic	NA	NA	66.6764	82	Hypomethylation	4.08e-05	0.000121435
1692	chrLG1	8572001	8572500	22	intergenic	NA	NA	63.7775	22	Hypermethylation	0.0205321	0.0230614
1693	chrLG1	8576501	8577000	6	intergenic	NA	NA	47.8331	6	Hypermethylation	9.15e-06	3.53e-05
1694	chrLG1	8577501	8578000	125	intergenic	NA	NA	123.206	125	Hypomethylation	0.000124737	0.000304422
1695	chrLG1	8585501	8586000	11	intergenic	NA	NA	52.1816	11	Hypermethylation	0.000416456	0.000826461
1696	chrLG1	8592001	8592500	32	intergenic	NA	NA	10.1464	32	Hypomethylation	2.02e-06	1.01e-05
1697	chrLG1	8599001	8599500	10	intergenic	NA	NA	56.53	10	Hypermethylation	5.33e-05	0.000151332
1698	chrLG1	8599501	8600000	5	intergenic	NA	NA	43.4846	5	Hypermethylation	2.47e-05	8.02e-05
1699	chrLG1	8600001	8600500	2	intergenic	NA	NA	20.2928	2	Hypermethylation	0.0023592	0.00340535
1700	chrLG1	8603501	8604000	103	intergenic	NA	NA	91.3177	103	Hypomethylation	4.16e-05	0.000123255
1701	chrLG1	8617001	8617500	22	intergenic	NA	NA	81.1713	22	Hypermethylation	0.000230667	0.000506307
1702	chrLG1	8617501	8618000	10	intergenic	NA	NA	55.0805	10	Hypermethylation	8.34e-05	0.000219822
1703	chrLG1	8631501	8632000	78	intergenic	NA	NA	62.328	78	Hypomethylation	6.92e-05	0.000187632
1704	chrLG1	8645501	8646000	35	intergenic	NA	NA	15.9444	35	Hypomethylation	4.82e-05	0.000139264
1705	chrLG1	8649001	8649500	19	intergenic	NA	NA	60.8785	19	Hypermethylation	0.00772399	0.00935428
1706	chrLG1	8672001	8672500	121	intergenic	NA	NA	111.611	121	Hypomethylation	2.72e-05	8.66e-05
1707	chrLG1	8701001	8701500	109	intergenic	NA	NA	95.6662	109	Hypomethylation	1.45e-05	5.19e-05
1708	chrLG1	8701501	8702000	183	intergenic	NA	NA	160.893	183	Hypomethylation	2.75e-08	2.75e-07
1709	chrLG1	8704001	8704500	16	intergenic	NA	NA	55.0805	16	Hypermethylation	0.0062942	0.00779639
1710	chrLG1	8707001	8707500	10	intergenic	NA	NA	53.631	10	Hypermethylation	0.000130031	0.000315615
1711	chrLG1	8723501	8724000	16	intergenic	NA	NA	65.2269	16	Hypermethylation	0.000366088	0.000743296
1712	chrLG1	8726501	8727000	171	intergenic	NA	NA	172.489	171	Hypermethylation	1.24e-05	4.52e-05
1713	chrLG1	8727001	8727500	126	intergenic	NA	NA	110.161	126	Hypomethylation	3.17e-06	1.46e-05
1714	chrLG1	8732001	8732500	158	intergenic	NA	NA	142.05	158	Hypomethylation	4.4e-07	2.85e-06
1715	chrLG1	8746501	8747000	4	intergenic	NA	NA	34.7877	4	Hypermethylation	0.00019426	0.000441203
1716	chrLG1	8760501	8761000	16	intergenic	NA	NA	68.1259	16	Hypermethylation	0.000170333	0.000397942
1717	chrLG1	8767001	8767500	120	intergenic	NA	NA	111.611	120	Hypomethylation	3.22e-05	0.000100173
1718	chrLG1	8779001	8779500	33	intergenic	NA	NA	100.015	33	Hypermethylation	0.00145776	0.00231306
1719	chrLG1	8788501	8789000	48	intergenic	NA	NA	114.51	48	Hypermethylation	0.031084	0.0342995
1720	chrLG1	8789001	8789500	11	intergenic	NA	NA	40.5857	11	Hypermethylation	0.0138181	0.0158726
1721	chrLG1	8799001	8799500	68	intergenic	NA	NA	55.0805	68	Hypomethylation	0.000201118	0.000453793
1722	chrLG1	8799501	8800000	41	intergenic	NA	NA	27.5403	41	Hypomethylation	0.000933795	0.00159782
1723	chrLG1	8803501	8804000	147	intergenic	NA	NA	147.848	147	Hypermethylation	5.43e-05	0.000154033
1724	chrLG1	8804001	8804500	88	intergenic	NA	NA	81.1713	88	Hypomethylation	0.000359392	0.000732945
1725	chrLG1	8810001	8810500	9	intergenic	NA	NA	43.4846	9	Hypermethylation	0.00095196	0.00161748
1726	chrLG1	8810501	8811000	94	intergenic	NA	NA	85.5198	94	Hypomethylation	0.000166087	0.000388943
1727	chrLG1	8824501	8825000	3	intergenic	NA	NA	26.0908	3	Hypermethylation	0.000860688	0.00149709
1728	chrLG1	8825001	8825500	6	intergenic	NA	NA	46.3836	6	Hypermethylation	2.58e-05	8.27e-05
1729	chrLG1	8828501	8829000	8	intergenic	NA	NA	0	8	Hypomethylation	0.00195752	0.00293234
1730	chrLG1	8829001	8829500	17	intergenic	NA	NA	2.89898	17	Hypomethylation	0.000279321	0.000594707
1731	chrLG1	8833501	8834000	16	intergenic	NA	NA	4.34846	16	Hypomethylation	0.0015534	0.00241575
1732	chrLG1	8842001	8842500	134	intergenic	NA	NA	134.802	134	Hypermethylation	0.000111417	0.00027967
1733	chrLG1	8842501	8843000	141	intergenic	NA	NA	140.6	141	Hypomethylation	6.24e-05	0.000173338
1734	chrLG1	8843501	8844000	47	intergenic	NA	NA	30.4392	47	Hypomethylation	0.000110675	0.000277907
1735	chrLG1	8849001	8849500	5	intergenic	NA	NA	36.2372	5	Hypermethylation	0.000327558	0.000675403
1736	chrLG1	8850501	8851000	98	intergenic	NA	NA	92.7672	98	Hypomethylation	0.000267703	0.000576484
1737	chrLG1	8857501	8858000	23	intergenic	NA	NA	72.4744	23	Hypermethylation	0.00553065	0.00696447
1738	chrLG1	8860501	8861000	22	intergenic	NA	NA	68.1259	22	Hypermethylation	0.0089023	0.0106413
1739	chrLG1	8861001	8861500	16	intergenic	NA	NA	55.0805	16	Hypermethylation	0.0062942	0.00779639
1740	chrLG1	8863501	8864000	62	intergenic	NA	NA	46.3836	62	Hypomethylation	0.000108964	0.000274026
1741	chrLG1	8864001	8864500	53	intergenic	NA	NA	33.3382	53	Hypomethylation	2.63e-05	8.42e-05
1742	chrLG1	8868501	8869000	6	intergenic	NA	NA	28.9898	6	Hypermethylation	0.00817489	0.009821
1743	chrLG1	8887001	8887500	10	intergenic	NA	NA	49.2826	10	Hypermethylation	0.000477073	0.000924483
1744	chrLG1	8889001	8889500	23	intergenic	NA	NA	78.2723	23	Hypermethylation	0.00119738	0.00197568
1745	chrLG1	8895001	8895500	98	intergenic	NA	NA	89.8682	98	Hypomethylation	0.000139193	0.000334678
1746	chrLG1	8903501	8904000	224	intergenic	NA	NA	229.019	224	Hypermethylation	1.17e-06	6.42e-06
1747	chrLG1	8904001	8904500	140	intergenic	NA	NA	137.701	140	Hypomethylation	3.29e-05	0.00010206
1748	chrLG1	8910501	8911000	129	intergenic	NA	NA	127.555	129	Hypomethylation	0.000102372	0.00026205
1749	chrLG1	8942001	8942500	1104	intergenic	NA	NA	1355.27	1104	Hypermethylation	2.3e-11	5.36e-10
1750	chrLG1	8944501	8945000	941	intergenic	NA	NA	1172.64	941	Hypermethylation	4.27e-09	5.5e-08
1751	chrLG1	8945001	8945500	1112	intergenic	NA	NA	1362.52	1112	Hypermethylation	1.5e-11	3.65e-10
1752	chrLG1	8969001	8969500	73	intergenic	NA	NA	62.328	73	Hypomethylation	0.000198068	0.000447712
1753	chrLG1	8969501	8970000	109	intergenic	NA	NA	100.015	109	Hypomethylation	7.57e-05	0.00020263
1754	chrLG1	8975001	8975500	26	intergenic	NA	NA	79.7218	26	Hypermethylation	0.00470256	0.00602501
1755	chrLG1	8978501	8979000	10	intergenic	NA	NA	40.5857	10	Hypermethylation	0.00798014	0.00963278
1756	chrLG1	8987001	8987500	9	intergenic	NA	NA	40.5857	9	Hypermethylation	0.00224347	0.00329266
1757	chrLG1	8991501	8992000	19	intergenic	NA	NA	60.8785	19	Hypermethylation	0.00772399	0.00935428
1758	chrLG1	8993001	8993500	3	intergenic	NA	NA	21.7423	3	Hypermethylation	0.00444281	0.00575931
1759	chrLG1	9010501	9011000	12	intergenic	NA	NA	49.2826	12	Hypermethylation	0.00322405	0.0044149
1760	chrLG1	9020501	9021000	5	intergenic	NA	NA	36.2372	5	Hypermethylation	0.000327558	0.000675403
1761	chrLG1	9022501	9023000	2	intergenic	NA	NA	28.9898	2	Hypermethylation	3.62e-05	0.000109843
1762	chrLG1	9026501	9027000	20	intergenic	NA	NA	2.89898	20	Hypomethylation	1.54e-05	5.42e-05
1763	chrLG1	9047001	9047500	122	intergenic	NA	NA	94.2167	122	Hypomethylation	1.48e-07	1.13e-06
1764	chrLG1	9047501	9048000	65	intergenic	NA	NA	50.7321	65	Hypomethylation	0.000138253	0.000332655
1765	chrLG1	9049001	9049500	40	intergenic	NA	NA	101.464	40	Hypermethylation	0.0200601	0.022582
1766	chrLG1	9051001	9051500	161	intergenic	NA	NA	149.297	161	Hypomethylation	1.54e-06	8.15e-06
1767	chrLG1	9051501	9052000	159	intergenic	NA	NA	137.701	159	Hypomethylation	1.16e-07	9.3e-07
1768	chrLG1	9052001	9052500	148	intergenic	NA	NA	139.151	148	Hypomethylation	5.78e-06	2.41e-05
1769	chrLG1	9052501	9053000	62	intergenic	NA	NA	44.9341	62	Hypomethylation	6.75e-05	0.00018403
1770	chrLG1	9071501	9072000	118	intergenic	NA	NA	91.3177	118	Hypomethylation	1.34e-07	1.04e-06
1771	chrLG1	9077501	9078000	10	intergenic	NA	NA	52.1816	10	Hypermethylation	0.000201637	0.000454255
1772	chrLG1	9081501	9082000	89	intergenic	NA	NA	72.4744	89	Hypomethylation	1.5e-05	5.33e-05
1773	chrLG1	9097001	9097500	87	intergenic	NA	NA	76.8228	87	Hypomethylation	0.000165037	0.000386893
1774	chrLG1	9106001	9106500	33	intergenic	NA	NA	85.5198	33	Hypermethylation	0.0240076	0.0267661
1775	chrLG1	9114001	9114500	20	intergenic	NA	NA	59.429	20	Hypermethylation	0.0226971	0.025376
1776	chrLG1	9119501	9120000	13	intergenic	NA	NA	46.3836	13	Hypermethylation	0.0110741	0.0129793
1777	chrLG1	9121501	9122000	22	intergenic	NA	NA	79.7218	22	Hypermethylation	0.000538925	0.00101791
1778	chrLG1	9122001	9122500	13	intergenic	NA	NA	46.3836	13	Hypermethylation	0.0110741	0.0129793
1779	chrLG1	9125501	9126000	39	intergenic	NA	NA	97.1157	39	Hypermethylation	0.0291851	0.0323054
1780	chrLG1	9134001	9134500	40	intergenic	NA	NA	107.262	40	Hypermethylation	0.00649905	0.00802758
1781	chrLG1	9134501	9135000	13	intergenic	NA	NA	59.429	13	Hypermethylation	0.000401804	0.000805274
1782	chrLG1	9135501	9136000	8	intergenic	NA	NA	43.4846	8	Hypermethylation	0.00095196	0.00161748
1783	chrLG1	9142501	9143000	79	intergenic	NA	NA	69.5754	79	Hypomethylation	0.000275825	0.000588119
1784	chrLG1	9143001	9143500	64	intergenic	NA	NA	53.631	64	Hypomethylation	0.000577966	0.00107599
1785	chrLG1	9147001	9147500	17	intergenic	NA	NA	57.9795	17	Hypermethylation	0.00522183	0.0066273
1786	chrLG1	9147501	9148000	20	intergenic	NA	NA	84.0703	20	Hypermethylation	6.5e-05	0.000179541
1787	chrLG1	9148001	9148500	33	intergenic	NA	NA	97.1157	33	Hypermethylation	0.00252521	0.00360334
1788	chrLG1	9156001	9156500	2	intergenic	NA	NA	20.2928	2	Hypermethylation	0.0023592	0.00340535
1789	chrLG1	9171501	9172000	67	intergenic	NA	NA	56.53	67	Hypomethylation	0.000537154	0.00101786
1790	chrLG1	9172001	9172500	217	intergenic	NA	NA	160.893	217	Hypomethylation	1.31e-13	4.93e-12
1791	chrLG1	9172501	9173000	170	intergenic	NA	NA	127.555	170	Hypomethylation	1.15e-10	2.28e-09
1792	chrLG1	9174001	9174500	2	intergenic	NA	NA	24.6413	2	Hypermethylation	0.000404902	0.000805274
1793	chrLG1	9174501	9175000	2	intergenic	NA	NA	20.2928	2	Hypermethylation	0.0023592	0.00340535
1794	chrLG1	9179501	9180000	5	intergenic	NA	NA	56.53	5	Hypermethylation	1.04e-07	8.52e-07
[truncated: 61,440 more rows]
