# Supplementary material for: Global DNA Methylation Changes in Nile Tilapia Gonads during High Temperature-Induced Masculinization
Source: PLoS One. 2016 Aug 3;11(8):e0158483. doi: 10.1371/journal.pone.0158483 (PMC4972363; doi:10.1371/journal.pone.0158483)
Supplement: S3 Table — (XLSX) [file pone.0158483.s006.xlsx]

## Sheet: TF VS CF.DMR
S3 Table. List of DMRs between induced females (TF) and control females (CF)
DMR ID	Characteristic of DMRs				Annotation of DMRs			Read depth (RPKM)		Methylation change
	Chr ID	Start	End	Number of CG	Location	Gene ID	Gene symbol	TF	CF	Hypermethylation Hypomethylation	P value	FDR
152518	chrLG3	5561501	5562000	28	promoter	NM_001282890	LOC100708649	99.147	28	hypermethylation	0.0375308	0.0402658
98326	chrLG11	2598001	2598500	32	promoter	NM_001279777	LOC100534516	19.8913	32	hypomethylation	0.0104664	0.0120671
98327	chrLG11	2598501	2599000	53	promoter	NM_001279777	LOC100534516	36.2306	53	hypomethylation	0.00327347	0.00426695
107776	chrLG12	24659001	24659500	5	promoter	NM_001279622	prlr2	26.6271	5	hypermethylation	6.99e-05	0.000185979
110866	chrLG13	15945501	15946000	10	promoter	NM_001279595	gth-rii	37.7664	10	hypermethylation	0.000180313	0.000399852
111206	chrLG13	17879001	17879500	4	promoter	NM_001279460	LOC100534548	24.6934	4	hypermethylation	0.00019356	0.000421908
112451	chrLG13	24261501	24262000	5	promoter	NM_001279656	LOC100534440	29.0511	5	hypermethylation	4.27e-05	0.000123965
112451	chrLG13	24261501	24262000	5	promoter	NM_001279656	LOC100534440	29.0511	5	hypermethylation	4.27e-05	0.000123965
113835	chrLG15	3130001	3130500	10	promoter	NM_001279665	LOC100534444	0	10	hypomethylation	1.54e-05	5.45e-05
113931	chrLG15	3614501	3615000	5	promoter	NM_001279774	LOC100534515	28.6983	5	hypermethylation	0.000687676	0.00116197
113932	chrLG15	3615001	3615500	33	promoter	NM_001279774	LOC100534515	89.3747	33	hypermethylation	0.0026711	0.00356355
113932	chrLG15	3615001	3615500	33	promoter	NM_001279774	LOC100534515	89.3747	33	hypermethylation	0.0026711	0.00356355
116228	chrLG15	16581501	16582000	53	promoter	NM_001279627	LOC100534420	133.652	53	hypermethylation	0.00108181	0.00166177
116575	chrLG15	18428501	18429000	14	promoter	NM_001279661	rps12	0	14	hypomethylation	4.82e-07	3.15e-06
116589	chrLG15	18520001	18520500	85	promoter	NM_001279574	LOC100628565	68.8759	85	hypomethylation	1.31e-06	7.38e-06
116589	chrLG15	18520001	18520500	85	promoter	NM_001279574	LOC100628565	68.8759	85	hypomethylation	1.31e-06	7.38e-06
116590	chrLG15	18520501	18521000	58	promoter	NM_001279574	LOC100628565	48.3772	58	hypomethylation	9.29e-05	0.000235441
117126	chrLG15	21293501	21294000	39	promoter	NM_001279439	LOC100534528	25.4185	39	hypomethylation	7.94e-05	0.000206212
126037	chrLG17	13428501	13429000	27	promoter	NM_001279708	LOC100709074	64.2484	27	hypermethylation	0.000254807	0.000524357
126037	chrLG17	13428501	13429000	27	promoter	NM_001279708	LOC100709074	64.2484	27	hypermethylation	0.000254807	0.000524357
126092	chrLG17	13778001	13778500	70	promoter	NM_001287402	LOC100698762	133.385	70	hypermethylation	0.000130735	0.000307593
126092	chrLG17	13778001	13778500	70	promoter	NM_001287402	LOC100698762	133.385	70	hypermethylation	0.000130735	0.000307593
126093	chrLG17	13778501	13779000	45	promoter	NM_001287402	LOC100698762	96.3726	45	hypermethylation	0.00010791	0.000266037
126752	chrLG17	17701001	17701500	19	promoter	NM_001282891	LOC100696114	51.6781	19	hypermethylation	0.000270348	0.000551706
126753	chrLG17	17702001	17702500	46	promoter	NM_001282891	LOC100696114	17.4588	46	hypomethylation	1.66e-06	9.04e-06
129990	chrLG18	4979501	4980000	10	promoter	NM_001279579	agrp2	44.2491	10	hypermethylation	0.00374401	0.00480303
129990	chrLG18	4979501	4980000	10	promoter	NM_001279579	agrp2	44.2491	10	hypermethylation	0.00374401	0.00480303
131910	chrLG18	15069501	15070000	24	promoter	NM_001279779	gpr54	69.9136	24	hypermethylation	0.0312522	0.0337399
131911	chrLG18	15070001	15070500	42	promoter	NM_001279779	gpr54	113.278	42	hypermethylation	0.0249345	0.0271551
131911	chrLG18	15070001	15070500	42	promoter	NM_001279779	gpr54	113.278	42	hypermethylation	0.0249345	0.0271551
136713	chrLG19	19133001	19133500	7	promoter	NM_001279737	thbs1b	64.4722	7	hypermethylation	4.1e-10	7.86e-09
136714	chrLG19	19133501	19134000	8	promoter	NM_001279737	thbs1b	65.3095	8	hypermethylation	5.62e-09	7.48e-08
145257	chrLG22	6516001	6516500	6	promoter	NM_001279677	granzyme	37.0953	6	hypermethylation	9.2e-05	0.000233277
145257	chrLG22	6516001	6516500	6	promoter	NM_001279677	granzyme	37.0953	6	hypermethylation	9.2e-05	0.000233277
145258	chrLG22	6516501	6517000	3	promoter	NM_001279677	granzyme	31.1938	3	hypermethylation	1.46e-05	5.29e-05
145743	chrLG22	9439001	9439500	4	promoter	NM_001279542	cndp2	30.3507	4	hypermethylation	0.000184753	0.000406726
148319	chrLG22	24649001	24649500	3	promoter	NM_001282897	col1a2	32.8799	3	hypermethylation	4.97e-06	2.19e-05
151516	chrLG23	18630001	18630500	54	promoter	NM_001279513	dio1	44.3582	54	hypomethylation	6.74e-13	2.59e-11
151704	chrLG3	1076001	1076500	6	promoter	NM_001285397	LOC100702495	44.515	6	hypermethylation	0.000814887	0.00134249
151704	chrLG3	1076001	1076500	6	promoter	NM_001285397	LOC100702495	44.515	6	hypermethylation	0.000814887	0.00134249
155384	chrLG4	8922001	8922500	213	promoter	NM_001279741	LOC100534496	205.26	213	hypomethylation	3.39e-07	2.39e-06
155385	chrLG4	8922501	8923000	321	promoter	NM_001279741	LOC100534496	301.946	321	hypomethylation	5.32e-11	1.31e-09
155952	chrLG4	12268501	12269000	4	promoter	NM_001279444	col1a1	26.1528	4	hypermethylation	0.000761073	0.00126323
155952	chrLG4	12268501	12269000	4	promoter	NM_001279444	col1a1	26.1528	4	hypermethylation	0.000761073	0.00126323
157338	chrLG4	19949001	19949500	118	promoter	NM_001279703	LOC100534478	107.781	118	hypomethylation	2.38e-05	7.81e-05
163178	chrLG5	25435001	25435500	10	promoter	NM_001279711	LOC100534483	34.0587	10	hypermethylation	0.000312981	0.000617886
167809	chrLG6	19449001	19449500	6	promoter	NM_001279683	Mb	22.9688	6	hypermethylation	0.000687676	0.00116197
169053	chrLG7	3285501	3286000	5	promoter	NM_001279720	myod1	16.5756	5	hypermethylation	2.27e-05	7.49e-05
171197	chrLG7	16310001	16310500	8	promoter	NM_001279581	gsdf	28.7635	8	hypermethylation	5.97e-08	5.59e-07
171197	chrLG7	16310001	16310500	8	promoter	NM_001279581	gsdf	28.7635	8	hypermethylation	5.97e-08	5.59e-07
174930	chrLG7	37658001	37658500	13	promoter	NM_001279623	fadsd6	0	13	hypomethylation	0.000489894	0.000885764
174931	chrLG7	37660501	37661000	25	promoter	NM_001279623	fadsd6	5.8502	25	hypomethylation	0.0167675	0.0186638
176486	chrLG7	46177501	46178000	21	promoter	NM_001279643	LOC100534429	2.9251	21	hypomethylation	0.00409952	0.00520433
95383	chrLG1	23076501	23077000	8	exon	NM_001279489	cyp1a	0	8	hypomethylation	0.000489894	0.000885764
95387	chrLG1	27709001	27709500	95	exon	NM_001279757	LOC100534505	78.9978	95	hypomethylation	5.26e-05	0.000148188
95388	chrLG1	27709501	27710000	88	exon	NM_001279757	LOC100534505	71.2529	88	hypomethylation	4.2e-05	0.000122675
96237	chrLG10	8646501	8647000	57	exon	NM_001279798	hsd17b12	75.0752	57	hypermethylation	2.92e-13	1.21e-11
96238	chrLG10	8647001	8647500	46	exon	NM_001279798	hsd17b12	55.6592	46	hypermethylation	7.85e-12	2.36e-10
98326	chrLG11	2598001	2598500	32	exon	NM_001279777	LOC100534516	19.8913	32	hypomethylation	0.0104664	0.0120671
98326	chrLG11	2598001	2598500	32	exon	NM_001279777	LOC100534516	19.8913	32	hypomethylation	0.0104664	0.0120671
98327	chrLG11	2598501	2599000	53	exon	NM_001279777	LOC100534516	36.2306	53	hypomethylation	0.00327347	0.00426695
98327	chrLG11	2598501	2599000	53	exon	NM_001279777	LOC100534516	36.2306	53	hypomethylation	0.00327347	0.00426695
100656	chrLG11	15552001	15552500	115	exon	NM_001279463	rpl18	95.1941	115	hypomethylation	0.0024104	0.00327627
100656	chrLG11	15552001	15552500	115	exon	NM_001279463	rpl18	95.1941	115	hypomethylation	0.0024104	0.00327627
101951	chrLG11	22471001	22471500	46	exon	NM_001279577	rspo1	31.9682	46	hypomethylation	0.00795936	0.00939411
107078	chrLG12	20851001	20851500	50	exon	NM_001279601	ghr1	30.1306	50	hypomethylation	0.00127722	0.0019129
107780	chrLG12	32464501	32465000	65	exon	NM_001279767	LOC100534511	150.653	65	hypermethylation	1.38e-07	1.12e-06
107780	chrLG12	32464501	32465000	65	exon	NM_001279767	LOC100534511	150.653	65	hypermethylation	1.38e-07	1.12e-06
107780	chrLG12	32464501	32465000	65	exon	NM_001279767	LOC100534511	150.653	65	hypermethylation	1.38e-07	1.12e-06
107780	chrLG12	32464501	32465000	65	exon	NM_001279767	LOC100534511	150.653	65	hypermethylation	1.38e-07	1.12e-06
107781	chrLG12	32465001	32465500	48	exon	NM_001279767	LOC100534511	115.618	48	hypermethylation	9.28e-07	5.54e-06
107781	chrLG12	32465001	32465500	48	exon	NM_001279767	LOC100534511	115.618	48	hypermethylation	9.28e-07	5.54e-06
109166	chrLG13	5381001	5381500	73	exon	NM_001279648	LOC100534432	42.8504	73	hypomethylation	3.1e-06	1.51e-05
109166	chrLG13	5381001	5381500	73	exon	NM_001279648	LOC100534432	42.8504	73	hypomethylation	3.1e-06	1.51e-05
110860	chrLG13	15925501	15926000	71	exon	NM_001279595	gth-rii	147.434	71	hypermethylation	7.78e-05	0.000202958
110863	chrLG13	15934001	15934500	72	exon	NM_001279595	gth-rii	47.9343	72	hypomethylation	7.63e-05	0.000200339
110865	chrLG13	15943001	15943500	4	exon	NM_001279595	gth-rii	20.3358	4	hypermethylation	0.000885647	0.0014305
112451	chrLG13	24261501	24262000	5	exon	NM_001279656	LOC100534440	29.0511	5	hypermethylation	4.27e-05	0.000123965
113799	chrLG15	2955001	2955500	20	exon	NM_001279735	thbs1a	59.8565	20	hypermethylation	0.00474189	0.00591309
113799	chrLG15	2955001	2955500	20	exon	NM_001279735	thbs1a	59.8565	20	hypermethylation	0.00474189	0.00591309
113800	chrLG15	2957001	2957500	33	exon	NM_001279735	thbs1a	93.4745	33	hypermethylation	0.000786111	0.00130009
113800	chrLG15	2957001	2957500	33	exon	NM_001279735	thbs1a	93.4745	33	hypermethylation	0.000786111	0.00130009
114962	chrLG15	9429501	9430000	55	exon	NM_001279450	rad51	127.093	55	hypermethylation	0.00843575	0.00990491
114963	chrLG15	9433001	9433500	12	exon	NM_001279450	rad51	42.6375	12	hypermethylation	0.00497554	0.00618171
115871	chrLG15	14584501	14585000	186	exon	NM_001279770	ER	207.448	186	hypermethylation	4.14e-05	0.000121203
115873	chrLG15	14590001	14590500	22	exon	NM_001279770	ER	75.4356	22	hypermethylation	0.000165219	0.000372267
117129	chrLG15	24411501	24412000	24	exon	NM_001279621	tsh-r	68.056	24	hypermethylation	0.00505178	0.00627105
126037	chrLG17	13428501	13429000	27	exon	NM_001279708	LOC100709074	64.2484	27	hypermethylation	0.000254807	0.000524357
126093	chrLG17	13778501	13779000	45	exon	NM_001287402	LOC100698762	96.3726	45	hypermethylation	0.00010791	0.000266037
126753	chrLG17	17702001	17702500	46	exon	NM_001282891	LOC100696114	17.4588	46	hypomethylation	1.66e-06	9.04e-06
126754	chrLG17	17703501	17704000	22	exon	NM_001282891	LOC100696114	10.4753	22	hypomethylation	0.00545034	0.00670833
126851	chrLG17	20105001	20105500	38	exon	NM_001279607	LOC100534402	6.98352	38	hypomethylation	8.08e-10	1.41e-08
126852	chrLG17	20105501	20106000	25	exon	NM_001279607	LOC100534402	4.88846	25	hypomethylation	1.41e-06	7.88e-06
126853	chrLG17	20106501	20107000	65	exon	NM_001279607	LOC100534402	39.8061	65	hypomethylation	0.000263327	0.000539756
131910	chrLG18	15069501	15070000	24	exon	NM_001279779	gpr54	69.9136	24	hypermethylation	0.0312522	0.0337399
131911	chrLG18	15070001	15070500	42	exon	NM_001279779	gpr54	113.278	42	hypermethylation	0.0249345	0.0271551
136712	chrLG19	19127501	19128000	158	exon	NM_001279737	thbs1b	175.833	158	hypermethylation	1.64e-05	5.73e-05
136712	chrLG19	19127501	19128000	158	exon	NM_001279737	thbs1b	175.833	158	hypermethylation	1.64e-05	5.73e-05
141011	chrLG2	20632001	20632500	78	exon	NM_001279618	fgf16	210.889	78	hypermethylation	0.0225507	0.0246776
141012	chrLG2	20632501	20633000	114	exon	NM_001279618	fgf16	314.011	114	hypermethylation	0.00267144	0.00356395
141013	chrLG2	24626001	24626500	63	exon	NM_001279613	ara	61.3157	63	hypomethylation	1.52e-06	8.42e-06
145257	chrLG22	6516001	6516500	6	exon	NM_001279677	granzyme	37.0953	6	hypermethylation	9.2e-05	0.000233277
145293	chrLG22	6713001	6713500	15	exon	NM_001279647	ef-1a	53.1137	15	hypermethylation	0.00269561	0.00359403
148161	chrLG22	23803501	23804000	22	exon	NM_001279634	LOC100534425	61.5444	22	hypermethylation	0.0178998	0.0198387
148316	chrLG22	24632001	24632500	62	exon	NM_001282897	col1a2	51.4275	62	hypomethylation	1.46e-05	5.29e-05
148316	chrLG22	24632001	24632500	62	exon	NM_001282897	col1a2	51.4275	62	hypomethylation	1.46e-05	5.29e-05
152516	chrLG3	5555501	5556000	184	exon	NM_001282890	LOC100708649	230.669	184	hypermethylation	4.41e-14	2.15e-12
152517	chrLG3	5556001	5556500	167	exon	NM_001282890	LOC100708649	208.411	167	hypermethylation	3.32e-13	1.36e-11
152517	chrLG3	5556001	5556500	167	exon	NM_001282890	LOC100708649	208.411	167	hypermethylation	3.32e-13	1.36e-11
155298	chrLG4	8340501	8341000	35	exon	NM_001279802	LOC100534527	21.3977	35	hypomethylation	0.000222787	0.000473451
155749	chrLG4	11144001	11144500	4	exon	NM_001279786	LOC100534522	23.7753	4	hypermethylation	0.00295847	0.00390295
155750	chrLG4	11145001	11145500	27	exon	NM_001279786	LOC100534522	10.3026	27	hypomethylation	5.7e-06	2.46e-05
157793	chrLG4	22407501	22408000	110	exon	NM_001279673	LOC100534450	110.159	110	hypermethylation	0.000772732	0.00128126
160320	chrLG5	9067501	9068000	279	exon	NM_001279610	vas	273.86	279	hypomethylation	0.0323733	0.0349107
161420	chrLG5	15460001	15460500	9	exon	NM_001279526	myog	29.1932	9	hypermethylation	0.00179266	0.0025443
162047	chrLG5	18929501	18930000	107	exon	NM_001279695	cas	80.6288	107	hypomethylation	0.00101569	0.00157854
162047	chrLG5	18929501	18930000	107	exon	NM_001279695	cas	80.6288	107	hypomethylation	0.00101569	0.00157854
162048	chrLG5	18930501	18931000	18	exon	NM_001279695	cas	59.0814	18	hypermethylation	2.27e-06	1.15e-05
162048	chrLG5	18930501	18931000	18	exon	NM_001279695	cas	59.0814	18	hypermethylation	2.27e-06	1.15e-05
162048	chrLG5	18930501	18931000	18	exon	NM_001279695	cas	59.0814	18	hypermethylation	2.27e-06	1.15e-05
162049	chrLG5	18931001	18931500	23	exon	NM_001279695	cas	76.4583	23	hypermethylation	7e-08	6.33e-07
162049	chrLG5	18931001	18931500	23	exon	NM_001279695	cas	76.4583	23	hypermethylation	7e-08	6.33e-07
162049	chrLG5	18931001	18931500	23	exon	NM_001279695	cas	76.4583	23	hypermethylation	7e-08	6.33e-07
165926	chrLG6	8701001	8701500	116	exon	NM_001282894	LOC100534438	91.2191	116	hypomethylation	0.0355235	0.0381897
165926	chrLG6	8701001	8701500	116	exon	NM_001282894	LOC100534438	91.2191	116	hypomethylation	0.0355235	0.0381897
165926	chrLG6	8701001	8701500	116	exon	NM_001282894	LOC100534438	91.2191	116	hypomethylation	0.0355235	0.0381897
167809	chrLG6	19449001	19449500	6	exon	NM_001279683	Mb	22.9688	6	hypermethylation	0.000687676	0.00116197
168524	chrLG6	36312501	36313000	37	exon	NM_001290199	acox1	17.0626	37	hypomethylation	0.00185416	0.00261427
168525	chrLG6	36313001	36313500	40	exon	NM_001290199	acox1	12.4688	40	hypomethylation	4.27e-06	1.94e-05
168526	chrLG6	36318001	36318500	103	exon	NM_001290199	acox1	80.0628	103	hypomethylation	0.0347569	0.0374021
169053	chrLG7	3285501	3286000	5	exon	NM_001279720	myod1	16.5756	5	hypermethylation	2.27e-05	7.49e-05
171197	chrLG7	16310001	16310500	8	exon	NM_001279581	gsdf	28.7635	8	hypermethylation	5.97e-08	5.59e-07
171198	chrLG7	16311001	16311500	29	exon	NM_001279581	gsdf	4.87516	29	hypomethylation	0.00120499	0.00182266
171198	chrLG7	16311001	16311500	29	exon	NM_001279581	gsdf	4.87516	29	hypomethylation	0.00120499	0.00182266
171199	chrLG7	16311501	16312000	17	exon	NM_001279581	gsdf	2.43758	17	hypomethylation	0.00722652	0.00861173
171314	chrLG7	16964001	16964500	32	exon	NM_001279548	prlr	6.82523	32	hypomethylation	0.00193496	0.00270342
173802	chrLG7	31303501	31304000	5	exon	NM_001279455	ghr2	26.8134	5	hypermethylation	1.91e-09	2.97e-08
173805	chrLG7	31318001	31318500	22	exon	NM_001279455	ghr2	2.9251	22	hypomethylation	0.00250938	0.00338985
174931	chrLG7	37660501	37661000	25	exon	NM_001279623	fadsd6	5.8502	25	hypomethylation	0.0167675	0.0186638
176488	chrLG7	49778001	49778500	44	exon	NM_001279479	LOC100534558	64.8397	44	hypermethylation	5.08e-08	4.86e-07
178055	chrLG8-24	27911501	27912000	34	exon	NM_001282889	LOC100694532	15.7417	34	hypomethylation	4.58e-05	0.000131751
95384	chrLG1	27696501	27697000	17	intron	NM_001279757	LOC100534505	52.6652	17	hypermethylation	0.000868658	0.00141345
95385	chrLG1	27697001	27697500	6	intron	NM_001279757	LOC100534505	25.5581	6	hypermethylation	0.00340811	0.00442438
95386	chrLG1	27701501	27702000	8	intron	NM_001279757	LOC100534505	30.9795	8	hypermethylation	0.00384377	0.00491387
96237	chrLG10	8646501	8647000	57	intron	NM_001279798	hsd17b12	75.0752	57	hypermethylation	2.92e-13	1.21e-11
96237	chrLG10	8646501	8647000	57	intron	NM_001279798	hsd17b12	75.0752	57	hypermethylation	2.92e-13	1.21e-11
96238	chrLG10	8647001	8647500	46	intron	NM_001279798	hsd17b12	55.6592	46	hypermethylation	7.85e-12	2.36e-10
96238	chrLG10	8647001	8647500	46	intron	NM_001279798	hsd17b12	55.6592	46	hypermethylation	7.85e-12	2.36e-10
98326	chrLG11	2598001	2598500	32	intron	NM_001279777	LOC100534516	19.8913	32	hypomethylation	0.0104664	0.0120671
98326	chrLG11	2598001	2598500	32	intron	NM_001279777	LOC100534516	19.8913	32	hypomethylation	0.0104664	0.0120671
98327	chrLG11	2598501	2599000	53	intron	NM_001279777	LOC100534516	36.2306	53	hypomethylation	0.00327347	0.00426695
98327	chrLG11	2598501	2599000	53	intron	NM_001279777	LOC100534516	36.2306	53	hypomethylation	0.00327347	0.00426695
100655	chrLG11	15551001	15551500	18	intron	NM_001279463	rpl18	7.81444	18	hypomethylation	0.00603095	0.00733226
100656	chrLG11	15552001	15552500	115	intron	NM_001279463	rpl18	95.1941	115	hypomethylation	0.0024104	0.00327627
100656	chrLG11	15552001	15552500	115	intron	NM_001279463	rpl18	95.1941	115	hypomethylation	0.0024104	0.00327627
100656	chrLG11	15552001	15552500	115	intron	NM_001279463	rpl18	95.1941	115	hypomethylation	0.0024104	0.00327627
101951	chrLG11	22471001	22471500	46	intron	NM_001279577	rspo1	31.9682	46	hypomethylation	0.00795936	0.00939411
107071	chrLG12	20831501	20832000	17	intron	NM_001279601	ghr1	6.30641	17	hypomethylation	0.00335045	0.00435748
107072	chrLG12	20832501	20833000	36	intron	NM_001279601	ghr1	16.1164	36	hypomethylation	0.000170333	0.000382539
107073	chrLG12	20833001	20833500	28	intron	NM_001279601	ghr1	16.1164	28	hypomethylation	0.00873873	0.010236
107074	chrLG12	20834501	20835000	13	intron	NM_001279601	ghr1	37.8385	13	hypermethylation	0.00133131	0.00197352
107075	chrLG12	20835001	20835500	19	intron	NM_001279601	ghr1	50.4513	19	hypermethylation	0.000524138	0.000932531
107076	chrLG12	20837501	20838000	15	intron	NM_001279601	ghr1	54.6556	15	hypermethylation	3.47e-06	1.64e-05
107077	chrLG12	20838001	20838500	14	intron	NM_001279601	ghr1	47.6484	14	hypermethylation	1.76e-05	6.08e-05
107078	chrLG12	20851001	20851500	50	intron	NM_001279601	ghr1	30.1306	50	hypomethylation	0.00127722	0.0019129
107777	chrLG12	24664001	24664500	10	intron	NM_001279622	prlr2	0.700712	10	hypomethylation	0.00183717	0.00259421
107778	chrLG12	24674001	24674500	65	intron	NM_001279622	prlr2	46.247	65	hypomethylation	0.00399628	0.00508257
107779	chrLG12	24674501	24675000	18	intron	NM_001279622	prlr2	5.6057	18	hypomethylation	0.000885647	0.0014305
107780	chrLG12	32464501	32465000	65	intron	NM_001279767	LOC100534511	150.653	65	hypermethylation	1.38e-07	1.12e-06
107780	chrLG12	32464501	32465000	65	intron	NM_001279767	LOC100534511	150.653	65	hypermethylation	1.38e-07	1.12e-06
107780	chrLG12	32464501	32465000	65	intron	NM_001279767	LOC100534511	150.653	65	hypermethylation	1.38e-07	1.12e-06
107780	chrLG12	32464501	32465000	65	intron	NM_001279767	LOC100534511	150.653	65	hypermethylation	1.38e-07	1.12e-06
109166	chrLG13	5381001	5381500	73	intron	NM_001279648	LOC100534432	42.8504	73	hypomethylation	3.1e-06	1.51e-05
110860	chrLG13	15925501	15926000	71	intron	NM_001279595	gth-rii	147.434	71	hypermethylation	7.78e-05	0.000202958
110861	chrLG13	15926501	15927000	59	intron	NM_001279595	gth-rii	40.6715	59	hypomethylation	0.000724091	0.00121514
110862	chrLG13	15932501	15933000	8	intron	NM_001279595	gth-rii	34.135	8	hypermethylation	0.000178556	0.000396899
110863	chrLG13	15934001	15934500	72	intron	NM_001279595	gth-rii	47.9343	72	hypomethylation	7.63e-05	0.000200339
110863	chrLG13	15934001	15934500	72	intron	NM_001279595	gth-rii	47.9343	72	hypomethylation	7.63e-05	0.000200339
110864	chrLG13	15939501	15940000	18	intron	NM_001279595	gth-rii	6.5365	18	hypomethylation	0.0013304	0.00197352
110865	chrLG13	15943001	15943500	4	intron	NM_001279595	gth-rii	20.3358	4	hypermethylation	0.000885647	0.0014305
110865	chrLG13	15943001	15943500	4	intron	NM_001279595	gth-rii	20.3358	4	hypermethylation	0.000885647	0.0014305
111207	chrLG13	17882501	17883000	2	intron	NM_001279460	LOC100534548	31.9562	2	hypermethylation	1.45e-07	1.17e-06
111208	chrLG13	17884001	17884500	56	intron	NM_001279460	LOC100534548	109.668	56	hypermethylation	0.00301569	0.00396866
113799	chrLG15	2955001	2955500	20	intron	NM_001279735	thbs1a	59.8565	20	hypermethylation	0.00474189	0.00591309
113799	chrLG15	2955001	2955500	20	intron	NM_001279735	thbs1a	59.8565	20	hypermethylation	0.00474189	0.00591309
113800	chrLG15	2957001	2957500	33	intron	NM_001279735	thbs1a	93.4745	33	hypermethylation	0.000786111	0.00130009
113933	chrLG15	3617501	3618000	93	intron	NM_001279774	LOC100534515	91.0146	93	hypomethylation	0.000146764	0.00033876
114962	chrLG15	9429501	9430000	55	intron	NM_001279450	rad51	127.093	55	hypermethylation	0.00843575	0.00990491
114963	chrLG15	9433001	9433500	12	intron	NM_001279450	rad51	42.6375	12	hypermethylation	0.00497554	0.00618171
114964	chrLG15	9433501	9434000	14	intron	NM_001279450	rad51	62.3163	14	hypermethylation	1.44e-05	5.26e-05
115872	chrLG15	14586501	14587000	213	intron	NM_001279770	ER	238.606	213	hypermethylation	1.18e-05	4.41e-05
115873	chrLG15	14590001	14590500	22	intron	NM_001279770	ER	75.4356	22	hypermethylation	0.000165219	0.000372267
115873	chrLG15	14590001	14590500	22	intron	NM_001279770	ER	75.4356	22	hypermethylation	0.000165219	0.000372267
117127	chrLG15	24387501	24388000	2	intron	NM_001279621	tsh-r	18.0389	2	hypermethylation	0.00261354	0.00349697
117128	chrLG15	24408001	24408500	75	intron	NM_001279621	tsh-r	157.431	75	hypermethylation	0.0278948	0.0302409
119790	chrLG16-21	14085501	14086000	17	intron	NM_001282896	pxr	2.72576	17	hypomethylation	8.88e-05	0.000227264
126037	chrLG17	13428501	13429000	27	intron	NM_001279708	LOC100709074	64.2484	27	hypermethylation	0.000254807	0.000524357
126038	chrLG17	13433001	13433500	17	intron	NM_001279708	LOC100709074	46.0912	17	hypermethylation	0.000644341	0.00109862
126093	chrLG17	13778501	13779000	45	intron	NM_001287402	LOC100698762	96.3726	45	hypermethylation	0.00010791	0.000266037
126577	chrLG17	16738501	16739000	11	intron	NM_001279503	igf-i	32.1242	11	hypermethylation	0.00324435	0.00423274
126578	chrLG17	16746001	16746500	33	intron	NM_001279503	igf-i	80.3105	33	hypermethylation	4.31e-05	0.000124823
126579	chrLG17	16746501	16747000	69	intron	NM_001279503	igf-i	130.592	69	hypermethylation	0.000179915	0.000399357
126753	chrLG17	17702001	17702500	46	intron	NM_001282891	LOC100696114	17.4588	46	hypomethylation	1.66e-06	9.04e-06
126850	chrLG17	20104501	20105000	25	intron	NM_001279607	LOC100534402	9.77693	25	hypomethylation	0.000543253	0.000955571
126851	chrLG17	20105001	20105500	38	intron	NM_001279607	LOC100534402	6.98352	38	hypomethylation	8.08e-10	1.41e-08
126851	chrLG17	20105001	20105500	38	intron	NM_001279607	LOC100534402	6.98352	38	hypomethylation	8.08e-10	1.41e-08
126852	chrLG17	20105501	20106000	25	intron	NM_001279607	LOC100534402	4.88846	25	hypomethylation	1.41e-06	7.88e-06
126852	chrLG17	20105501	20106000	25	intron	NM_001279607	LOC100534402	4.88846	25	hypomethylation	1.41e-06	7.88e-06
126853	chrLG17	20106501	20107000	65	intron	NM_001279607	LOC100534402	39.8061	65	hypomethylation	0.000263327	0.000539756
126854	chrLG17	20118001	20118500	3	intron	NM_001279607	LOC100534402	20.2522	3	hypermethylation	0.00019426	0.000421908
126855	chrLG17	20118501	20119000	4	intron	NM_001279607	LOC100534402	34.9176	4	hypermethylation	1.25e-07	1.03e-06
131904	chrLG18	15053501	15054000	4	intron	NM_001279779	gpr54	23.0095	4	hypermethylation	0.0107331	0.0123387
131905	chrLG18	15057501	15058000	26	intron	NM_001279779	gpr54	7.07986	26	hypomethylation	1.07e-08	1.3e-07
131906	chrLG18	15058001	15058500	15	intron	NM_001279779	gpr54	6.19487	15	hypomethylation	0.000114409	0.000278156
131907	chrLG18	15062501	15063000	24	intron	NM_001279779	gpr54	84.9583	24	hypermethylation	0.00113354	0.00172811
131908	chrLG18	15066501	15067000	31	intron	NM_001279779	gpr54	7.07986	31	hypomethylation	5.71e-11	1.38e-09
131909	chrLG18	15067001	15067500	34	intron	NM_001279779	gpr54	8.84982	34	hypomethylation	1.42e-11	4.05e-10
131910	chrLG18	15069501	15070000	24	intron	NM_001279779	gpr54	69.9136	24	hypermethylation	0.0312522	0.0337399
136712	chrLG19	19127501	19128000	158	intron	NM_001279737	thbs1b	175.833	158	hypermethylation	1.64e-05	5.73e-05
136712	chrLG19	19127501	19128000	158	intron	NM_001279737	thbs1b	175.833	158	hypermethylation	1.64e-05	5.73e-05
136788	chrLG19	22824501	22825000	51	intron	NM_001279477	er-b2	44.3769	51	hypomethylation	0.000302766	0.000603128
136789	chrLG19	22826501	22827000	35	intron	NM_001279477	er-b2	95.4523	35	hypermethylation	0.00456231	0.00572949
136790	chrLG19	22831501	22832000	8	intron	NM_001279477	er-b2	33.492	8	hypermethylation	0.00666709	0.00800583
136791	chrLG19	22834001	22834500	8	intron	NM_001279477	er-b2	0	8	hypomethylation	0.000245094	0.000508151
136792	chrLG19	22854501	22855000	32	intron	NM_001279477	er-b2	86.242	32	hypermethylation	0.00832082	0.00977698
136793	chrLG19	22861001	22861500	78	intron	NM_001279477	er-b2	169.972	78	hypermethylation	0.0328954	0.0354614
136794	chrLG19	22870501	22871000	54	intron	NM_001279477	er-b2	149.877	54	hypermethylation	0.000207581	0.000446647
136795	chrLG19	22871001	22871500	34	intron	NM_001279477	er-b2	109.686	34	hypermethylation	6.15e-05	0.000168555
138642	chrLG2	7255501	7256000	22	intron	NM_001279478	glur2b	11.1483	22	hypomethylation	3.48e-06	1.64e-05
138643	chrLG2	7256001	7256500	40	intron	NM_001279478	glur2b	14.8644	40	hypomethylation	2.99e-12	1e-10
138644	chrLG2	7256501	7257000	15	intron	NM_001279478	glur2b	3.7161	15	hypomethylation	4.72e-06	2.1e-05
138645	chrLG2	7271001	7271500	34	intron	NM_001279478	glur2b	25.0837	34	hypomethylation	6.84e-06	2.85e-05
138646	chrLG2	7281001	7281500	20	intron	NM_001279478	glur2b	12.0773	20	hypomethylation	0.00010027	0.000250901
141013	chrLG2	24626001	24626500	63	intron	NM_001279613	ara	61.3157	63	hypomethylation	1.52e-06	8.42e-06
143389	chrLG20	26348001	26348500	6	intron	NM_001289636	LOC100534460	34.3714	6	hypermethylation	2.44e-05	7.96e-05
145257	chrLG22	6516001	6516500	6	intron	NM_001279677	granzyme	37.0953	6	hypermethylation	9.2e-05	0.000233277
145290	chrLG22	6680501	6681000	327	intron	NM_001279647	ef-1a	400.46	327	hypermethylation	8.85e-07	5.3e-06
145291	chrLG22	6704001	6704500	30	intron	NM_001279647	ef-1a	11.803	30	hypomethylation	4.76e-07	3.15e-06
145292	chrLG22	6704501	6705000	25	intron	NM_001279647	ef-1a	9.27382	25	hypomethylation	5.76e-06	2.47e-05
145293	chrLG22	6713001	6713500	15	intron	NM_001279647	ef-1a	53.1137	15	hypermethylation	0.00269561	0.00359403
145293	chrLG22	6713001	6713500	15	intron	NM_001279647	ef-1a	53.1137	15	hypermethylation	0.00269561	0.00359403
145744	chrLG22	9453501	9454000	11	intron	NM_001279542	cndp2	2.52922	11	hypomethylation	0.000404902	0.000760093
145745	chrLG22	9454001	9454500	41	intron	NM_001279542	cndp2	19.3907	41	hypomethylation	3.54e-08	3.58e-07
145746	chrLG22	9454501	9455000	21	intron	NM_001279542	cndp2	12.6461	21	hypomethylation	0.00110289	0.00168672
145747	chrLG22	9468001	9468500	36	intron	NM_001279542	cndp2	92.7382	36	hypermethylation	0.0143848	0.0161473
148316	chrLG22	24632001	24632500	62	intron	NM_001282897	col1a2	51.4275	62	hypomethylation	1.46e-05	5.29e-05
148316	chrLG22	24632001	24632500	62	intron	NM_001282897	col1a2	51.4275	62	hypomethylation	1.46e-05	5.29e-05
148316	chrLG22	24632001	24632500	62	intron	NM_001282897	col1a2	51.4275	62	hypomethylation	1.46e-05	5.29e-05
148317	chrLG22	24644501	24645000	19	intron	NM_001282897	col1a2	59.8583	19	hypermethylation	0.00568638	0.00695515
148318	chrLG22	24645001	24645500	29	intron	NM_001282897	col1a2	77.5628	29	hypermethylation	0.0144334	0.0161964
151705	chrLG3	1081001	1081500	36	intron	NM_001285397	LOC100702495	121.405	36	hypermethylation	0.0369027	0.0396081
151707	chrLG3	1092501	1093000	11	intron	NM_001285397	LOC100702495	50.5852	11	hypermethylation	0.0207403	0.022793
151708	chrLG3	1096501	1097000	11	intron	NM_001285397	LOC100702495	3.03511	11	hypomethylation	3.62e-05	0.000108859
151709	chrLG3	1099001	1099500	50	intron	NM_001285397	LOC100702495	49.5735	50	hypomethylation	3.15e-07	2.24e-06
152517	chrLG3	5556001	5556500	167	intron	NM_001282890	LOC100708649	208.411	167	hypermethylation	3.32e-13	1.36e-11
152517	chrLG3	5556001	5556500	167	intron	NM_001282890	LOC100708649	208.411	167	hypermethylation	3.32e-13	1.36e-11
155749	chrLG4	11144001	11144500	4	intron	NM_001279786	LOC100534522	23.7753	4	hypermethylation	0.00295847	0.00390295
155749	chrLG4	11144001	11144500	4	intron	NM_001279786	LOC100534522	23.7753	4	hypermethylation	0.00295847	0.00390295
158355	chrLG4	26232001	26232500	681	intron	NM_001279671	LOC100534448	623.705	681	hypomethylation	7.81e-23	1.38e-20
158356	chrLG4	26232501	26233000	874	intron	NM_001279671	LOC100534448	912.178	874	hypermethylation	5.53e-17	4.52e-15
158357	chrLG4	26241001	26241500	88	intron	NM_001279671	LOC100534448	179.107	88	hypermethylation	0.00850875	0.00998861
158358	chrLG4	26251501	26252000	31	intron	NM_001279671	LOC100534448	82.421	31	hypermethylation	0.00201588	0.00280987
158359	chrLG4	26255501	26256000	253	intron	NM_001279671	LOC100534448	268.661	253	hypermethylation	8.79e-06	3.48e-05
158359	chrLG4	26255501	26256000	253	intron	NM_001279671	LOC100534448	268.661	253	hypermethylation	8.79e-06	3.48e-05
158360	chrLG4	26256001	26256500	324	intron	NM_001279671	LOC100534448	334.439	324	hypermethylation	6.91e-08	6.27e-07
158361	chrLG4	26259001	26259500	275	intron	NM_001279671	LOC100534448	288.473	275	hypermethylation	1.54e-06	8.47e-06
158362	chrLG4	26259501	26260000	498	intron	NM_001279671	LOC100534448	478.676	498	hypomethylation	8.33e-15	4.72e-13
158363	chrLG4	26263501	26264000	181	intron	NM_001279671	LOC100534448	171.182	181	hypomethylation	1.32e-06	7.4e-06
158364	chrLG4	26264001	26264500	302	intron	NM_001279671	LOC100534448	310.664	302	hypermethylation	1.78e-07	1.39e-06
158365	chrLG4	26264501	26265000	280	intron	NM_001279671	LOC100534448	316.211	280	hypermethylation	9.34e-05	0.000236726
158366	chrLG4	26265001	26265500	417	intron	NM_001279671	LOC100534448	437.465	417	hypermethylation	5.47e-09	7.35e-08
158367	chrLG4	26265501	26266000	347	intron	NM_001279671	LOC100534448	383.574	347	hypermethylation	3.45e-06	1.64e-05
158368	chrLG4	26269501	26270000	163	intron	NM_001279671	LOC100534448	174.352	163	hypermethylation	0.000458165	0.00084545
158369	chrLG4	26270001	26270500	142	intron	NM_001279671	LOC100534448	143.444	142	hypermethylation	0.000137318	0.000320784
158370	chrLG4	26272001	26272500	16	intron	NM_001279671	LOC100534448	49.1356	16	hypermethylation	0.00366367	0.00471489
158371	chrLG4	26282001	26282500	16	intron	NM_001279671	LOC100534448	7.13258	16	hypomethylation	0.0021191	0.00293148
158372	chrLG4	26291501	26292000	113	intron	NM_001279671	LOC100534448	110.951	113	hypomethylation	0.00037237	0.000711692
158373	chrLG4	26292001	26292500	440	intron	NM_001279671	LOC100534448	461.24	440	hypermethylation	2.26e-09	3.44e-08
158374	chrLG4	26292501	26293000	295	intron	NM_001279671	LOC100534448	307.494	295	hypermethylation	5.14e-07	3.33e-06
158375	chrLG4	26293501	26294000	66	intron	NM_001279671	LOC100534448	51.5131	66	hypomethylation	5.14e-05	0.000145257
158376	chrLG4	26295001	26295500	160	intron	NM_001279671	LOC100534448	164.049	160	hypermethylation	0.000114606	0.000278628
158377	chrLG4	26301001	26301500	87	intron	NM_001279671	LOC100534448	68.9483	87	hypomethylation	7.63e-06	3.11e-05
158378	chrLG4	26301501	26302000	68	intron	NM_001279671	LOC100534448	53.8906	68	hypomethylation	7.12e-05	0.000188676
158379	chrLG4	26302001	26302500	154	intron	NM_001279671	LOC100534448	164.049	154	hypermethylation	0.000627121	0.00107502
158380	chrLG4	26303501	26304000	150	intron	NM_001279671	LOC100534448	136.312	150	hypomethylation	1.48e-06	8.21e-06
158381	chrLG4	26304001	26304500	237	intron	NM_001279671	LOC100534448	235.375	237	hypomethylation	5.01e-07	3.25e-06
158382	chrLG4	26334501	26335000	86	intron	NM_001279671	LOC100534448	82.421	86	hypomethylation	0.00114198	0.00173759
158383	chrLG4	26346501	26347000	88	intron	NM_001279671	LOC100534448	85.591	88	hypomethylation	0.00108181	0.00166177
158384	chrLG4	26378501	26379000	26	intron	NM_001279671	LOC100534448	66.5708	26	hypermethylation	0.00954737	0.011087
158385	chrLG4	26379001	26379500	15	intron	NM_001279671	LOC100534448	51.5131	15	hypermethylation	0.000899067	0.0014494
158386	chrLG4	26381501	26382000	128	intron	NM_001279671	LOC100534448	110.951	128	hypomethylation	1.8e-06	9.66e-06
158387	chrLG4	26382001	26382500	342	intron	NM_001279671	LOC100534448	304.324	342	hypomethylation	8.41e-14	3.88e-12
158388	chrLG4	26382501	26383000	191	intron	NM_001279671	LOC100534448	187.032	191	hypomethylation	3.07e-06	1.49e-05
158389	chrLG4	26387001	26387500	393	intron	NM_001279671	LOC100534448	402.595	393	hypermethylation	1.71e-09	2.72e-08
158390	chrLG4	26387501	26388000	592	intron	NM_001279671	LOC100534448	675.218	592	hypermethylation	7.96e-08	7.09e-07
158391	chrLG4	26391501	26392000	17	intron	NM_001279671	LOC100534448	54.6831	17	hypermethylation	0.00136815	0.00202239
158392	chrLG4	26392001	26392500	541	intron	NM_001279671	LOC100534448	518.301	541	hypomethylation	5.47e-16	3.74e-14
158393	chrLG4	26392501	26393000	1203	intron	NM_001279671	LOC100534448	1114.27	1203	hypomethylation	3.43e-36	1.7e-33
158394	chrLG4	26393001	26393500	1031	intron	NM_001279671	LOC100534448	974.786	1031	hypomethylation	1.73e-29	5.26e-27
158395	chrLG4	26393501	26394000	323	intron	NM_001279671	LOC100534448	288.473	323	hypomethylation	5.79e-13	2.26e-11
158396	chrLG4	26412501	26413000	188	intron	NM_001279671	LOC100534448	206.052	188	hypermethylation	0.000465873	0.00085587
158397	chrLG4	26413001	26413500	278	intron	NM_001279671	LOC100534448	291.643	278	hypermethylation	1.75e-06	9.46e-06
158398	chrLG4	26415501	26416000	23	intron	NM_001279671	LOC100534448	61.8157	23	hypermethylation	0.00472664	0.00589873
158399	chrLG4	26421001	26421500	6	intron	NM_001279671	LOC100534448	25.3603	6	hypermethylation	0.00513866	0.0063607
158400	chrLG4	26433501	26434000	254	intron	NM_001279671	LOC100534448	280.548	254	hypermethylation	6.67e-05	0.00018024
158401	chrLG4	26434001	26434500	378	intron	NM_001279671	LOC100534448	382.782	378	hypermethylation	1.52e-09	2.45e-08
158402	chrLG4	26434501	26435000	115	intron	NM_001279671	LOC100534448	101.441	115	hypomethylation	9.33e-06	3.64e-05
158403	chrLG4	26439001	26439500	294	intron	NM_001279671	LOC100534448	305.116	294	hypermethylation	4.63e-07	3.09e-06
158404	chrLG4	26439501	26440000	490	intron	NM_001279671	LOC100534448	481.053	490	hypomethylation	1.54e-13	6.74e-12
158405	chrLG4	26440001	26440500	166	intron	NM_001279671	LOC100534448	158.502	166	hypomethylation	4.83e-06	2.15e-05
158406	chrLG4	26444501	26445000	390	intron	NM_001279671	LOC100534448	449.353	390	hypermethylation	2.29e-05	7.56e-05
158407	chrLG4	26445001	26445500	271	intron	NM_001279671	LOC100534448	286.888	271	hypermethylation	3.91e-06	1.79e-05
158408	chrLG4	26450001	26450500	58	intron	NM_001279671	LOC100534448	43.588	58	hypomethylation	8.75e-05	0.000224737
158409	chrLG4	26461001	26461500	26	intron	NM_001279671	LOC100534448	15.8502	26	hypomethylation	0.000876429	0.00142092
158410	chrLG4	26462501	26463000	31	intron	NM_001279671	LOC100534448	76.8734	31	hypermethylation	0.00622607	0.00754772
158411	chrLG4	26466501	26467000	90	intron	NM_001279671	LOC100534448	72.1183	90	hypomethylation	7.86e-06	3.17e-05
158412	chrLG4	26469001	26469500	25	intron	NM_001279671	LOC100534448	88.761	25	hypermethylation	4.48e-06	2.02e-05
158413	chrLG4	26469501	26470000	24	intron	NM_001279671	LOC100534448	102.234	24	hypermethylation	8.12e-09	1.02e-07
158414	chrLG4	26480001	26480500	128	intron	NM_001279671	LOC100534448	107.781	128	hypomethylation	4.84e-07	3.16e-06
158415	chrLG4	26480501	26481000	139	intron	NM_001279671	LOC100534448	134.727	139	hypomethylation	5.13e-05	0.000145173
158416	chrLG4	26485501	26486000	110	intron	NM_001279671	LOC100534448	99.8562	110	hypomethylation	3.29e-05	0.000100795
158417	chrLG4	26492501	26493000	91	intron	NM_001279671	LOC100534448	87.9685	91	hypomethylation	0.00102365	0.00158902
158418	chrLG4	26494001	26494500	60	intron	NM_001279671	LOC100534448	138.689	60	hypermethylation	0.00136123	0.00201396
158419	chrLG4	26494501	26495000	74	intron	NM_001279671	LOC100534448	166.427	74	hypermethylation	0.000787889	0.00130291
158420	chrLG4	26499001	26499500	41	intron	NM_001279671	LOC100534448	100.649	41	hypermethylation	0.0022554	0.00309336
158421	chrLG4	26499501	26500000	6	intron	NM_001279671	LOC100534448	34.8704	6	hypermethylation	3.93e-05	0.00011619
158422	chrLG4	26502501	26503000	122	intron	NM_001279671	LOC100534448	125.216	122	hypermethylation	0.00083943	0.00137266
158423	chrLG4	26508001	26508500	130	intron	NM_001279671	LOC100534448	118.876	130	hypomethylation	1.07e-05	4.06e-05
158424	chrLG4	26512001	26512500	20	intron	NM_001279671	LOC100534448	58.6457	20	hypermethylation	0.00245403	0.0033335
158425	chrLG4	26517001	26517500	256	intron	NM_001279671	LOC100534448	286.096	256	hypermethylation	0.000120258	0.0002886
158426	chrLG4	26517501	26518000	161	intron	NM_001279671	LOC100534448	142.652	161	hypomethylation	2.45e-07	1.8e-06
158427	chrLG4	26518001	26518500	33	intron	NM_001279671	LOC100534448	16.6427	33	hypomethylation	3.02e-05	9.46e-05
158428	chrLG4	26518501	26519000	34	intron	NM_001279671	LOC100534448	20.6052	34	hypomethylation	0.000181168	0.000400914
158429	chrLG4	26526501	26527000	51	intron	NM_001279671	LOC100534448	38.0404	51	hypomethylation	0.000188029	0.000413172
158430	chrLG4	26542501	26543000	164	intron	NM_001279671	LOC100534448	167.219	164	hypermethylation	7.53e-05	0.000197891
158430	chrLG4	26542501	26543000	164	intron	NM_001279671	LOC100534448	167.219	164	hypermethylation	7.53e-05	0.000197891
158431	chrLG4	26545501	26546000	126	intron	NM_001279671	LOC100534448	119.669	126	hypomethylation	6.29e-05	0.000171774
158432	chrLG4	26548001	26548500	101	intron	NM_001279671	LOC100534448	221.903	101	hypermethylation	0.000245261	0.000508474
158433	chrLG4	26548501	26549000	76	intron	NM_001279671	LOC100534448	183.07	76	hypermethylation	5.97e-05	0.000164584
158434	chrLG4	26549001	26549500	28	intron	NM_001279671	LOC100534448	99.0637	28	hypermethylation	9.82e-07	5.76e-06
158435	chrLG4	26549501	26550000	3	intron	NM_001279671	LOC100534448	30.1153	3	hypermethylation	8.53e-06	3.39e-05
158436	chrLG4	26564001	26564500	34	intron	NM_001279671	LOC100534448	82.421	34	hypermethylation	0.00667758	0.00801457
158437	chrLG4	26570001	26570500	3	intron	NM_001279671	LOC100534448	20.6052	3	hypermethylation	0.00091941	0.00147147
158438	chrLG4	26574001	26574500	171	intron	NM_001279671	LOC100534448	183.862	171	hypermethylation	0.000447279	0.000828233
158439	chrLG4	26577001	26577500	34	intron	NM_001279671	LOC100534448	92.7236	34	hypermethylation	0.000470997	0.000863055
158440	chrLG4	26577501	26578000	13	intron	NM_001279671	LOC100534448	44.3805	13	hypermethylation	0.00185416	0.00261427
158441	chrLG4	26578001	26578500	6	intron	NM_001279671	LOC100534448	38.833	6	hypermethylation	5.7e-06	2.46e-05
158442	chrLG4	26578501	26579000	9	intron	NM_001279671	LOC100534448	72.1183	9	hypermethylation	4.01e-11	1.01e-09
158443	chrLG4	26579001	26579500	36	intron	NM_001279671	LOC100534448	114.914	36	hypermethylation	2.9e-06	1.42e-05
158444	chrLG4	26579501	26580000	87	intron	NM_001279671	LOC100534448	176.73	87	hypermethylation	0.00811922	0.0095621
158445	chrLG4	26582001	26582500	207	intron	NM_001279671	LOC100534448	371.687	207	hypermethylation	0.0193927	0.0213892
158446	chrLG4	26584001	26584500	82	intron	NM_001279671	LOC100534448	190.995	82	hypermethylation	9.43e-05	0.000238331
158447	chrLG4	26586001	26586500	16	intron	NM_001279671	LOC100534448	53.0981	16	hypermethylation	0.00075084	0.00124883
158447	chrLG4	26586001	26586500	16	intron	NM_001279671	LOC100534448	53.0981	16	hypermethylation	0.00075084	0.00124883
158447	chrLG4	26586001	26586500	16	intron	NM_001279671	LOC100534448	53.0981	16	hypermethylation	0.00075084	0.00124883
158448	chrLG4	26590001	26590500	134	intron	NM_001279671	LOC100534448	114.121	134	hypomethylation	5.27e-07	3.41e-06
158449	chrLG4	26590501	26591000	164	intron	NM_001279671	LOC100534448	129.179	164	hypomethylation	5.73e-10	1.04e-08
158450	chrLG4	26591001	26591500	109	intron	NM_001279671	LOC100534448	84.7985	109	hypomethylation	3.1e-07	2.2e-06
158451	chrLG4	26591501	26592000	64	intron	NM_001279671	LOC100534448	49.1356	64	hypomethylation	7.31e-05	0.000193001
158452	chrLG4	26592001	26592500	63	intron	NM_001279671	LOC100534448	45.173	63	hypomethylation	1.15e-05	4.31e-05
158453	chrLG4	26592501	26593000	91	intron	NM_001279671	LOC100534448	80.0434	91	hypomethylation	7.93e-05	0.000206171
158454	chrLG4	26617001	26617500	59	intron	NM_001279671	LOC100534448	42.7955	59	hypomethylation	4.18e-05	0.000122357
158455	chrLG4	26631001	26631500	5	intron	NM_001279671	LOC100534448	30.1153	5	hypermethylation	0.000172786	0.000386398
158456	chrLG4	26636501	26637000	71	intron	NM_001279671	LOC100534448	152.162	71	hypermethylation	0.00466631	0.00583264
158457	chrLG4	26642001	26642500	168	intron	NM_001279671	LOC100534448	164.049	168	hypomethylation	9.72e-06	3.76e-05
158458	chrLG4	26646501	26647000	100	intron	NM_001279671	LOC100534448	200.505	100	hypermethylation	0.00745797	0.00885823
158459	chrLG4	26658001	26658500	127	intron	NM_001279671	LOC100534448	112.536	127	hypomethylation	5.36e-06	2.34e-05
158460	chrLG4	26672501	26673000	254	intron	NM_001279671	LOC100534448	259.943	254	hypermethylation	1e-06	5.86e-06
158460	chrLG4	26672501	26673000	254	intron	NM_001279671	LOC100534448	259.943	254	hypermethylation	1e-06	5.86e-06
158460	chrLG4	26672501	26673000	254	intron	NM_001279671	LOC100534448	259.943	254	hypermethylation	1e-06	5.86e-06
158461	chrLG4	26673001	26673500	221	intron	NM_001279671	LOC100534448	234.583	221	hypermethylation	3.16e-05	9.74e-05
158461	chrLG4	26673001	26673500	221	intron	NM_001279671	LOC100534448	234.583	221	hypermethylation	3.16e-05	9.74e-05
158462	chrLG4	26697501	26698000	71	intron	NM_001279671	LOC100534448	164.049	71	hypermethylation	0.000550008	0.000962088
158463	chrLG4	26698001	26698500	78	intron	NM_001279671	LOC100534448	183.07	78	hypermethylation	0.000128255	0.000302488
158464	chrLG4	26698501	26699000	23	intron	NM_001279671	LOC100534448	89.5535	23	hypermethylation	3.69e-07	2.55e-06
158465	chrLG4	26713001	26713500	83	intron	NM_001279671	LOC100534448	78.4584	83	hypomethylation	0.000920526	0.00147261
158466	chrLG4	26713501	26714000	41	intron	NM_001279671	LOC100534448	16.6427	41	hypomethylation	9.48e-08	8.23e-07
160320	chrLG5	9067501	9068000	279	intron	NM_001279610	vas	273.86	279	hypomethylation	0.0323733	0.0349107
160320	chrLG5	9067501	9068000	279	intron	NM_001279610	vas	273.86	279	hypomethylation	0.0323733	0.0349107
162047	chrLG5	18929501	18930000	107	intron	NM_001279695	cas	80.6288	107	hypomethylation	0.00101569	0.00157854
162047	chrLG5	18929501	18930000	107	intron	NM_001279695	cas	80.6288	107	hypomethylation	0.00101569	0.00157854
162048	chrLG5	18930501	18931000	18	intron	NM_001279695	cas	59.0814	18	hypermethylation	2.27e-06	1.15e-05
162048	chrLG5	18930501	18931000	18	intron	NM_001279695	cas	59.0814	18	hypermethylation	2.27e-06	1.15e-05
162048	chrLG5	18930501	18931000	18	intron	NM_001279695	cas	59.0814	18	hypermethylation	2.27e-06	1.15e-05
162049	chrLG5	18931001	18931500	23	intron	NM_001279695	cas	76.4583	23	hypermethylation	7e-08	6.33e-07
162049	chrLG5	18931001	18931500	23	intron	NM_001279695	cas	76.4583	23	hypermethylation	7e-08	6.33e-07
162049	chrLG5	18931001	18931500	23	intron	NM_001279695	cas	76.4583	23	hypermethylation	7e-08	6.33e-07
163178	chrLG5	25435001	25435500	10	intron	NM_001279711	LOC100534483	34.0587	10	hypermethylation	0.000312981	0.000617886
163920	chrLG5	29662001	29662500	25	intron	NM_001279727	glut1	12.5114	25	hypomethylation	0.00666709	0.00800583
163921	chrLG5	29664501	29665000	20	intron	NM_001279727	glut1	8.34091	20	hypomethylation	0.00513866	0.0063607
164936	chrLG6	2697001	2697500	13	intron	NM_001279550	glur2a	0	13	hypomethylation	1.54e-05	5.45e-05
164937	chrLG6	2706501	2707000	70	intron	NM_001279550	glur2a	40.0314	70	hypomethylation	0.000797757	0.00131574
164939	chrLG6	2712501	2713000	38	intron	NM_001279550	glur2a	22.9688	38	hypomethylation	0.0240955	0.0262849
164941	chrLG6	2725501	2726000	11	intron	NM_001279550	glur2a	31.5001	11	hypermethylation	0.000876429	0.00142092
164942	chrLG6	2762501	2763000	138	intron	NM_001279550	glur2a	106.313	138	hypomethylation	0.0109969	0.0126181
164943	chrLG6	2777501	2778000	2	intron	NM_001279550	glur2a	47.9065	2	hypermethylation	3.41e-15	2.07e-13
164947	chrLG6	2798501	2799000	11	intron	NM_001279550	glur2a	33.4689	11	hypermethylation	0.000269861	0.000551374
164948	chrLG6	2799001	2799500	5	intron	NM_001279550	glur2a	24.9376	5	hypermethylation	6.99e-05	0.000185979
164949	chrLG6	2807501	2808000	24	intron	NM_001279550	glur2a	59.0628	24	hypermethylation	2.92e-05	9.16e-05
165925	chrLG6	8700001	8700500	81	intron	NM_001282894	LOC100534438	141.751	81	hypermethylation	1.24e-05	4.61e-05
165926	chrLG6	8701001	8701500	116	intron	NM_001282894	LOC100534438	91.2191	116	hypomethylation	0.0355235	0.0381897
165926	chrLG6	8701001	8701500	116	intron	NM_001282894	LOC100534438	91.2191	116	hypomethylation	0.0355235	0.0381897
167809	chrLG6	19449001	19449500	6	intron	NM_001279683	Mb	22.9688	6	hypermethylation	0.000687676	0.00116197
168524	chrLG6	36312501	36313000	37	intron	NM_001290199	acox1	17.0626	37	hypomethylation	0.00185416	0.00261427
168524	chrLG6	36312501	36313000	37	intron	NM_001290199	acox1	17.0626	37	hypomethylation	0.00185416	0.00261427
168525	chrLG6	36313001	36313500	40	intron	NM_001290199	acox1	12.4688	40	hypomethylation	4.27e-06	1.94e-05
168526	chrLG6	36318001	36318500	103	intron	NM_001290199	acox1	80.0628	103	hypomethylation	0.0347569	0.0374021
168526	chrLG6	36318001	36318500	103	intron	NM_001290199	acox1	80.0628	103	hypomethylation	0.0347569	0.0374021
171198	chrLG7	16311001	16311500	29	intron	NM_001279581	gsdf	4.87516	29	hypomethylation	0.00120499	0.00182266
171198	chrLG7	16311001	16311500	29	intron	NM_001279581	gsdf	4.87516	29	hypomethylation	0.00120499	0.00182266
171198	chrLG7	16311001	16311500	29	intron	NM_001279581	gsdf	4.87516	29	hypomethylation	0.00120499	0.00182266
171199	chrLG7	16311501	16312000	17	intron	NM_001279581	gsdf	2.43758	17	hypomethylation	0.00722652	0.00861173
171199	chrLG7	16311501	16312000	17	intron	NM_001279581	gsdf	2.43758	17	hypomethylation	0.00722652	0.00861173
171308	chrLG7	16950501	16951000	12	intron	NM_001279548	prlr	37.5388	12	hypermethylation	4.1e-10	7.86e-09
171309	chrLG7	16951501	16952000	56	intron	NM_001279548	prlr	78.0026	56	hypermethylation	7.46e-09	9.62e-08
171314	chrLG7	16964001	16964500	32	intron	NM_001279548	prlr	6.82523	32	hypomethylation	0.00193496	0.00270342
173802	chrLG7	31303501	31304000	5	intron	NM_001279455	ghr2	26.8134	5	hypermethylation	1.91e-09	2.97e-08
173803	chrLG7	31309001	31309500	47	intron	NM_001279455	ghr2	76.5401	47	hypermethylation	2.29e-10	4.72e-09
173804	chrLG7	31309501	31310000	8	intron	NM_001279455	ghr2	19.9882	8	hypermethylation	6.69e-05	0.00018024
173805	chrLG7	31318001	31318500	22	intron	NM_001279455	ghr2	2.9251	22	hypomethylation	0.00250938	0.00338985
173809	chrLG7	31326001	31326500	11	intron	NM_001279455	ghr2	25.3509	11	hypermethylation	1.97e-05	6.67e-05
174931	chrLG7	37660501	37661000	25	intron	NM_001279623	fadsd6	5.8502	25	hypomethylation	0.0167675	0.0186638
174933	chrLG7	37666001	37666500	20	intron	NM_001279623	fadsd6	38.0263	20	hypermethylation	4.11e-07	2.81e-06
176488	chrLG7	49778001	49778500	44	intron	NM_001279479	LOC100534558	64.8397	44	hypermethylation	5.08e-08	4.86e-07
178054	chrLG8-24	27911001	27911500	8	intron	NM_001282889	LOC100694532	0	8	hypomethylation	0.000489894	0.000885764
178055	chrLG8-24	27911501	27912000	34	intron	NM_001282889	LOC100694532	15.7417	34	hypomethylation	4.58e-05	0.000131751
178055	chrLG8-24	27911501	27912000	34	intron	NM_001282889	LOC100694532	15.7417	34	hypomethylation	4.58e-05	0.000131751
90889	chrLG1	10501	11000	14	intergenic	NA	NA	41.0479	14	hypermethylation	0.00772399	0.0091357
90890	chrLG1	21001	21500	41	intergenic	NA	NA	26.3326	41	hypomethylation	0.000322622	0.000631904
90891	chrLG1	21501	22000	25	intergenic	NA	NA	6.19591	25	hypomethylation	9.67e-07	5.69e-06
90892	chrLG1	28001	28500	3	intergenic	NA	NA	20.9112	3	hypermethylation	0.000550905	0.000962088
90893	chrLG1	44501	45000	36	intergenic	NA	NA	14.7153	36	hypomethylation	1.09e-06	6.3e-06
90894	chrLG1	45001	45500	37	intergenic	NA	NA	10.8428	37	hypomethylation	1.34e-08	1.57e-07
90895	chrLG1	50501	51000	14	intergenic	NA	NA	0	14	hypomethylation	9.64e-07	5.68e-06
90896	chrLG1	51001	51500	8	intergenic	NA	NA	0	8	hypomethylation	0.000489894	0.000885764
90897	chrLG1	70501	71000	9	intergenic	NA	NA	0.774488	9	hypomethylation	0.00183717	0.00259421
90898	chrLG1	74001	74500	31	intergenic	NA	NA	4.64693	31	hypomethylation	1.37e-10	2.97e-09
90899	chrLG1	74501	75000	76	intergenic	NA	NA	25.5581	76	hypomethylation	4.14e-15	2.47e-13
90900	chrLG1	76001	76500	45	intergenic	NA	NA	99.909	45	hypermethylation	0.00676273	0.00811083
90901	chrLG1	83501	84000	8	intergenic	NA	NA	0	8	hypomethylation	0.000489894	0.000885764
90902	chrLG1	87001	87500	11	intergenic	NA	NA	2.32347	11	hypomethylation	0.000732495	0.00122364
90903	chrLG1	89501	90000	5	intergenic	NA	NA	31.754	5	hypermethylation	6.69e-05	0.00018024
90904	chrLG1	97001	97500	52	intergenic	NA	NA	37.1754	52	hypomethylation	0.000188029	0.000413172
90905	chrLG1	97501	98000	32	intergenic	NA	NA	11.6173	32	hypomethylation	2.04e-06	1.05e-05
90906	chrLG1	100501	101000	143	intergenic	NA	NA	143.28	143	hypermethylation	0.000559815	0.000974355
90907	chrLG1	102501	103000	47	intergenic	NA	NA	34.852	47	hypomethylation	0.00088935	0.00143589
90908	chrLG1	105501	106000	34	intergenic	NA	NA	81.3213	34	hypermethylation	0.00399628	0.00508257
90909	chrLG1	106001	106500	40	intergenic	NA	NA	98.36	40	hypermethylation	0.00093768	0.00149361
90910	chrLG1	107001	107500	66	intergenic	NA	NA	137.084	66	hypermethylation	0.00563813	0.00691592
90911	chrLG1	109501	110000	25	intergenic	NA	NA	11.6173	25	hypomethylation	0.000311016	0.000616224
90912	chrLG1	113501	114000	22	intergenic	NA	NA	62.7336	22	hypermethylation	0.000952299	0.00150686
90913	chrLG1	114001	114500	9	intergenic	NA	NA	41.8224	9	hypermethylation	3.86e-05	0.00011504
90914	chrLG1	120501	121000	95	intergenic	NA	NA	79.7723	95	hypomethylation	7.22e-05	0.000190974
90915	chrLG1	132001	132500	14	intergenic	NA	NA	2.32347	14	hypomethylation	6.66e-05	0.00018024
90916	chrLG1	132501	133000	17	intergenic	NA	NA	4.64693	17	hypomethylation	0.00019426	0.000421908
90917	chrLG1	133001	133500	26	intergenic	NA	NA	13.9408	26	hypomethylation	0.00069719	0.00117457
90918	chrLG1	148001	148500	29	intergenic	NA	NA	80.5468	29	hypermethylation	0.000348919	0.000673622
90919	chrLG1	158001	158500	48	intergenic	NA	NA	37.1754	48	hypomethylation	0.00145776	0.00213674
90920	chrLG1	158501	159000	74	intergenic	NA	NA	58.8611	74	hypomethylation	0.000139642	0.00032494
90921	chrLG1	173001	173500	22	intergenic	NA	NA	65.8315	22	hypermethylation	0.000282449	0.000567515
90922	chrLG1	173501	174000	21	intergenic	NA	NA	57.3121	21	hypermethylation	0.00359961	0.00464084
90923	chrLG1	176501	177000	81	intergenic	NA	NA	72.0274	81	hypomethylation	0.000859054	0.00140134
90924	chrLG1	177001	177500	169	intergenic	NA	NA	140.182	169	hypomethylation	3.71e-08	3.72e-07
90925	chrLG1	178501	179000	65	intergenic	NA	NA	52.6652	65	hypomethylation	0.000362848	0.000695316
90926	chrLG1	194501	195000	23	intergenic	NA	NA	72.8019	23	hypermethylation	0.000120977	0.00028987
90927	chrLG1	204001	204500	14	intergenic	NA	NA	44.9203	14	hypermethylation	0.00154648	0.00224123
90928	chrLG1	205501	206000	38	intergenic	NA	NA	91.3896	38	hypermethylation	0.00183792	0.00259442
90929	chrLG1	207001	207500	37	intergenic	NA	NA	13.1663	37	hypomethylation	1.08e-07	9.14e-07
90930	chrLG1	211501	212000	18	intergenic	NA	NA	8.51937	18	hypomethylation	0.00258608	0.00347584
90931	chrLG1	213001	213500	9	intergenic	NA	NA	0	9	hypomethylation	0.000245094	0.000508151
90932	chrLG1	213501	214000	107	intergenic	NA	NA	100.683	107	hypomethylation	0.000658495	0.00111878
90933	chrLG1	225501	226000	13	intergenic	NA	NA	49.5673	13	hypermethylation	0.00015386	0.000353466
90934	chrLG1	232001	232500	23	intergenic	NA	NA	12.3918	23	hypomethylation	0.00142124	0.00209648
90935	chrLG1	233501	234000	39	intergenic	NA	NA	25.5581	39	hypomethylation	0.000385049	0.00073172
90936	chrLG1	236001	236500	12	intergenic	NA	NA	47.2438	12	hypermethylation	0.000181168	0.000400914
90937	chrLG1	236501	237000	5	intergenic	NA	NA	29.4306	5	hypermethylation	0.000172786	0.000386398
90938	chrLG1	237001	237500	18	intergenic	NA	NA	7.74488	18	hypomethylation	0.00120499	0.00182266
90939	chrLG1	237501	238000	22	intergenic	NA	NA	4.64693	22	hypomethylation	6.17e-07	3.91e-06
90940	chrLG1	242501	243000	4	intergenic	NA	NA	37.9499	4	hypermethylation	7.08e-07	4.39e-06
90941	chrLG1	250001	250500	54	intergenic	NA	NA	31.754	54	hypomethylation	5.03e-06	2.21e-05
90942	chrLG1	250501	251000	64	intergenic	NA	NA	53.4397	64	hypomethylation	0.00109069	0.00167312
90943	chrLG1	257001	257500	42	intergenic	NA	NA	24.0091	42	hypomethylation	2.12e-05	7.07e-05
90944	chrLG1	264001	264500	34	intergenic	NA	NA	90.6151	34	hypermethylation	0.00033193	0.000643873
90945	chrLG1	264501	265000	16	intergenic	NA	NA	48.7928	16	hypermethylation	0.00269561	0.00359403
90946	chrLG1	265501	266000	7	intergenic	NA	NA	0	7	hypomethylation	0.00097925	0.00152901
90947	chrLG1	274001	274500	48	intergenic	NA	NA	30.9795	48	hypomethylation	6.85e-05	0.000183363
90948	chrLG1	279501	280000	71	intergenic	NA	NA	60.4101	71	hypomethylation	0.000738653	0.00123331
90949	chrLG1	280001	280500	131	intergenic	NA	NA	123.918	131	hypomethylation	0.000205951	0.000443513
90950	chrLG1	290001	290500	54	intergenic	NA	NA	40.2734	54	hypomethylation	0.000537154	0.000951217
90951	chrLG1	290501	291000	61	intergenic	NA	NA	41.0479	61	hypomethylation	1.94e-05	6.64e-05
90952	chrLG1	294001	294500	21	intergenic	NA	NA	68.9295	21	hypermethylation	6.75e-05	0.000181314
90953	chrLG1	296501	297000	12	intergenic	NA	NA	44.1458	12	hypermethylation	0.000783107	0.00129592
90954	chrLG1	297001	297500	4	intergenic	NA	NA	24.0091	4	hypermethylation	0.00189492	0.00265723
90955	chrLG1	303501	304000	24	intergenic	NA	NA	13.1663	24	hypomethylation	0.00179266	0.0025443
90956	chrLG1	306001	306500	20	intergenic	NA	NA	64.2825	20	hypermethylation	0.000214431	0.000458308
90957	chrLG1	306501	307000	6	intergenic	NA	NA	25.5581	6	hypermethylation	0.00340811	0.00442438
90958	chrLG1	308501	309000	47	intergenic	NA	NA	108.428	47	hypermethylation	0.00183743	0.00259436
90959	chrLG1	309001	309500	12	intergenic	NA	NA	64.2825	12	hypermethylation	1.56e-07	1.25e-06
90960	chrLG1	311001	311500	125	intergenic	NA	NA	124.693	125	hypomethylation	0.00132995	0.00197352
90961	chrLG1	313001	313500	99	intergenic	NA	NA	92.1641	99	hypomethylation	0.000783571	0.00129651
90962	chrLG1	314001	314500	30	intergenic	NA	NA	82.0958	30	hypermethylation	0.000292162	0.000585661
90963	chrLG1	318501	319000	17	intergenic	NA	NA	6.19591	17	hypomethylation	0.000540282	0.00095179
90964	chrLG1	321501	322000	12	intergenic	NA	NA	45.6948	12	hypermethylation	0.000380375	0.000724583
90965	chrLG1	326001	326500	17	intergenic	NA	NA	54.9887	17	hypermethylation	0.00045085	0.000832477
90966	chrLG1	331001	331500	114	intergenic	NA	NA	109.203	114	hypomethylation	0.00069552	0.00117353
90967	chrLG1	331501	332000	133	intergenic	NA	NA	133.986	133	hypermethylation	0.00111371	0.00170209
90968	chrLG1	338001	338500	32	intergenic	NA	NA	87.5172	32	hypermethylation	0.000250505	0.000517517
90969	chrLG1	343001	343500	36	intergenic	NA	NA	87.5172	36	hypermethylation	0.00257185	0.00346716
90970	chrLG1	343501	344000	14	intergenic	NA	NA	43.3713	14	hypermethylation	0.00299352	0.00394297
90971	chrLG1	344001	344500	15	intergenic	NA	NA	57.3121	15	hypermethylation	5.52e-05	0.000154106
90972	chrLG1	348001	348500	7	intergenic	NA	NA	40.2734	7	hypermethylation	1.97e-05	6.67e-05
90973	chrLG1	348501	349000	14	intergenic	NA	NA	58.0866	14	hypermethylation	1.14e-05	4.29e-05
90974	chrLG1	349001	349500	4	intergenic	NA	NA	49.5673	4	hypermethylation	3.36e-10	6.56e-09
90975	chrLG1	352001	352500	31	intergenic	NA	NA	17.8132	31	hypomethylation	0.000366088	0.000700288
90976	chrLG1	353501	354000	18	intergenic	NA	NA	3.87244	18	hypomethylation	1.96e-05	6.65e-05
90977	chrLG1	354001	354500	14	intergenic	NA	NA	4.64693	14	hypomethylation	0.00250938	0.00338985
90978	chrLG1	360001	360500	22	intergenic	NA	NA	56.5376	22	hypermethylation	0.00677261	0.00811886
90979	chrLG1	378001	378500	6	intergenic	NA	NA	45.6948	6	hypermethylation	1.74e-07	1.37e-06
90980	chrLG1	378501	379000	3	intergenic	NA	NA	26.3326	3	hypermethylation	2.27e-05	7.49e-05
90981	chrLG1	392001	392500	14	intergenic	NA	NA	2.32347	14	hypomethylation	6.66e-05	0.00018024
90982	chrLG1	393001	393500	22	intergenic	NA	NA	58.0866	22	hypermethylation	0.0039558	0.00503876
90983	chrLG1	394001	394500	66	intergenic	NA	NA	54.9887	66	hypomethylation	0.000773551	0.00128228
90984	chrLG1	394501	395000	27	intergenic	NA	NA	15.4898	27	hypomethylation	0.000876429	0.00142092
90985	chrLG1	398001	398500	46	intergenic	NA	NA	102.232	46	hypermethylation	0.00473002	0.00590219
90986	chrLG1	410501	411000	3	intergenic	NA	NA	19.3622	3	hypermethylation	0.00152433	0.00221386
90987	chrLG1	415001	415500	13	intergenic	NA	NA	1.54898	13	hypomethylation	2.12e-05	7.07e-05
90988	chrLG1	415501	416000	27	intergenic	NA	NA	14.7153	27	hypomethylation	0.000876429	0.00142092
90989	chrLG1	430501	431000	18	intergenic	NA	NA	52.6652	18	hypermethylation	0.00210791	0.00292285
90990	chrLG1	431001	431500	7	intergenic	NA	NA	29.4306	7	hypermethylation	0.00248597	0.00337144
90991	chrLG1	446501	447000	10	intergenic	NA	NA	35.6265	10	hypermethylation	0.00324435	0.00423274
90992	chrLG1	449501	450000	16	intergenic	NA	NA	54.2142	16	hypermethylation	0.000385049	0.00073172
90993	chrLG1	462001	462500	91	intergenic	NA	NA	84.4192	91	hypomethylation	0.0011378	0.00173369
90994	chrLG1	463001	463500	89	intergenic	NA	NA	178.132	89	hypermethylation	0.00387923	0.00495644
90995	chrLG1	465001	465500	2	intergenic	NA	NA	32.5285	2	hypermethylation	1.05e-07	8.99e-07
90996	chrLG1	465501	466000	10	intergenic	NA	NA	46.4693	10	hypermethylation	4e-05	0.000118074
90997	chrLG1	471501	472000	67	intergenic	NA	NA	55.7632	67	hypomethylation	0.000834325	0.00136544
90998	chrLG1	472001	472500	29	intergenic	NA	NA	14.7153	29	hypomethylation	0.00013755	0.000320784
90999	chrLG1	474001	474500	61	intergenic	NA	NA	125.467	61	hypermethylation	0.00837917	0.00984114
91000	chrLG1	474501	475000	33	intergenic	NA	NA	77.4488	33	hypermethylation	0.00702582	0.0083962
91001	chrLG1	504001	504500	58	intergenic	NA	NA	45.6948	58	hypomethylation	0.000507875	0.000910748
91002	chrLG1	510001	510500	14	intergenic	NA	NA	42.5969	14	hypermethylation	0.00413006	0.00523644
91003	chrLG1	510501	511000	45	intergenic	NA	NA	104.556	45	hypermethylation	0.00193293	0.00270342
91004	chrLG1	523001	523500	17	intergenic	NA	NA	64.2825	17	hypermethylation	9.08e-06	3.56e-05
91005	chrLG1	523501	524000	18	intergenic	NA	NA	53.4397	18	hypermethylation	0.00210791	0.00292285
91006	chrLG1	529501	530000	26	intergenic	NA	NA	14.7153	26	hypomethylation	0.00128343	0.00191886
91007	chrLG1	530001	530500	14	intergenic	NA	NA	4.64693	14	hypomethylation	0.00250938	0.00338985
91008	chrLG1	551001	551500	112	intergenic	NA	NA	109.977	112	hypomethylation	0.00181911	0.00257846
91009	chrLG1	570501	571000	23	intergenic	NA	NA	75.8999	23	hypermethylation	3.36e-05	0.000102662
91010	chrLG1	584501	585000	13	intergenic	NA	NA	3.87244	13	hypomethylation	0.0015534	0.00224473
91011	chrLG1	591501	592000	44	intergenic	NA	NA	30.205	44	hypomethylation	0.000306343	0.000608508
91012	chrLG1	592001	592500	44	intergenic	NA	NA	25.5581	44	hypomethylation	2.25e-05	7.44e-05
91013	chrLG1	596501	597000	30	intergenic	NA	NA	81.3213	30	hypermethylation	0.000385856	0.000732917
91014	chrLG1	603501	604000	7	intergenic	NA	NA	0.774488	7	hypomethylation	0.00636217	0.00768211
91015	chrLG1	609001	609500	4	intergenic	NA	NA	38.7244	4	hypermethylation	4.17e-07	2.84e-06
91016	chrLG1	612501	613000	78	intergenic	NA	NA	165.741	78	hypermethylation	0.0011076	0.00169377
91017	chrLG1	613001	613500	37	intergenic	NA	NA	99.909	37	hypermethylation	0.000106034	0.000262163
91018	chrLG1	613501	614000	58	intergenic	NA	NA	123.918	58	hypermethylation	0.00508314	0.00630771
91019	chrLG1	619501	620000	161	intergenic	NA	NA	164.966	161	hypermethylation	0.000527844	0.000938471
91020	chrLG1	622001	622500	60	intergenic	NA	NA	50.3417	60	hypomethylation	0.00142725	0.00210349
91021	chrLG1	624001	624500	4	intergenic	NA	NA	33.303	4	hypermethylation	9.45e-06	3.67e-05
91022	chrLG1	625501	626000	25	intergenic	NA	NA	63.508	25	hypermethylation	0.00466763	0.00583264
91023	chrLG1	635501	636000	29	intergenic	NA	NA	70.4784	29	hypermethylation	0.00770976	0.00912358
91024	chrLG1	650001	650500	38	intergenic	NA	NA	24.7836	38	hypomethylation	0.00075084	0.00124883
91025	chrLG1	660001	660500	10	intergenic	NA	NA	39.4989	10	hypermethylation	0.000506901	0.000909979
91026	chrLG1	660501	661000	7	intergenic	NA	NA	30.205	7	hypermethylation	0.00166131	0.00237621
91027	chrLG1	681501	682000	35	intergenic	NA	NA	19.3622	35	hypomethylation	0.000181168	0.000400914
91028	chrLG1	683001	683500	47	intergenic	NA	NA	110.752	47	hypermethylation	0.000952432	0.0015069
91029	chrLG1	709501	710000	83	intergenic	NA	NA	74.3509	83	hypomethylation	0.000965441	0.00152637
91030	chrLG1	718001	718500	72	intergenic	NA	NA	50.3417	72	hypomethylation	8.62e-06	3.42e-05
91031	chrLG1	728501	729000	10	intergenic	NA	NA	54.9887	10	hypermethylation	5.47e-07	3.53e-06
91032	chrLG1	730001	730500	58	intergenic	NA	NA	122.369	58	hypermethylation	0.00610311	0.00741418
91033	chrLG1	733001	733500	28	intergenic	NA	NA	75.1254	28	hypermethylation	0.00123998	0.00186693
91034	chrLG1	734501	735000	38	intergenic	NA	NA	99.1345	38	hypermethylation	0.000197527	0.00042724
91035	chrLG1	754501	755000	33	intergenic	NA	NA	84.4192	33	hypermethylation	0.00102648	0.00159275
91036	chrLG1	757501	758000	3	intergenic	NA	NA	21.6857	3	hypermethylation	0.000328077	0.000637083
91037	chrLG1	759001	759500	34	intergenic	NA	NA	94.4876	34	hypermethylation	0.000123953	0.000293953
91038	chrLG1	769501	770000	99	intergenic	NA	NA	211.435	99	hypermethylation	0.000157898	0.000359874
91039	chrLG1	770001	770500	103	intergenic	NA	NA	212.984	103	hypermethylation	0.000575323	0.000999723
91040	chrLG1	779001	779500	186	intergenic	NA	NA	182.005	186	hypomethylation	3.26e-05	0.000100139
91041	chrLG1	779501	780000	167	intergenic	NA	NA	175.034	167	hypermethylation	0.00098832	0.00154109
91042	chrLG1	787001	787500	64	intergenic	NA	NA	143.28	64	hypermethylation	0.000604779	0.00104409
91043	chrLG1	802001	802500	13	intergenic	NA	NA	2.32347	13	hypomethylation	0.000122056	0.000291026
91044	chrLG1	804501	805000	68	intergenic	NA	NA	138.633	68	hypermethylation	0.00735589	0.00875628
91045	chrLG1	809501	810000	87	intergenic	NA	NA	189.75	87	hypermethylation	0.000220681	0.000470497
91046	chrLG1	810001	810500	68	intergenic	NA	NA	170.387	68	hypermethylation	6.13e-06	2.6e-05
91047	chrLG1	810501	811000	56	intergenic	NA	NA	130.114	56	hypermethylation	0.000489842	0.000885764
91048	chrLG1	817001	817500	57	intergenic	NA	NA	41.8224	57	hypomethylation	0.000140811	0.00032729
91049	chrLG1	818001	818500	44	intergenic	NA	NA	30.9795	44	hypomethylation	0.000484191	0.000882792
91050	chrLG1	818501	819000	55	intergenic	NA	NA	35.6265	55	hypomethylation	2.06e-05	6.93e-05
91051	chrLG1	824001	824500	6	intergenic	NA	NA	34.852	6	hypermethylation	2.44e-05	7.96e-05
91052	chrLG1	831001	831500	9	intergenic	NA	NA	39.4989	9	hypermethylation	0.00013755	0.000320784
91053	chrLG1	831501	832000	4	intergenic	NA	NA	20.9112	4	hypermethylation	0.00704452	0.00841032
91054	chrLG1	833001	833500	20	intergenic	NA	NA	9.29386	20	hypomethylation	0.00095196	0.00150686
91055	chrLG1	833501	834000	11	intergenic	NA	NA	3.09795	11	hypomethylation	0.00258886	0.00347584
91056	chrLG1	836001	836500	29	intergenic	NA	NA	16.2643	29	hypomethylation	0.000506901	0.000909979
91057	chrLG1	840501	841000	10	intergenic	NA	NA	0.774488	10	hypomethylation	0.000276113	0.000558469
91058	chrLG1	845001	845500	6	intergenic	NA	NA	27.1071	6	hypermethylation	0.00146635	0.00214657
91059	chrLG1	846501	847000	51	intergenic	NA	NA	110.752	51	hypermethylation	0.00456284	0.00572949
91060	chrLG1	889001	889500	8	intergenic	NA	NA	35.6265	8	hypermethylation	0.000361763	0.000693926
91061	chrLG1	892001	892500	28	intergenic	NA	NA	6.9704	28	hypomethylation	1.25e-07	1.03e-06
91062	chrLG1	900501	901000	5	intergenic	NA	NA	27.8816	5	hypermethylation	0.00043649	0.000809792
91063	chrLG1	902001	902500	14	intergenic	NA	NA	54.2142	14	hypermethylation	2.88e-05	9.07e-05
91064	chrLG1	906501	907000	58	intergenic	NA	NA	46.4693	58	hypomethylation	0.00072995	0.0012205
91065	chrLG1	912501	913000	4	intergenic	NA	NA	29.4306	4	hypermethylation	6.99e-05	0.000185979
91066	chrLG1	917501	918000	5	intergenic	NA	NA	27.1071	5	hypermethylation	0.000687676	0.00116197
91067	chrLG1	918001	918500	8	intergenic	NA	NA	36.401	8	hypermethylation	0.000361763	0.000693926
91068	chrLG1	920001	920500	6	intergenic	NA	NA	27.8816	6	hypermethylation	0.00095196	0.00150686
91069	chrLG1	922001	922500	6	intergenic	NA	NA	36.401	6	hypermethylation	9.29e-06	3.63e-05
91070	chrLG1	922501	923000	6	intergenic	NA	NA	30.9795	6	hypermethylation	0.000250917	0.000517517
91071	chrLG1	925501	926000	38	intergenic	NA	NA	21.6857	38	hypomethylation	9e-05	0.000229765
91072	chrLG1	926001	926500	53	intergenic	NA	NA	31.754	53	hypomethylation	7.19e-06	2.99e-05
91073	chrLG1	947001	947500	58	intergenic	NA	NA	25.5581	58	hypomethylation	4.6e-09	6.31e-08
91074	chrLG1	947501	948000	85	intergenic	NA	NA	67.3805	85	hypomethylation	3.84e-05	0.000114575
91075	chrLG1	967001	967500	60	intergenic	NA	NA	34.0775	60	hypomethylation	4.06e-07	2.78e-06
91076	chrLG1	969001	969500	33	intergenic	NA	NA	78.2233	33	hypermethylation	0.0055954	0.00686515
91077	chrLG1	969501	970000	13	intergenic	NA	NA	47.2438	13	hypermethylation	0.000321103	0.000629924
91078	chrLG1	991501	992000	26	intergenic	NA	NA	10.8428	26	hypomethylation	5.82e-05	0.000161279
91079	chrLG1	999501	1000000	13	intergenic	NA	NA	3.87244	13	hypomethylation	0.0015534	0.00224473
91080	chrLG1	1001501	1002000	19	intergenic	NA	NA	8.51937	19	hypomethylation	0.00167444	0.00239086
91081	chrLG1	1013001	1013500	67	intergenic	NA	NA	48.0183	67	hypomethylation	3.03e-05	9.48e-05
91082	chrLG1	1018501	1019000	11	intergenic	NA	NA	35.6265	11	hypermethylation	0.00542065	0.00667831
91083	chrLG1	1020001	1020500	27	intergenic	NA	NA	15.4898	27	hypomethylation	0.000876429	0.00142092
91084	chrLG1	1026001	1026500	2	intergenic	NA	NA	29.4306	2	hypermethylation	6.17e-07	3.91e-06
91085	chrLG1	1029001	1029500	15	intergenic	NA	NA	6.19591	15	hypomethylation	0.00144222	0.00211652
91086	chrLG1	1035501	1036000	56	intergenic	NA	NA	26.3326	56	hypomethylation	3.47e-08	3.52e-07
91087	chrLG1	1041001	1041500	118	intergenic	NA	NA	107.654	118	hypomethylation	0.000128825	0.000303784
91088	chrLG1	1044501	1045000	27	intergenic	NA	NA	72.8019	27	hypermethylation	0.000939169	0.00149505
91089	chrLG1	1050001	1050500	20	intergenic	NA	NA	10.0683	20	hypomethylation	0.00193496	0.00270342
91090	chrLG1	1058001	1058500	6	intergenic	NA	NA	28.6561	6	hypermethylation	0.000614054	0.00105526
91091	chrLG1	1058501	1059000	9	intergenic	NA	NA	31.754	9	hypermethylation	0.00465245	0.00581676
91092	chrLG1	1059001	1059500	18	intergenic	NA	NA	54.2142	18	hypermethylation	0.00155392	0.00224473
91093	chrLG1	1064001	1064500	3	intergenic	NA	NA	24.0091	3	hypermethylation	0.000114409	0.000278156
91094	chrLG1	1069001	1069500	44	intergenic	NA	NA	26.3326	44	hypomethylation	3.97e-05	0.000117237
91095	chrLG1	1069501	1070000	34	intergenic	NA	NA	14.7153	34	hypomethylation	4.27e-06	1.94e-05
91096	chrLG1	1074001	1074500	65	intergenic	NA	NA	133.986	65	hypermethylation	0.007451	0.00885404
91097	chrLG1	1074501	1075000	35	intergenic	NA	NA	102.232	35	hypermethylation	1.42e-05	5.18e-05
91098	chrLG1	1077001	1077500	163	intergenic	NA	NA	165.741	163	hypermethylation	0.000392719	0.000742467
91099	chrLG1	1085001	1085500	6	intergenic	NA	NA	25.5581	6	hypermethylation	0.00340811	0.00442438
91100	chrLG1	1091001	1091500	84	intergenic	NA	NA	75.1254	84	hypomethylation	0.000658791	0.00111913
91101	chrLG1	1110001	1110500	34	intergenic	NA	NA	79.7723	34	hypermethylation	0.00630539	0.00763501
91102	chrLG1	1114501	1115000	55	intergenic	NA	NA	116.948	55	hypermethylation	0.00731015	0.00870505
91103	chrLG1	1116001	1116500	31	intergenic	NA	NA	78.2233	31	hypermethylation	0.0022239	0.00305866
91104	chrLG1	1125001	1125500	49	intergenic	NA	NA	32.5285	49	hypomethylation	0.000130039	0.000306288
91105	chrLG1	1127001	1127500	33	intergenic	NA	NA	15.4898	33	hypomethylation	2.24e-05	7.42e-05
91106	chrLG1	1128501	1129000	56	intergenic	NA	NA	33.303	56	hypomethylation	2.98e-06	1.46e-05
91107	chrLG1	1131001	1131500	22	intergenic	NA	NA	63.508	22	hypermethylation	0.000707064	0.00118935
91108	chrLG1	1132501	1133000	40	intergenic	NA	NA	93.7131	40	hypermethylation	0.00222352	0.00305866
91109	chrLG1	1139501	1140000	2	intergenic	NA	NA	36.401	2	hypermethylation	2.54e-08	2.69e-07
91110	chrLG1	1153501	1154000	51	intergenic	NA	NA	110.752	51	hypermethylation	0.00456284	0.00572949
91111	chrLG1	1157501	1158000	22	intergenic	NA	NA	61.9591	22	hypermethylation	0.00127722	0.0019129
91112	chrLG1	1160001	1160500	53	intergenic	NA	NA	33.303	53	hypomethylation	2.07e-05	6.96e-05
91113	chrLG1	1161501	1162000	28	intergenic	NA	NA	84.4192	28	hypermethylation	5.42e-05	0.00015171
91114	chrLG1	1162001	1162500	34	intergenic	NA	NA	86.7427	34	hypermethylation	0.000934708	0.00148915
91115	chrLG1	1166501	1167000	37	intergenic	NA	NA	95.2621	37	hypermethylation	0.000393605	0.000742467
91116	chrLG1	1171001	1171500	156	intergenic	NA	NA	134.761	156	hypomethylation	1.08e-06	6.28e-06
91117	chrLG1	1171501	1172000	176	intergenic	NA	NA	171.936	176	hypomethylation	5.21e-05	0.000147034
91118	chrLG1	1176501	1177000	53	intergenic	NA	NA	30.205	53	hypomethylation	2.3e-06	1.17e-05
91119	chrLG1	1181001	1181500	56	intergenic	NA	NA	116.948	56	hypermethylation	0.00908249	0.0106092
91120	chrLG1	1184001	1184500	56	intergenic	NA	NA	33.303	56	hypomethylation	2.98e-06	1.46e-05
91121	chrLG1	1184501	1185000	41	intergenic	NA	NA	19.3622	41	hypomethylation	2.54e-06	1.27e-05
91122	chrLG1	1191001	1191500	9	intergenic	NA	NA	0.774488	9	hypomethylation	0.00183717	0.00259421
91123	chrLG1	1193501	1194000	18	intergenic	NA	NA	87.5172	18	hypermethylation	1.31e-09	2.15e-08
91124	chrLG1	1194001	1194500	8	intergenic	NA	NA	31.754	8	hypermethylation	0.00263377	0.00352078
91125	chrLG1	1195501	1196000	11	intergenic	NA	NA	54.9887	11	hypermethylation	1.2e-06	6.84e-06
91126	chrLG1	1196001	1196500	4	intergenic	NA	NA	27.8816	4	hypermethylation	0.000184753	0.000406726
91127	chrLG1	1202001	1202500	12	intergenic	NA	NA	0	12	hypomethylation	3.85e-06	1.77e-05
91128	chrLG1	1202501	1203000	13	intergenic	NA	NA	0	13	hypomethylation	1.93e-06	1.01e-05
91129	chrLG1	1208501	1209000	8	intergenic	NA	NA	0	8	hypomethylation	0.000489894	0.000885764
91130	chrLG1	1210501	1211000	27	intergenic	NA	NA	67.3805	27	hypermethylation	0.00457419	0.00574176
91131	chrLG1	1215501	1216000	19	intergenic	NA	NA	5.42142	19	hypomethylation	3.91e-05	0.000115946
91132	chrLG1	1216001	1216500	9	intergenic	NA	NA	0	9	hypomethylation	0.000245094	0.000508151
91133	chrLG1	1220501	1221000	14	intergenic	NA	NA	41.8224	14	hypermethylation	0.00566502	0.0069376
91134	chrLG1	1231501	1232000	10	intergenic	NA	NA	0	10	hypomethylation	3.07e-05	9.5e-05
91135	chrLG1	1232001	1232500	9	intergenic	NA	NA	0	9	hypomethylation	0.000245094	0.000508151
91136	chrLG1	1234001	1234500	62	intergenic	NA	NA	44.9203	62	hypomethylation	6.14e-05	0.000168244
91137	chrLG1	1249001	1249500	41	intergenic	NA	NA	25.5581	41	hypomethylation	0.000193958	0.000421908
91138	chrLG1	1252501	1253000	4	intergenic	NA	NA	28.6561	4	hypermethylation	0.000113952	0.000278156
91139	chrLG1	1253001	1253500	2	intergenic	NA	NA	21.6857	2	hypermethylation	0.000104826	0.000259614
91140	chrLG1	1262001	1262500	40	intergenic	NA	NA	26.3326	40	hypomethylation	0.00045085	0.000832477
91141	chrLG1	1269501	1270000	5	intergenic	NA	NA	58.0866	5	hypermethylation	1.84e-11	5.07e-10
91142	chrLG1	1271001	1271500	23	intergenic	NA	NA	65.8315	23	hypermethylation	0.00131809	0.00196302
91143	chrLG1	1271501	1272000	21	intergenic	NA	NA	63.508	21	hypermethylation	0.000460975	0.000848254
91144	chrLG1	1277001	1277500	5	intergenic	NA	NA	25.5581	5	hypermethylation	0.00167444	0.00239086
91145	chrLG1	1286501	1287000	18	intergenic	NA	NA	50.3417	18	hypermethylation	0.00510798	0.00633338
91146	chrLG1	1296001	1296500	34	intergenic	NA	NA	85.1937	34	hypermethylation	0.00153803	0.00223125
91147	chrLG1	1296501	1297000	67	intergenic	NA	NA	150.251	67	hypermethylation	0.00042071	0.00078691
91148	chrLG1	1297001	1297500	44	intergenic	NA	NA	106.105	44	hypermethylation	0.000933328	0.00148808
91149	chrLG1	1308001	1308500	39	intergenic	NA	NA	90.6151	39	hypermethylation	0.0040972	0.00520433
91150	chrLG1	1308501	1309000	36	intergenic	NA	NA	106.879	36	hypermethylation	7.45e-06	3.07e-05
91151	chrLG1	1309501	1310000	25	intergenic	NA	NA	10.0683	25	hypomethylation	6.29e-05	0.000171685
91152	chrLG1	1338001	1338500	130	intergenic	NA	NA	122.369	130	hypomethylation	0.000154997	0.000355794
91153	chrLG1	1348001	1348500	16	intergenic	NA	NA	54.2142	16	hypermethylation	0.000385049	0.00073172
91154	chrLG1	1356001	1356500	154	intergenic	NA	NA	157.996	154	hypermethylation	0.000792022	0.00130912
91155	chrLG1	1368001	1368500	46	intergenic	NA	NA	33.303	46	hypomethylation	0.000707064	0.00118935
91156	chrLG1	1372501	1373000	42	intergenic	NA	NA	94.4876	42	hypermethylation	0.00656844	0.00791214
91157	chrLG1	1379001	1379500	9	intergenic	NA	NA	0	9	hypomethylation	0.000245094	0.000508151
91158	chrLG1	1392001	1392500	41	intergenic	NA	NA	29.4306	41	hypomethylation	0.001462	0.00214248
91159	chrLG1	1393001	1393500	16	intergenic	NA	NA	66.606	16	hypermethylation	1.53e-06	8.47e-06
91160	chrLG1	1393501	1394000	11	intergenic	NA	NA	35.6265	11	hypermethylation	0.00542065	0.00667831
91161	chrLG1	1398501	1399000	63	intergenic	NA	NA	1.54898	63	hypomethylation	3.17e-29	9.51e-27
91162	chrLG1	1399501	1400000	14	intergenic	NA	NA	54.2142	14	hypermethylation	2.88e-05	9.07e-05
91163	chrLG1	1400001	1400500	41	intergenic	NA	NA	112.301	41	hypermethylation	2.16e-05	7.18e-05
91164	chrLG1	1400501	1401000	39	intergenic	NA	NA	90.6151	39	hypermethylation	0.0040972	0.00520433
91165	chrLG1	1409501	1410000	60	intergenic	NA	NA	42.5969	60	hypomethylation	6.47e-05	0.000176181
91166	chrLG1	1413501	1414000	56	intergenic	NA	NA	36.401	56	hypomethylation	2.42e-05	7.9e-05
91167	chrLG1	1414001	1414500	44	intergenic	NA	NA	24.7836	44	hypomethylation	1.24e-05	4.61e-05
91168	chrLG1	1419001	1419500	37	intergenic	NA	NA	14.7153	37	hypomethylation	6.83e-07	4.27e-06
91169	chrLG1	1435501	1436000	2	intergenic	NA	NA	20.1367	2	hypermethylation	0.000313464	0.000617886
91170	chrLG1	1437001	1437500	11	intergenic	NA	NA	0.774488	11	hypomethylation	1.54e-05	5.45e-05
91171	chrLG1	1437501	1438000	7	intergenic	NA	NA	0	7	hypomethylation	0.00097925	0.00152901
91172	chrLG1	1438001	1438500	64	intergenic	NA	NA	48.7928	64	hypomethylation	0.000190195	0.000417055
91173	chrLG1	1445501	1446000	13	intergenic	NA	NA	1.54898	13	hypomethylation	2.12e-05	7.07e-05
91174	chrLG1	1456001	1456500	35	intergenic	NA	NA	20.9112	35	hypomethylation	0.000321103	0.000629924
91175	chrLG1	1474501	1475000	103	intergenic	NA	NA	92.1641	103	hypomethylation	0.00022345	0.000474801
91176	chrLG1	1475001	1475500	154	intergenic	NA	NA	159.545	154	hypermethylation	0.00115472	0.00175618
91177	chrLG1	1481501	1482000	21	intergenic	NA	NA	63.508	21	hypermethylation	0.000460975	0.000848254
91178	chrLG1	1483501	1484000	24	intergenic	NA	NA	71.2529	24	hypermethylation	0.000254807	0.000524357
91179	chrLG1	1486501	1487000	47	intergenic	NA	NA	29.4306	47	hypomethylation	3.43e-05	0.000104079
91180	chrLG1	1488501	1489000	9	intergenic	NA	NA	1.54898	9	hypomethylation	0.00183717	0.00259421
91181	chrLG1	1509501	1510000	35	intergenic	NA	NA	23.2347	35	hypomethylation	0.00149753	0.0021822
91182	chrLG1	1527001	1527500	131	intergenic	NA	NA	128.565	131	hypomethylation	0.000636964	0.00108786
91183	chrLG1	1544501	1545000	72	intergenic	NA	NA	63.508	72	hypomethylation	0.00143927	0.00211652
91184	chrLG1	1553501	1554000	12	intergenic	NA	NA	3.09795	12	hypomethylation	0.000860688	0.00140232
91185	chrLG1	1560001	1560500	11	intergenic	NA	NA	41.0479	11	hypermethylation	0.00043108	0.000802844
91186	chrLG1	1580501	1581000	21	intergenic	NA	NA	5.42142	21	hypomethylation	7.56e-06	3.11e-05
91187	chrLG1	1581501	1582000	4	intergenic	NA	NA	34.852	4	hypermethylation	3.39e-06	1.62e-05
91188	chrLG1	1582001	1582500	6	intergenic	NA	NA	26.3326	6	hypermethylation	0.00224347	0.0030787
91189	chrLG1	1583501	1584000	50	intergenic	NA	NA	38.7244	50	hypomethylation	0.00101788	0.00158065
91190	chrLG1	1584001	1584500	52	intergenic	NA	NA	41.8224	52	hypomethylation	0.00135387	0.00200361
91191	chrLG1	1588501	1589000	20	intergenic	NA	NA	10.0683	20	hypomethylation	0.00193496	0.00270342
91192	chrLG1	1590001	1590500	2	intergenic	NA	NA	19.3622	2	hypermethylation	0.000537698	0.000951217
91193	chrLG1	1592501	1593000	42	intergenic	NA	NA	27.1071	42	hypomethylation	0.00019292	0.000421908
91194	chrLG1	1606501	1607000	4	intergenic	NA	NA	24.0091	4	hypermethylation	0.00189492	0.00265723
91195	chrLG1	1609001	1609500	7	intergenic	NA	NA	30.9795	7	hypermethylation	0.00110289	0.00168672
91196	chrLG1	1610001	1610500	47	intergenic	NA	NA	35.6265	47	hypomethylation	0.00088935	0.00143589
91197	chrLG1	1620001	1620500	35	intergenic	NA	NA	86.7427	35	hypermethylation	0.00129517	0.00193371
91198	chrLG1	1629001	1629500	33	intergenic	NA	NA	15.4898	33	hypomethylation	2.24e-05	7.42e-05
91199	chrLG1	1632501	1633000	13	intergenic	NA	NA	44.9203	13	hypermethylation	0.000933795	0.00148808
91200	chrLG1	1673501	1674000	2	intergenic	NA	NA	19.3622	2	hypermethylation	0.000537698	0.000951217
91201	chrLG1	1681501	1682000	76	intergenic	NA	NA	63.508	76	hypomethylation	0.000272532	0.000555406
91202	chrLG1	1683001	1683500	24	intergenic	NA	NA	11.6173	24	hypomethylation	0.000477073	0.000872454
91203	chrLG1	1696001	1696500	30	intergenic	NA	NA	71.2529	30	hypermethylation	0.00821044	0.00965631
91204	chrLG1	1699001	1699500	18	intergenic	NA	NA	3.87244	18	hypomethylation	1.96e-05	6.65e-05
91205	chrLG1	1699501	1700000	35	intergenic	NA	NA	13.9408	35	hypomethylation	1.15e-06	6.61e-06
91206	chrLG1	1702001	1702500	8	intergenic	NA	NA	0.774488	8	hypomethylation	0.0034275	0.00443998
91207	chrLG1	1709001	1709500	27	intergenic	NA	NA	69.704	27	hypermethylation	0.00211018	0.00292438
91208	chrLG1	1721001	1721500	59	intergenic	NA	NA	47.2438	59	hypomethylation	0.000797757	0.00131574
91209	chrLG1	1726001	1726500	3	intergenic	NA	NA	30.9795	3	hypermethylation	4.97e-06	2.19e-05
91210	chrLG1	1726501	1727000	6	intergenic	NA	NA	42.5969	6	hypermethylation	7.83e-07	4.75e-06
91211	chrLG1	1730501	1731000	38	intergenic	NA	NA	21.6857	38	hypomethylation	9e-05	0.000229765
91212	chrLG1	1731001	1731500	16	intergenic	NA	NA	5.42142	16	hypomethylation	0.000328077	0.000637083
91213	chrLG1	1735501	1736000	16	intergenic	NA	NA	0	16	hypomethylation	1.21e-07	1e-06
91214	chrLG1	1736001	1736500	10	intergenic	NA	NA	0	10	hypomethylation	3.07e-05	9.5e-05
91215	chrLG1	1736501	1737000	44	intergenic	NA	NA	100.683	44	hypermethylation	0.00330669	0.00430436
91216	chrLG1	1737001	1737500	41	intergenic	NA	NA	98.36	41	hypermethylation	0.00126741	0.00190444
91217	chrLG1	1739001	1739500	10	intergenic	NA	NA	37.1754	10	hypermethylation	0.00157155	0.00226681
91218	chrLG1	1746001	1746500	41	intergenic	NA	NA	26.3326	41	hypomethylation	0.000322622	0.000631904
91219	chrLG1	1746501	1747000	21	intergenic	NA	NA	9.29386	21	hypomethylation	0.000614054	0.00105526
91220	chrLG1	1747501	1748000	39	intergenic	NA	NA	17.0387	39	hypomethylation	1.33e-06	7.46e-06
91221	chrLG1	1750501	1751000	9	intergenic	NA	NA	37.9499	9	hypermethylation	0.000312981	0.000617886
91222	chrLG1	1754501	1755000	5	intergenic	NA	NA	24.0091	5	hypermethylation	0.00396468	0.00504423
91223	chrLG1	1755001	1755500	2	intergenic	NA	NA	21.6857	2	hypermethylation	0.000104826	0.000259614
91224	chrLG1	1766501	1767000	3	intergenic	NA	NA	27.1071	3	hypermethylation	1.31e-05	4.84e-05
91225	chrLG1	1770001	1770500	96	intergenic	NA	NA	87.5172	96	hypomethylation	0.000608661	0.00104894
91226	chrLG1	1770501	1771000	56	intergenic	NA	NA	36.401	56	hypomethylation	2.42e-05	7.9e-05
91227	chrLG1	1774001	1774500	21	intergenic	NA	NA	56.5376	21	hypermethylation	0.00474189	0.00591309
91228	chrLG1	1792001	1792500	83	intergenic	NA	NA	68.155	83	hypomethylation	0.000116336	0.000280974
91229	chrLG1	1800001	1800500	29	intergenic	NA	NA	72.8019	29	hypermethylation	0.0037439	0.00480303
91230	chrLG1	1814001	1814500	33	intergenic	NA	NA	1.54898	33	hypomethylation	4.9e-14	2.36e-12
91231	chrLG1	1814501	1815000	33	intergenic	NA	NA	1.54898	33	hypomethylation	4.9e-14	2.36e-12
91232	chrLG1	1816001	1816500	41	intergenic	NA	NA	98.36	41	hypermethylation	0.00126741	0.00190444
91233	chrLG1	1818501	1819000	4	intergenic	NA	NA	34.852	4	hypermethylation	3.39e-06	1.62e-05
91234	chrLG1	1819001	1819500	4	intergenic	NA	NA	41.0479	4	hypermethylation	8.37e-08	7.38e-07
91235	chrLG1	1830501	1831000	8	intergenic	NA	NA	34.0775	8	hypermethylation	0.000814887	0.00134249
91236	chrLG1	1831001	1831500	2	intergenic	NA	NA	20.9112	2	hypermethylation	0.000181736	0.00040103
91237	chrLG1	1835501	1836000	17	intergenic	NA	NA	51.8907	17	hypermethylation	0.00119738	0.00181617
91238	chrLG1	1845001	1845500	42	intergenic	NA	NA	28.6561	42	hypomethylation	0.00050554	0.00090883
91239	chrLG1	1854501	1855000	58	intergenic	NA	NA	44.9203	58	hypomethylation	0.000507875	0.000910748
91240	chrLG1	1855001	1855500	74	intergenic	NA	NA	51.1162	74	hypomethylation	3.91e-06	1.79e-05
91241	chrLG1	1866001	1866500	13	intergenic	NA	NA	40.2734	13	hypermethylation	0.00497554	0.00618171
91242	chrLG1	1871001	1871500	8	intergenic	NA	NA	0	8	hypomethylation	0.000489894	0.000885764
91243	chrLG1	1874001	1874500	12	intergenic	NA	NA	0	12	hypomethylation	3.85e-06	1.77e-05
91244	chrLG1	1876001	1876500	37	intergenic	NA	NA	24.7836	37	hypomethylation	0.00104117	0.00160637
91245	chrLG1	1890001	1890500	7	intergenic	NA	NA	44.1458	7	hypermethylation	3.12e-06	1.51e-05
91246	chrLG1	1894001	1894500	81	intergenic	NA	NA	60.4101	81	hypomethylation	9.96e-06	3.84e-05
91247	chrLG1	1899501	1900000	3	intergenic	NA	NA	29.4306	3	hypermethylation	8.53e-06	3.39e-05
91248	chrLG1	1901001	1901500	9	intergenic	NA	NA	33.303	9	hypermethylation	0.00221931	0.00305681
91249	chrLG1	1902001	1902500	47	intergenic	NA	NA	31.754	47	hypomethylation	0.00015522	0.000356051
91250	chrLG1	1909501	1910000	15	intergenic	NA	NA	6.19591	15	hypomethylation	0.00144222	0.00211652
91251	chrLG1	1910001	1910500	43	intergenic	NA	NA	21.6857	43	hypomethylation	3.98e-06	1.82e-05
91252	chrLG1	1914001	1914500	63	intergenic	NA	NA	41.8224	63	hypomethylation	8.56e-06	3.39e-05
91253	chrLG1	1914501	1915000	25	intergenic	NA	NA	4.64693	25	hypomethylation	5.81e-08	5.47e-07
91254	chrLG1	1933501	1934000	19	intergenic	NA	NA	6.9704	19	hypomethylation	0.000316266	0.000621264
91255	chrLG1	1934001	1934500	36	intergenic	NA	NA	17.8132	36	hypomethylation	2.32e-05	7.62e-05
91256	chrLG1	1936501	1937000	15	intergenic	NA	NA	0	15	hypomethylation	2.41e-07	1.78e-06
91257	chrLG1	1937001	1937500	20	intergenic	NA	NA	1.54898	20	hypomethylation	1.57e-08	1.77e-07
91258	chrLG1	1939001	1939500	57	intergenic	NA	NA	125.467	57	hypermethylation	0.00277241	0.00368381
91259	chrLG1	1940501	1941000	3	intergenic	NA	NA	24.7836	3	hypermethylation	6.7e-05	0.00018024
91260	chrLG1	1944001	1944500	54	intergenic	NA	NA	42.5969	54	hypomethylation	0.00113354	0.00172811
91261	chrLG1	1963001	1963500	19	intergenic	NA	NA	51.1162	19	hypermethylation	0.00564953	0.00692756
91262	chrLG1	1968001	1968500	28	intergenic	NA	NA	76.6743	28	hypermethylation	0.000724091	0.00121514
91263	chrLG1	1974501	1975000	74	intergenic	NA	NA	51.8907	74	hypomethylation	6.08e-06	2.59e-05
91264	chrLG1	1975001	1975500	38	intergenic	NA	NA	13.9408	38	hypomethylation	1.73e-07	1.36e-06
91265	chrLG1	1982501	1983000	14	intergenic	NA	NA	61.9591	14	hypermethylation	1.55e-06	8.51e-06
91266	chrLG1	1983001	1983500	17	intergenic	NA	NA	62.7336	17	hypermethylation	1.91e-05	6.55e-05
91267	chrLG1	1995001	1995500	22	intergenic	NA	NA	0	22	hypomethylation	4.77e-10	8.85e-09
91268	chrLG1	1997501	1998000	35	intergenic	NA	NA	85.1937	35	hypermethylation	0.00210563	0.00292212
91269	chrLG1	2002001	2002500	80	intergenic	NA	NA	162.643	80	hypermethylation	0.00347175	0.00449148
91270	chrLG1	2012501	2013000	4	intergenic	NA	NA	26.3326	4	hypermethylation	0.000477614	0.000872454
91271	chrLG1	2015501	2016000	37	intergenic	NA	NA	20.1367	37	hypomethylation	3.89e-05	0.000115694
91272	chrLG1	2018001	2018500	102	intergenic	NA	NA	85.1937	102	hypomethylation	3.38e-05	0.000103215
91273	chrLG1	2021001	2021500	144	intergenic	NA	NA	147.927	144	hypermethylation	0.00127938	0.00191578
91274	chrLG1	2021501	2022000	128	intergenic	NA	NA	113.85	128	hypomethylation	2.66e-05	8.5e-05
91275	chrLG1	2022001	2022500	53	intergenic	NA	NA	40.2734	53	hypomethylation	0.000711588	0.00119608
91276	chrLG1	2022501	2023000	26	intergenic	NA	NA	15.4898	26	hypomethylation	0.00128343	0.00191886
91277	chrLG1	2025001	2025500	36	intergenic	NA	NA	21.6857	36	hypomethylation	0.000188488	0.000413824
91278	chrLG1	2025501	2026000	22	intergenic	NA	NA	9.29386	22	hypomethylation	0.000393673	0.000742467
91279	chrLG1	2027501	2028000	28	intergenic	NA	NA	75.8999	28	hypermethylation	0.000949284	0.00150686
91280	chrLG1	2033001	2033500	102	intergenic	NA	NA	194.397	102	hypermethylation	0.00840029	0.00986542
91281	chrLG1	2041501	2042000	74	intergenic	NA	NA	61.9591	74	hypomethylation	0.000383161	0.000729409
91282	chrLG1	2042501	2043000	65	intergenic	NA	NA	53.4397	65	hypomethylation	0.000512345	0.000917869
91283	chrLG1	2043501	2044000	62	intergenic	NA	NA	127.016	62	hypermethylation	0.00727582	0.00866596
91284	chrLG1	2049001	2049500	69	intergenic	NA	NA	141.731	69	hypermethylation	0.00541087	0.00667148
91285	chrLG1	2054001	2054500	53	intergenic	NA	NA	34.0775	53	hypomethylation	2.07e-05	6.96e-05
91286	chrLG1	2054501	2055000	31	intergenic	NA	NA	16.2643	31	hypomethylation	0.000104092	0.000259252
91287	chrLG1	2061001	2061500	14	intergenic	NA	NA	43.3713	14	hypermethylation	0.00299352	0.00394297
91288	chrLG1	2083501	2084000	14	intergenic	NA	NA	62.7336	14	hypermethylation	1.55e-06	8.51e-06
91289	chrLG1	2090501	2091000	11	intergenic	NA	NA	40.2734	11	hypermethylation	0.000629585	0.00107721
91290	chrLG1	2095501	2096000	25	intergenic	NA	NA	66.606	25	hypermethylation	0.0021108	0.00292438
91291	chrLG1	2097501	2098000	52	intergenic	NA	NA	109.203	52	hypermethylation	0.0105255	0.0121314
91292	chrLG1	2101001	2101500	12	intergenic	NA	NA	2.32347	12	hypomethylation	0.000222778	0.000473451
91293	chrLG1	2102001	2102500	20	intergenic	NA	NA	63.508	20	hypermethylation	0.000295076	0.000590139
91294	chrLG1	2108501	2109000	22	intergenic	NA	NA	61.1846	22	hypermethylation	0.00170567	0.00243166
91295	chrLG1	2111001	2111500	46	intergenic	NA	NA	27.8816	46	hypomethylation	5.77e-05	0.000160266
91296	chrLG1	2111501	2112000	94	intergenic	NA	NA	82.0958	94	hypomethylation	0.000210677	0.000452031
91297	chrLG1	2124001	2124500	24	intergenic	NA	NA	69.704	24	hypermethylation	0.000462794	0.000851134
91298	chrLG1	2131501	2132000	35	intergenic	NA	NA	22.4602	35	hypomethylation	0.000921643	0.00147261
91299	chrLG1	2134501	2135000	39	intergenic	NA	NA	88.2917	39	hypermethylation	0.00779682	0.00921631
91300	chrLG1	2139001	2139500	13	intergenic	NA	NA	0.774488	13	hypomethylation	1.93e-06	1.01e-05
91301	chrLG1	2142001	2142500	2	intergenic	NA	NA	17.8132	2	hypermethylation	0.0015534	0.00224473
91302	chrLG1	2143501	2144000	39	intergenic	NA	NA	16.2643	39	hypomethylation	5.94e-07	3.78e-06
91303	chrLG1	2146001	2146500	23	intergenic	NA	NA	8.51937	23	hypomethylation	6.69e-05	0.00018024
91304	chrLG1	2146501	2147000	49	intergenic	NA	NA	36.401	49	hypomethylation	0.000742538	0.00123865
91305	chrLG1	2147001	2147500	31	intergenic	NA	NA	19.3622	31	hypomethylation	0.00111498	0.00170251
91306	chrLG1	2147501	2148000	11	intergenic	NA	NA	1.54898	11	hypomethylation	0.000145836	0.000336769
91307	chrLG1	2160001	2160500	72	intergenic	NA	NA	62.7336	72	hypomethylation	0.00107257	0.00165207
91308	chrLG1	2160501	2161000	106	intergenic	NA	NA	82.8703	106	hypomethylation	2.72e-06	1.34e-05
91309	chrLG1	2161001	2161500	120	intergenic	NA	NA	103.781	120	hypomethylation	2.1e-05	7.03e-05
91310	chrLG1	2181001	2181500	5	intergenic	NA	NA	28.6561	5	hypermethylation	0.000275406	0.000558469
91311	chrLG1	2200501	2201000	109	intergenic	NA	NA	212.984	109	hypermethylation	0.00302705	0.00398211
91312	chrLG1	2201001	2201500	80	intergenic	NA	NA	163.417	80	hypermethylation	0.00293786	0.00388605
91313	chrLG1	2214001	2214500	4	intergenic	NA	NA	31.754	4	hypermethylation	2.59e-05	8.32e-05
91314	chrLG1	2214501	2215000	2	intergenic	NA	NA	25.5581	2	hypermethylation	1.11e-05	4.19e-05
91315	chrLG1	2218501	2219000	39	intergenic	NA	NA	97.5855	39	hypermethylation	0.000638823	0.00109039
91316	chrLG1	2223001	2223500	2	intergenic	NA	NA	17.0387	2	hypermethylation	0.00261354	0.00349697
91317	chrLG1	2228001	2228500	6	intergenic	NA	NA	26.3326	6	hypermethylation	0.00224347	0.0030787
91318	chrLG1	2229501	2230000	18	intergenic	NA	NA	50.3417	18	hypermethylation	0.00510798	0.00633338
91319	chrLG1	2235501	2236000	24	intergenic	NA	NA	61.1846	24	hypermethylation	0.00514127	0.00636276
91320	chrLG1	2236001	2236500	2	intergenic	NA	NA	21.6857	2	hypermethylation	0.000104826	0.000259614
91321	chrLG1	2240001	2240500	27	intergenic	NA	NA	69.704	27	hypermethylation	0.00211018	0.00292438
91322	chrLG1	2248001	2248500	2	intergenic	NA	NA	17.8132	2	hypermethylation	0.0015534	0.00224473
91323	chrLG1	2248501	2249000	2	intergenic	NA	NA	21.6857	2	hypermethylation	0.000104826	0.000259614
91324	chrLG1	2257501	2258000	125	intergenic	NA	NA	120.82	125	hypomethylation	0.000447752	0.000828984
91325	chrLG1	2258001	2258500	108	intergenic	NA	NA	99.909	108	hypomethylation	0.000343103	0.000664137
91326	chrLG1	2268001	2268500	59	intergenic	NA	NA	45.6948	59	hypomethylation	0.000385856	0.000732917
91327	chrLG1	2268501	2269000	90	intergenic	NA	NA	65.057	90	hypomethylation	1.31e-06	7.38e-06
91328	chrLG1	2269001	2269500	37	intergenic	NA	NA	11.6173	37	hypomethylation	3.93e-08	3.89e-07
91329	chrLG1	2277001	2277500	164	intergenic	NA	NA	163.417	164	hypomethylation	0.000181246	0.000400969
91330	chrLG1	2279501	2280000	15	intergenic	NA	NA	57.3121	15	hypermethylation	5.52e-05	0.000154106
91331	chrLG1	2280001	2280500	16	intergenic	NA	NA	73.5764	16	hypermethylation	1.2e-07	1e-06
91332	chrLG1	2285001	2285500	14	intergenic	NA	NA	44.9203	14	hypermethylation	0.00154648	0.00224123
91333	chrLG1	2285501	2286000	29	intergenic	NA	NA	74.3509	29	hypermethylation	0.00226768	0.00310396
91334	chrLG1	2289001	2289500	9	intergenic	NA	NA	38.7244	9	hypermethylation	0.000208018	0.000446679
91335	chrLG1	2291501	2292000	14	intergenic	NA	NA	45.6948	14	hypermethylation	0.0011026	0.00168672
91336	chrLG1	2297001	2297500	55	intergenic	NA	NA	121.595	55	hypermethylation	0.0023233	0.0031726
91337	chrLG1	2305001	2305500	8	intergenic	NA	NA	30.205	8	hypermethylation	0.0055707	0.00683939
91338	chrLG1	2306501	2307000	49	intergenic	NA	NA	36.401	49	hypomethylation	0.000742538	0.00123865
91339	chrLG1	2318501	2319000	61	intergenic	NA	NA	125.467	61	hypermethylation	0.00837917	0.00984114
91340	chrLG1	2319001	2319500	29	intergenic	NA	NA	129.34	29	hypermethylation	3.59e-12	1.18e-10
91341	chrLG1	2319501	2320000	13	intergenic	NA	NA	62.7336	13	hypermethylation	7.68e-07	4.71e-06
91342	chrLG1	2324501	2325000	19	intergenic	NA	NA	9.29386	19	hypomethylation	0.00340811	0.00442438
91343	chrLG1	2335501	2336000	15	intergenic	NA	NA	1.54898	15	hypomethylation	3.01e-06	1.47e-05
91344	chrLG1	2336001	2336500	64	intergenic	NA	NA	37.9499	64	hypomethylation	4.53e-07	3.04e-06
91345	chrLG1	2339001	2339500	42	intergenic	NA	NA	98.36	42	hypermethylation	0.0022554	0.00309336
91346	chrLG1	2345501	2346000	18	intergenic	NA	NA	6.9704	18	hypomethylation	0.000513761	0.000917869
91347	chrLG1	2346001	2346500	25	intergenic	NA	NA	13.1663	25	hypomethylation	0.00121237	0.001832
91348	chrLG1	2349001	2349500	31	intergenic	NA	NA	18.5877	31	hypomethylation	0.000649708	0.00110636
91349	chrLG1	2349501	2350000	33	intergenic	NA	NA	17.8132	33	hypomethylation	0.000170333	0.000382539
91350	chrLG1	2354501	2355000	42	intergenic	NA	NA	23.2347	42	hypomethylation	2.12e-05	7.07e-05
91351	chrLG1	2355001	2355500	23	intergenic	NA	NA	8.51937	23	hypomethylation	6.69e-05	0.00018024
91352	chrLG1	2365501	2366000	12	intergenic	NA	NA	0	12	hypomethylation	3.85e-06	1.77e-05
91353	chrLG1	2368501	2369000	8	intergenic	NA	NA	0	8	hypomethylation	0.000489894	0.000885764
91354	chrLG1	2369501	2370000	12	intergenic	NA	NA	65.8315	12	hypermethylation	6.51e-08	5.99e-07
91355	chrLG1	2370001	2370500	6	intergenic	NA	NA	42.5969	6	hypermethylation	7.83e-07	4.75e-06
91356	chrLG1	2370501	2371000	7	intergenic	NA	NA	32.5285	7	hypermethylation	0.000949698	0.00150686
91357	chrLG1	2371001	2371500	9	intergenic	NA	NA	46.4693	9	hypermethylation	4.27e-06	1.94e-05
91358	chrLG1	2379001	2379500	35	intergenic	NA	NA	18.5877	35	hypomethylation	9.89e-05	0.000248335
91359	chrLG1	2380001	2380500	2	intergenic	NA	NA	26.3326	2	hypermethylation	6.27e-06	2.64e-05
91360	chrLG1	2382001	2382500	63	intergenic	NA	NA	48.7928	63	hypomethylation	0.000250505	0.000517517
91361	chrLG1	2382501	2383000	78	intergenic	NA	NA	58.0866	78	hypomethylation	1.88e-05	6.45e-05
91362	chrLG1	2400001	2400500	2	intergenic	NA	NA	48.7928	2	hypermethylation	6.02e-12	1.88e-10
91363	chrLG1	2400501	2401000	2	intergenic	NA	NA	56.5376	2	hypermethylation	2.42e-14	1.25e-12
91364	chrLG1	2404501	2405000	14	intergenic	NA	NA	4.64693	14	hypomethylation	0.00250938	0.00338985
91365	chrLG1	2405001	2405500	12	intergenic	NA	NA	2.32347	12	hypomethylation	0.000222778	0.000473451
91366	chrLG1	2408501	2409000	39	intergenic	NA	NA	28.6561	39	hypomethylation	0.00236821	0.00322282
91367	chrLG1	2410001	2410500	21	intergenic	NA	NA	5.42142	21	hypomethylation	7.56e-06	3.11e-05
91368	chrLG1	2410501	2411000	21	intergenic	NA	NA	10.0683	21	hypomethylation	0.0012752	0.00191114
91369	chrLG1	2411001	2411500	5	intergenic	NA	NA	54.9887	5	hypermethylation	1.66e-10	3.54e-09
91370	chrLG1	2411501	2412000	4	intergenic	NA	NA	44.1458	4	hypermethylation	9.47e-09	1.16e-07
91371	chrLG1	2424501	2425000	101	intergenic	NA	NA	72.0274	101	hypomethylation	2.46e-07	1.81e-06
91372	chrLG1	2425001	2425500	65	intergenic	NA	NA	42.5969	65	hypomethylation	5.2e-06	2.28e-05
91373	chrLG1	2428001	2428500	36	intergenic	NA	NA	24.7836	36	hypomethylation	0.00143682	0.00211598
91374	chrLG1	2436501	2437000	14	intergenic	NA	NA	48.7928	14	hypermethylation	0.000387613	0.000734886
91375	chrLG1	2439501	2440000	8	intergenic	NA	NA	42.5969	8	hypermethylation	1.15e-05	4.31e-05
91376	chrLG1	2440001	2440500	8	intergenic	NA	NA	30.9795	8	hypermethylation	0.00384377	0.00491387
91377	chrLG1	2442501	2443000	22	intergenic	NA	NA	12.3918	22	hypomethylation	0.00312177	0.00409604
91378	chrLG1	2444001	2444500	31	intergenic	NA	NA	76.6743	31	hypermethylation	0.00363298	0.0046783
91379	chrLG1	2446001	2446500	61	intergenic	NA	NA	51.1162	61	hypomethylation	0.00153803	0.00223125
91380	chrLG1	2449001	2449500	45	intergenic	NA	NA	27.8816	45	hypomethylation	8.17e-05	0.000211263
91381	chrLG1	2449501	2450000	18	intergenic	NA	NA	8.51937	18	hypomethylation	0.00258608	0.00347584
91382	chrLG1	2467001	2467500	9	intergenic	NA	NA	53.4397	9	hypermethylation	2.54e-07	1.86e-06
91383	chrLG1	2467501	2468000	2	intergenic	NA	NA	23.2347	2	hypermethylation	3.44e-05	0.000104079
91384	chrLG1	2473501	2474000	14	intergenic	NA	NA	45.6948	14	hypermethylation	0.0011026	0.00168672
91385	chrLG1	2476501	2477000	37	intergenic	NA	NA	20.1367	37	hypomethylation	3.89e-05	0.000115694
91386	chrLG1	2506001	2506500	15	intergenic	NA	NA	98.36	15	hypermethylation	2.01e-13	8.59e-12
91387	chrLG1	2508001	2508500	13	intergenic	NA	NA	0	13	hypomethylation	1.93e-06	1.01e-05
91388	chrLG1	2508501	2509000	16	intergenic	NA	NA	6.19591	16	hypomethylation	0.000885647	0.0014305
91389	chrLG1	2509501	2510000	47	intergenic	NA	NA	35.6265	47	hypomethylation	0.00088935	0.00143589
91390	chrLG1	2510001	2510500	39	intergenic	NA	NA	17.8132	39	hypomethylation	2.85e-06	1.41e-05
91391	chrLG1	2511501	2512000	20	intergenic	NA	NA	6.9704	20	hypomethylation	0.000117812	0.000283452
91392	chrLG1	2516501	2517000	11	intergenic	NA	NA	1.54898	11	hypomethylation	0.000145836	0.000336769
91393	chrLG1	2517501	2518000	14	intergenic	NA	NA	54.2142	14	hypermethylation	2.88e-05	9.07e-05
91394	chrLG1	2523501	2524000	37	intergenic	NA	NA	17.8132	37	hypomethylation	1.54e-05	5.45e-05
91395	chrLG1	2524001	2524500	8	intergenic	NA	NA	0	8	hypomethylation	0.000489894	0.000885764
91396	chrLG1	2532001	2532500	27	intergenic	NA	NA	14.7153	27	hypomethylation	0.000876429	0.00142092
91397	chrLG1	2532501	2533000	11	intergenic	NA	NA	0	11	hypomethylation	1.54e-05	5.45e-05
91398	chrLG1	2540001	2540500	36	intergenic	NA	NA	15.4898	36	hypomethylation	2.49e-06	1.25e-05
91399	chrLG1	2543001	2543500	11	intergenic	NA	NA	36.401	11	hypermethylation	0.00384456	0.00491387
91400	chrLG1	2543501	2544000	11	intergenic	NA	NA	39.4989	11	hypermethylation	0.000914567	0.00147001
91401	chrLG1	2547001	2547500	45	intergenic	NA	NA	27.1071	45	hypomethylation	4.8e-05	0.000137485
91402	chrLG1	2547501	2548000	47	intergenic	NA	NA	30.9795	47	hypomethylation	9.58e-05	0.000241955
91403	chrLG1	2552501	2553000	10	intergenic	NA	NA	0	10	hypomethylation	3.07e-05	9.5e-05
91404	chrLG1	2561501	2562000	65	intergenic	NA	NA	155.672	65	hypermethylation	6.89e-05	0.000184279
91405	chrLG1	2562001	2562500	68	intergenic	NA	NA	156.447	68	hypermethylation	0.000215665	0.000460344
91406	chrLG1	2572501	2573000	19	intergenic	NA	NA	75.8999	19	hypermethylation	7.42e-07	4.58e-06
91407	chrLG1	2573001	2573500	12	intergenic	NA	NA	61.9591	12	hypermethylation	1.72e-07	1.36e-06
91408	chrLG1	2573501	2574000	56	intergenic	NA	NA	46.4693	56	hypomethylation	0.00159783	0.00229964
91409	chrLG1	2589501	2590000	140	intergenic	NA	NA	261.777	140	hypermethylation	0.00484153	0.00603109
91410	chrLG1	2597001	2597500	6	intergenic	NA	NA	24.7836	6	hypermethylation	0.00513866	0.0063607
91411	chrLG1	2597501	2598000	19	intergenic	NA	NA	62.7336	19	hypermethylation	0.000159204	0.000361314
91412	chrLG1	2598501	2599000	13	intergenic	NA	NA	0	13	hypomethylation	1.93e-06	1.01e-05
91413	chrLG1	2610501	2611000	57	intergenic	NA	NA	38.7244	57	hypomethylation	3.79e-05	0.000113266
91414	chrLG1	2614001	2614500	47	intergenic	NA	NA	105.33	47	hypermethylation	0.00345628	0.00447179
91415	chrLG1	2614501	2615000	34	intergenic	NA	NA	83.6447	34	hypermethylation	0.0024966	0.00338274
91416	chrLG1	2615001	2615500	6	intergenic	NA	NA	24.7836	6	hypermethylation	0.00513866	0.0063607
91417	chrLG1	2617501	2618000	9	intergenic	NA	NA	0	9	hypomethylation	0.000245094	0.000508151
91418	chrLG1	2618501	2619000	31	intergenic	NA	NA	15.4898	31	hypomethylation	7.93e-05	0.000206171
91419	chrLG1	2619001	2619500	32	intergenic	NA	NA	19.3622	32	hypomethylation	0.000783107	0.00129592
91420	chrLG1	2620001	2620500	17	intergenic	NA	NA	4.64693	17	hypomethylation	0.00019426	0.000421908
91421	chrLG1	2635001	2635500	6	intergenic	NA	NA	24.7836	6	hypermethylation	0.00513866	0.0063607
91422	chrLG1	2639501	2640000	6	intergenic	NA	NA	30.205	6	hypermethylation	0.000393673	0.000742467
91423	chrLG1	2645001	2645500	4	intergenic	NA	NA	34.852	4	hypermethylation	3.39e-06	1.62e-05
91424	chrLG1	2645501	2646000	6	intergenic	NA	NA	42.5969	6	hypermethylation	7.83e-07	4.75e-06
91425	chrLG1	2649001	2649500	35	intergenic	NA	NA	13.1663	35	hypomethylation	4.65e-07	3.1e-06
91426	chrLG1	2649501	2650000	9	intergenic	NA	NA	0.774488	9	hypomethylation	0.00183717	0.00259421
91427	chrLG1	2662001	2662500	135	intergenic	NA	NA	247.062	135	hypermethylation	0.00994291	0.0115043
91428	chrLG1	2667501	2668000	46	intergenic	NA	NA	35.6265	46	hypomethylation	0.00230152	0.00314573
91429	chrLG1	2675001	2675500	59	intergenic	NA	NA	42.5969	59	hypomethylation	0.00011787	0.000283473
91430	chrLG1	2684001	2684500	27	intergenic	NA	NA	15.4898	27	hypomethylation	0.000876429	0.00142092
91431	chrLG1	2691501	2692000	10	intergenic	NA	NA	64.2825	10	hypermethylation	5.4e-09	7.27e-08
91432	chrLG1	2692001	2692500	49	intergenic	NA	NA	140.957	49	hypermethylation	6.24e-07	3.95e-06
91433	chrLG1	2696501	2697000	8	intergenic	NA	NA	0.774488	8	hypomethylation	0.0034275	0.00443998
91434	chrLG1	2735001	2735500	2	intergenic	NA	NA	42.5969	2	hypermethylation	4.08e-10	7.83e-09
91435	chrLG1	2735501	2736000	10	intergenic	NA	NA	35.6265	10	hypermethylation	0.00324435	0.00423274
91436	chrLG1	2738501	2739000	90	intergenic	NA	NA	56.5376	90	hypomethylation	1.77e-08	1.97e-07
91437	chrLG1	2748501	2749000	9	intergenic	NA	NA	34.852	9	hypermethylation	0.00103178	0.00159656
91438	chrLG1	2766501	2767000	33	intergenic	NA	NA	12.3918	33	hypomethylation	1.95e-06	1.02e-05
91439	chrLG1	2775001	2775500	8	intergenic	NA	NA	30.9795	8	hypermethylation	0.00384377	0.00491387
91440	chrLG1	2784001	2784500	51	intergenic	NA	NA	31.754	51	hypomethylation	2.92e-05	9.16e-05
91441	chrLG1	2785501	2786000	50	intergenic	NA	NA	34.0775	50	hypomethylation	0.000172683	0.000386398
91442	chrLG1	2797501	2798000	14	intergenic	NA	NA	58.0866	14	hypermethylation	1.14e-05	4.29e-05
91443	chrLG1	2800001	2800500	8	intergenic	NA	NA	48.0183	8	hypermethylation	7.22e-07	4.46e-06
91444	chrLG1	2801001	2801500	55	intergenic	NA	NA	13.1663	55	hypomethylation	4.53e-14	2.21e-12
91445	chrLG1	2801501	2802000	7	intergenic	NA	NA	0	7	hypomethylation	0.00097925	0.00152901
91446	chrLG1	2803501	2804000	37	intergenic	NA	NA	16.2643	37	hypomethylation	3.53e-06	1.66e-05
91447	chrLG1	2804001	2804500	45	intergenic	NA	NA	27.8816	45	hypomethylation	8.17e-05	0.000211263
91448	chrLG1	2811501	2812000	54	intergenic	NA	NA	34.0775	54	hypomethylation	1.47e-05	5.33e-05
91449	chrLG1	2812001	2812500	20	intergenic	NA	NA	6.9704	20	hypomethylation	0.000117812	0.000283452
91450	chrLG1	2813001	2813500	18	intergenic	NA	NA	54.9887	18	hypermethylation	0.00114009	0.00173596
91451	chrLG1	2813501	2814000	34	intergenic	NA	NA	96.0366	34	hypermethylation	7.12e-05	0.000188676
91452	chrLG1	2824001	2824500	21	intergenic	NA	NA	63.508	21	hypermethylation	0.000460975	0.000848254
91453	chrLG1	2824501	2825000	15	intergenic	NA	NA	58.8611	15	hypermethylation	2.63e-05	8.43e-05
91454	chrLG1	2826501	2827000	41	intergenic	NA	NA	94.4876	41	hypermethylation	0.00388803	0.00496183
91455	chrLG1	2833501	2834000	105	intergenic	NA	NA	83.6447	105	hypomethylation	5.02e-06	2.21e-05
91456	chrLG1	2836001	2836500	15	intergenic	NA	NA	52.6652	15	hypermethylation	0.000326333	0.000637032
91457	chrLG1	2836501	2837000	70	intergenic	NA	NA	147.153	70	hypermethylation	0.00288253	0.00381884
91458	chrLG1	2843501	2844000	117	intergenic	NA	NA	109.977	117	hypomethylation	0.00032024	0.000628772
91459	chrLG1	2849501	2850000	117	intergenic	NA	NA	114.624	117	hypomethylation	0.00127752	0.00191312
91460	chrLG1	2859001	2859500	13	intergenic	NA	NA	48.0183	13	hypermethylation	0.000222787	0.000473451
91461	chrLG1	2865501	2866000	41	intergenic	NA	NA	94.4876	41	hypermethylation	0.00388803	0.00496183
91462	chrLG1	2869501	2870000	52	intergenic	NA	NA	113.075	52	hypermethylation	0.00497132	0.0061808
91463	chrLG1	2871501	2872000	75	intergenic	NA	NA	57.3121	75	hypomethylation	5.16e-05	0.000145954
91464	chrLG1	2872001	2872500	150	intergenic	NA	NA	127.791	150	hypomethylation	7.88e-07	4.78e-06
91465	chrLG1	2874001	2874500	66	intergenic	NA	NA	44.9203	66	hypomethylation	9.66e-06	3.73e-05
91466	chrLG1	2874501	2875000	24	intergenic	NA	NA	2.32347	24	hypomethylation	2.93e-09	4.34e-08
91467	chrLG1	2891501	2892000	101	intergenic	NA	NA	88.2917	101	hypomethylation	0.000106003	0.000262133
91468	chrLG1	2892001	2892500	102	intergenic	NA	NA	82.0958	102	hypomethylation	9.1e-06	3.57e-05
91469	chrLG1	2898501	2899000	29	intergenic	NA	NA	10.0683	29	hypomethylation	2.12e-06	1.08e-05
91470	chrLG1	2899001	2899500	14	intergenic	NA	NA	1.54898	14	hypomethylation	1.11e-05	4.19e-05
91471	chrLG1	2903501	2904000	77	intergenic	NA	NA	61.1846	77	hypomethylation	7.59e-05	0.00019924
91472	chrLG1	2906001	2906500	81	intergenic	NA	NA	73.5764	81	hypomethylation	0.00113434	0.00172853
91473	chrLG1	2920001	2920500	48	intergenic	NA	NA	120.046	48	hypermethylation	0.000170211	0.000382539
91474	chrLG1	2924501	2925000	8	intergenic	NA	NA	35.6265	8	hypermethylation	0.000361763	0.000693926
91475	chrLG1	2925001	2925500	3	intergenic	NA	NA	20.1367	3	hypermethylation	0.00091941	0.00147147
91476	chrLG1	2934501	2935000	10	intergenic	NA	NA	41.0479	10	hypermethylation	0.00023202	0.000488822
91477	chrLG1	2947001	2947500	15	intergenic	NA	NA	59.6356	15	hypermethylation	1.81e-05	6.23e-05
91478	chrLG1	2947501	2948000	14	intergenic	NA	NA	41.0479	14	hypermethylation	0.00772399	0.0091357
91479	chrLG1	2949001	2949500	66	intergenic	NA	NA	135.535	66	hypermethylation	0.00648344	0.00781768
91480	chrLG1	2949501	2950000	80	intergenic	NA	NA	158.77	80	hypermethylation	0.00776272	0.00917775
91481	chrLG1	2960001	2960500	8	intergenic	NA	NA	31.754	8	hypermethylation	0.00263377	0.00352078
91482	chrLG1	2966501	2967000	91	intergenic	NA	NA	60.4101	91	hypomethylation	1.06e-07	9.05e-07
91483	chrLG1	2976501	2977000	34	intergenic	NA	NA	12.3918	34	hypomethylation	7.53e-07	4.63e-06
91484	chrLG1	2977501	2978000	24	intergenic	NA	NA	60.4101	24	hypermethylation	0.00666084	0.00800583
91485	chrLG1	3003501	3004000	102	intergenic	NA	NA	93.7131	102	hypomethylation	0.000445264	0.000824554
91486	chrLG1	3007001	3007500	3	intergenic	NA	NA	29.4306	3	hypermethylation	8.53e-06	3.39e-05
91487	chrLG1	3009001	3009500	64	intergenic	NA	NA	52.6652	64	hypomethylation	0.000786111	0.00130009
91488	chrLG1	3013001	3013500	66	intergenic	NA	NA	54.9887	66	hypomethylation	0.000773551	0.00128228
91489	chrLG1	3013501	3014000	108	intergenic	NA	NA	80.5468	108	hypomethylation	3.92e-07	2.7e-06
91490	chrLG1	3014501	3015000	46	intergenic	NA	NA	115.399	46	hypermethylation	0.000161146	0.00036513
91491	chrLG1	3017001	3017500	95	intergenic	NA	NA	85.9682	95	hypomethylation	0.000441807	0.000818419
91492	chrLG1	3018001	3018500	7	intergenic	NA	NA	47.2438	7	hypermethylation	4.65e-07	3.1e-06
91493	chrLG1	3018501	3019000	62	intergenic	NA	NA	164.966	62	hypermethylation	1.01e-06	5.91e-06
91494	chrLG1	3019001	3019500	89	intergenic	NA	NA	185.877	89	hypermethylation	0.000876712	0.00142133
91495	chrLG1	3028001	3028500	83	intergenic	NA	NA	76.6743	83	hypomethylation	0.0021395	0.00295866
91496	chrLG1	3035001	3035500	58	intergenic	NA	NA	126.242	58	hypermethylation	0.00289235	0.00383157
91497	chrLG1	3035501	3036000	38	intergenic	NA	NA	98.36	38	hypermethylation	0.000256133	0.000526512
91498	chrLG1	3045001	3045500	31	intergenic	NA	NA	82.0958	31	hypermethylation	0.000869712	0.00141485
91499	chrLG1	3047001	3047500	64	intergenic	NA	NA	36.401	64	hypomethylation	3.69e-07	2.55e-06
91500	chrLG1	3056501	3057000	41	intergenic	NA	NA	28.6561	41	hypomethylation	0.000950474	0.00150686
91501	chrLG1	3059001	3059500	83	intergenic	NA	NA	75.8999	83	hypomethylation	0.00165255	0.00236979
91502	chrLG1	3061501	3062000	183	intergenic	NA	NA	187.426	183	hypermethylation	0.000263455	0.000540001
91503	chrLG1	3062001	3062500	201	intergenic	NA	NA	192.848	201	hypomethylation	6.04e-06	2.57e-05
91504	chrLG1	3069501	3070000	20	intergenic	NA	NA	72.0274	20	hypermethylation	1.03e-05	3.93e-05
91505	chrLG1	3070001	3070500	23	intergenic	NA	NA	72.8019	23	hypermethylation	0.000120977	0.00028987
91506	chrLG1	3075001	3075500	2	intergenic	NA	NA	24.7836	2	hypermethylation	1.96e-05	6.65e-05
91507	chrLG1	3075501	3076000	24	intergenic	NA	NA	65.8315	24	hypermethylation	0.00192264	0.00269211
91508	chrLG1	3082501	3083000	65	intergenic	NA	NA	54.2142	65	hypomethylation	0.000715863	0.00120243
91509	chrLG1	3086001	3086500	26	intergenic	NA	NA	14.7153	26	hypomethylation	0.00128343	0.00191886
91510	chrLG1	3091001	3091500	161	intergenic	NA	NA	147.927	161	hypomethylation	9.28e-06	3.63e-05
91511	chrLG1	3091501	3092000	78	intergenic	NA	NA	65.8315	78	hypomethylation	0.000433627	0.000806481
91512	chrLG1	3094001	3094500	70	intergenic	NA	NA	142.506	70	hypermethylation	0.00558741	0.006857
91513	chrLG1	3103001	3103500	40	intergenic	NA	NA	99.1345	40	hypermethylation	0.000738653	0.00123331
91514	chrLG1	3109501	3110000	75	intergenic	NA	NA	58.8611	75	hypomethylation	0.000107314	0.000265189
91515	chrLG1	3113001	3113500	15	intergenic	NA	NA	63.508	15	hypermethylation	3.89e-06	1.79e-05
91516	chrLG1	3117001	3117500	97	intergenic	NA	NA	91.3896	97	hypomethylation	0.00111658	0.00170465
91517	chrLG1	3118501	3119000	43	intergenic	NA	NA	27.8816	43	hypomethylation	0.000226573	0.000479758
91518	chrLG1	3121501	3122000	31	intergenic	NA	NA	78.9978	31	hypermethylation	0.00173036	0.00246398
91519	chrLG1	3132501	3133000	87	intergenic	NA	NA	67.3805	87	hypomethylation	1.32e-05	4.86e-05
91520	chrLG1	3133001	3133500	61	intergenic	NA	NA	44.1458	61	hypomethylation	0.000110962	0.000272617
91521	chrLG1	3144001	3144500	55	intergenic	NA	NA	43.3713	55	hypomethylation	0.000724091	0.00121514
91522	chrLG1	3148501	3149000	89	intergenic	NA	NA	177.358	89	hypermethylation	0.0045349	0.0056987
91523	chrLG1	3149001	3149500	22	intergenic	NA	NA	67.3805	22	hypermethylation	0.000206392	0.000444155
91524	chrLG1	3156001	3156500	51	intergenic	NA	NA	111.526	51	hypermethylation	0.00456284	0.00572949
91525	chrLG1	3158001	3158500	41	intergenic	NA	NA	13.1663	41	hypomethylation	5.37e-09	7.24e-08
91526	chrLG1	3159001	3159500	9	intergenic	NA	NA	60.4101	9	hypermethylation	5.62e-09	7.48e-08
91527	chrLG1	3170501	3171000	2	intergenic	NA	NA	32.5285	2	hypermethylation	1.05e-07	8.99e-07
91528	chrLG1	3197001	3197500	29	intergenic	NA	NA	72.0274	29	hypermethylation	0.00478238	0.00595998
91529	chrLG1	3213501	3214000	16	intergenic	NA	NA	59.6356	16	hypermethylation	3.25e-05	9.96e-05
91530	chrLG1	3214001	3214500	22	intergenic	NA	NA	82.0958	22	hypermethylation	1.05e-06	6.11e-06
91531	chrLG1	3220501	3221000	32	intergenic	NA	NA	82.0958	32	hypermethylation	0.00122153	0.00184266
91532	chrLG1	3231001	3231500	9	intergenic	NA	NA	31.754	9	hypermethylation	0.00465245	0.00581676
91533	chrLG1	3234001	3234500	55	intergenic	NA	NA	37.1754	55	hypomethylation	5.38e-05	0.000150755
91534	chrLG1	3234501	3235000	52	intergenic	NA	NA	33.303	52	hypomethylation	2.91e-05	9.14e-05
91535	chrLG1	3235001	3235500	118	intergenic	NA	NA	114.624	118	hypomethylation	0.000738586	0.00123331
91536	chrLG1	3241001	3241500	54	intergenic	NA	NA	27.1071	54	hypomethylation	1.81e-07	1.41e-06
91537	chrLG1	3242001	3242500	12	intergenic	NA	NA	38.7244	12	hypermethylation	0.00599839	0.00730076
91538	chrLG1	3248001	3248500	21	intergenic	NA	NA	103.007	21	hypermethylation	8.4e-11	1.93e-09
91539	chrLG1	3248501	3249000	42	intergenic	NA	NA	133.986	42	hypermethylation	4.55e-08	4.42e-07
91540	chrLG1	3252001	3252500	78	intergenic	NA	NA	199.044	78	hypermethylation	3.46e-07	2.42e-06
91541	chrLG1	3252501	3253000	81	intergenic	NA	NA	205.239	81	hypermethylation	4.33e-07	2.92e-06
91542	chrLG1	3261501	3262000	92	intergenic	NA	NA	189.75	92	hypermethylation	0.00122793	0.00185181
91543	chrLG1	3264501	3265000	48	intergenic	NA	NA	120.046	48	hypermethylation	0.000170211	0.000382539
91544	chrLG1	3265001	3265500	29	intergenic	NA	NA	86.7427	29	hypermethylation	4.54e-05	0.000130829
91545	chrLG1	3265501	3266000	22	intergenic	NA	NA	58.8611	22	hypermethylation	0.0039558	0.00503876
91546	chrLG1	3271001	3271500	45	intergenic	NA	NA	98.36	45	hypermethylation	0.00646313	0.00780012
91547	chrLG1	3280501	3281000	46	intergenic	NA	NA	99.909	46	hypermethylation	0.00860329	0.0100891
91548	chrLG1	3283501	3284000	62	intergenic	NA	NA	49.5673	62	hypomethylation	0.000612821	0.00105495
91549	chrLG1	3284001	3284500	84	intergenic	NA	NA	66.606	84	hypomethylation	3.5e-05	0.000105769
91550	chrLG1	3293001	3293500	14	intergenic	NA	NA	44.1458	14	hypermethylation	0.00215752	0.0029796
91551	chrLG1	3293501	3294000	6	intergenic	NA	NA	37.9499	6	hypermethylation	5.7e-06	2.46e-05
91552	chrLG1	3319001	3319500	74	intergenic	NA	NA	65.057	74	hypomethylation	0.00129812	0.00193776
91553	chrLG1	3321501	3322000	38	intergenic	NA	NA	22.4602	38	hypomethylation	0.000159369	0.000361425
91554	chrLG1	3322001	3322500	30	intergenic	NA	NA	17.8132	30	hypomethylation	0.00111018	0.0016972
91555	chrLG1	3328501	3329000	113	intergenic	NA	NA	106.879	113	hypomethylation	0.000413359	0.00077513
91556	chrLG1	3331501	3332000	2	intergenic	NA	NA	20.1367	2	hypermethylation	0.000313464	0.000617886
91557	chrLG1	3336501	3337000	15	intergenic	NA	NA	3.09795	15	hypomethylation	8.88e-05	0.000227264
91558	chrLG1	3354501	3355000	63	intergenic	NA	NA	53.4397	63	hypomethylation	0.00139402	0.00205857
91559	chrLG1	3359501	3360000	12	intergenic	NA	NA	43.3713	12	hypermethylation	0.00111498	0.00170251
91560	chrLG1	3363001	3363500	54	intergenic	NA	NA	43.3713	54	hypomethylation	0.00161369	0.00231999
91561	chrLG1	3372501	3373000	21	intergenic	NA	NA	6.19591	21	hypomethylation	2.47e-05	8.03e-05
91562	chrLG1	3373001	3373500	111	intergenic	NA	NA	99.909	111	hypomethylation	0.000120037	0.000288079
91563	chrLG1	3375001	3375500	26	intergenic	NA	NA	13.1663	26	hypomethylation	0.000361763	0.000693926
91564	chrLG1	3379001	3379500	181	intergenic	NA	NA	188.975	181	hypermethylation	0.000605952	0.00104549
91565	chrLG1	3394001	3394500	78	intergenic	NA	NA	156.447	78	hypermethylation	0.00504619	0.00626662
91566	chrLG1	3403001	3403500	52	intergenic	NA	NA	41.8224	52	hypomethylation	0.00135387	0.00200361
91567	chrLG1	3411501	3412000	27	intergenic	NA	NA	77.4488	27	hypermethylation	0.000253267	0.00052188
91568	chrLG1	3412001	3412500	24	intergenic	NA	NA	67.3805	24	hypermethylation	0.00110077	0.00168672
91569	chrLG1	3415001	3415500	45	intergenic	NA	NA	29.4306	45	hypomethylation	0.000221286	0.000471495
91570	chrLG1	3423001	3423500	54	intergenic	NA	NA	116.948	54	hypermethylation	0.00383383	0.00491158
91571	chrLG1	3425001	3425500	43	intergenic	NA	NA	29.4306	43	hypomethylation	0.000579873	0.00100584
91572	chrLG1	3432501	3433000	178	intergenic	NA	NA	182.005	178	hypermethylation	0.000303222	0.000603745
91573	chrLG1	3433501	3434000	4	intergenic	NA	NA	21.6857	4	hypermethylation	0.00458378	0.00574415
91574	chrLG1	3435001	3435500	52	intergenic	NA	NA	38.7244	52	hypomethylation	0.000433055	0.000805623
91575	chrLG1	3440001	3440500	8	intergenic	NA	NA	0	8	hypomethylation	0.000489894	0.000885764
91576	chrLG1	3448501	3449000	28	intergenic	NA	NA	75.8999	28	hypermethylation	0.000949284	0.00150686
91577	chrLG1	3452001	3452500	7	intergenic	NA	NA	27.8816	7	hypermethylation	0.00369432	0.00474792
91578	chrLG1	3452501	3453000	32	intergenic	NA	NA	85.1937	32	hypermethylation	0.000561479	0.000976546
91579	chrLG1	3454501	3455000	12	intergenic	NA	NA	3.87244	12	hypomethylation	0.00261354	0.00349697
91580	chrLG1	3455501	3456000	8	intergenic	NA	NA	0	8	hypomethylation	0.000489894	0.000885764
91581	chrLG1	3461001	3461500	6	intergenic	NA	NA	26.3326	6	hypermethylation	0.00224347	0.0030787
91582	chrLG1	3461501	3462000	12	intergenic	NA	NA	41.0479	12	hypermethylation	0.0022238	0.00305866
91583	chrLG1	3472001	3472500	182	intergenic	NA	NA	173.485	182	hypomethylation	1.31e-05	4.84e-05
91584	chrLG1	3493001	3493500	249	intergenic	NA	NA	234.67	249	hypomethylation	1.69e-07	1.34e-06
91585	chrLG1	3493501	3494000	1023	intergenic	NA	NA	869.75	1023	hypomethylation	5.98e-36	2.88e-33
91586	chrLG1	3494001	3494500	754	intergenic	NA	NA	625.787	754	hypomethylation	2.88e-29	8.69e-27
91587	chrLG1	3499001	3499500	50	intergenic	NA	NA	39.4989	50	hypomethylation	0.00147608	0.00215896
91588	chrLG1	3511501	3512000	71	intergenic	NA	NA	145.604	71	hypermethylation	0.00518716	0.00641622
91589	chrLG1	3518001	3518500	10	intergenic	NA	NA	44.9203	10	hypermethylation	4.58e-05	0.000131751
91590	chrLG1	3539001	3539500	113	intergenic	NA	NA	109.977	113	hypomethylation	0.000840188	0.00137367
91591	chrLG1	3540001	3540500	36	intergenic	NA	NA	108.428	36	hypermethylation	4.1e-06	1.87e-05
91592	chrLG1	3540501	3541000	15	intergenic	NA	NA	51.8907	15	hypermethylation	0.000459609	0.000847106
91593	chrLG1	3541501	3542000	25	intergenic	NA	NA	13.9408	25	hypomethylation	0.00221931	0.00305681
91594	chrLG1	3542001	3542500	60	intergenic	NA	NA	37.9499	60	hypomethylation	6.3e-06	2.65e-05
91595	chrLG1	3551001	3551500	132	intergenic	NA	NA	240.866	132	hypermethylation	0.0134144	0.0151337
91596	chrLG1	3558501	3559000	8	intergenic	NA	NA	0	8	hypomethylation	0.000489894	0.000885764
91597	chrLG1	3563001	3563500	117	intergenic	NA	NA	115.399	117	hypomethylation	0.00127752	0.00191312
91598	chrLG1	3581501	3582000	201	intergenic	NA	NA	188.975	201	hypomethylation	2.39e-06	1.21e-05
91599	chrLG1	3582001	3582500	305	intergenic	NA	NA	322.962	305	hypermethylation	1.91e-05	6.56e-05
91600	chrLG1	3595001	3595500	41	intergenic	NA	NA	30.205	41	hypomethylation	0.00220485	0.00304061
91601	chrLG1	3609501	3610000	18	intergenic	NA	NA	7.74488	18	hypomethylation	0.00120499	0.00182266
91602	chrLG1	3627001	3627500	153	intergenic	NA	NA	156.447	153	hypermethylation	0.000768489	0.00127476
91603	chrLG1	3634501	3635000	26	intergenic	NA	NA	15.4898	26	hypomethylation	0.00128343	0.00191886
91604	chrLG1	3646001	3646500	46	intergenic	NA	NA	17.8132	46	hypomethylation	1.39e-08	1.62e-07
91605	chrLG1	3646501	3647000	42	intergenic	NA	NA	26.3326	42	hypomethylation	0.000115215	0.000279678
91606	chrLG1	3652001	3652500	35	intergenic	NA	NA	88.2917	35	hypermethylation	0.000786111	0.00130009
91607	chrLG1	3653001	3653500	13	intergenic	NA	NA	41.0479	13	hypermethylation	0.00497554	0.00618171
91608	chrLG1	3663501	3664000	27	intergenic	NA	NA	13.9408	27	hypomethylation	0.000468415	0.000858741
91609	chrLG1	3664001	3664500	29	intergenic	NA	NA	11.6173	29	hypomethylation	1.35e-05	4.94e-05
91610	chrLG1	3667001	3667500	8	intergenic	NA	NA	0	8	hypomethylation	0.000489894	0.000885764
91611	chrLG1	3676001	3676500	136	intergenic	NA	NA	246.287	136	hypermethylation	0.0128204	0.0145087
91612	chrLG1	3684001	3684500	53	intergenic	NA	NA	113.075	53	hypermethylation	0.00626896	0.0075979
91613	chrLG1	3690501	3691000	47	intergenic	NA	NA	109.977	47	hypermethylation	0.00118893	0.00180542
91614	chrLG1	3696501	3697000	131	intergenic	NA	NA	261.003	131	hypermethylation	0.000426959	0.000796639
91615	chrLG1	3697001	3697500	154	intergenic	NA	NA	277.267	154	hypermethylation	0.0122425	0.0138919
91616	chrLG1	3698001	3698500	7	intergenic	NA	NA	40.2734	7	hypermethylation	1.97e-05	6.67e-05
91617	chrLG1	3714501	3715000	24	intergenic	NA	NA	68.155	24	hypermethylation	0.000827872	0.00136024
91618	chrLG1	3732001	3732500	26	intergenic	NA	NA	13.9408	26	hypomethylation	0.00069719	0.00117457
91619	chrLG1	3737001	3737500	23	intergenic	NA	NA	62.7336	23	hypermethylation	0.00209048	0.00290332
91620	chrLG1	3742501	3743000	35	intergenic	NA	NA	82.8703	35	hypermethylation	0.00425362	0.00538507
91621	chrLG1	3745501	3746000	12	intergenic	NA	NA	51.8907	12	hypermethylation	2.62e-05	8.4e-05
91622	chrLG1	3753501	3754000	37	intergenic	NA	NA	25.5581	37	hypomethylation	0.00104117	0.00160637
91623	chrLG1	3761501	3762000	14	intergenic	NA	NA	0.774488	14	hypomethylation	9.64e-07	5.68e-06
91624	chrLG1	3762001	3762500	24	intergenic	NA	NA	13.1663	24	hypomethylation	0.00179266	0.0025443
91625	chrLG1	3795001	3795500	29	intergenic	NA	NA	72.0274	29	hypermethylation	0.00478238	0.00595998
91626	chrLG1	3821001	3821500	29	intergenic	NA	NA	78.2233	29	hypermethylation	0.000795151	0.00131159
91627	chrLG1	3821501	3822000	4	intergenic	NA	NA	34.852	4	hypermethylation	3.39e-06	1.62e-05
91628	chrLG1	3822501	3823000	54	intergenic	NA	NA	37.9499	54	hypomethylation	0.000157299	0.000359576
91629	chrLG1	3823501	3824000	29	intergenic	NA	NA	87.5172	29	hypermethylation	3.35e-05	0.000102565
91630	chrLG1	3826501	3827000	28	intergenic	NA	NA	17.0387	28	hypomethylation	0.00132118	0.00196309
91631	chrLG1	3841501	3842000	39	intergenic	NA	NA	96.811	39	hypermethylation	0.000814688	0.00134249
91632	chrLG1	3849501	3850000	10	intergenic	NA	NA	54.9887	10	hypermethylation	5.47e-07	3.53e-06
91633	chrLG1	3850501	3851000	55	intergenic	NA	NA	41.8224	55	hypomethylation	0.000449285	0.000831363
91634	chrLG1	3853001	3853500	25	intergenic	NA	NA	65.057	25	hypermethylation	0.00359807	0.00464084
91635	chrLG1	3855001	3855500	13	intergenic	NA	NA	43.3713	13	hypermethylation	0.00185416	0.00261427
91636	chrLG1	3855501	3856000	28	intergenic	NA	NA	17.8132	28	hypomethylation	0.0022628	0.00310247
91637	chrLG1	3861501	3862000	16	intergenic	NA	NA	4.64693	16	hypomethylation	0.000328077	0.000637083
91638	chrLG1	3864001	3864500	4	intergenic	NA	NA	23.2347	4	hypermethylation	0.00295847	0.00390295
91639	chrLG1	3883501	3884000	60	intergenic	NA	NA	50.3417	60	hypomethylation	0.00142725	0.00210349
91640	chrLG1	3884001	3884500	111	intergenic	NA	NA	97.5855	111	hypomethylation	5.18e-05	0.000146261
91641	chrLG1	3896501	3897000	14	intergenic	NA	NA	4.64693	14	hypomethylation	0.00250938	0.00338985
91642	chrLG1	3904001	3904500	95	intergenic	NA	NA	80.5468	95	hypomethylation	9.84e-05	0.000247482
91643	chrLG1	3909501	3910000	24	intergenic	NA	NA	61.1846	24	hypermethylation	0.00514127	0.00636276
91644	chrLG1	3917501	3918000	142	intergenic	NA	NA	136.31	142	hypomethylation	0.000139919	0.000325487
91645	chrLG1	3918001	3918500	53	intergenic	NA	NA	43.3713	53	hypomethylation	0.00209212	0.00290443
91646	chrLG1	3919501	3920000	415	intergenic	NA	NA	440.684	415	hypermethylation	8.18e-07	4.94e-06
91647	chrLG1	3920001	3920500	332	intergenic	NA	NA	318.315	332	hypomethylation	8.71e-09	1.08e-07
91648	chrLG1	3928501	3929000	14	intergenic	NA	NA	45.6948	14	hypermethylation	0.0011026	0.00168672
91649	chrLG1	3941501	3942000	19	intergenic	NA	NA	59.6356	19	hypermethylation	0.000422358	0.000788785
91650	chrLG1	3942001	3942500	25	intergenic	NA	NA	78.9978	25	hypermethylation	3.28e-05	0.000100449
91651	chrLG1	3949001	3949500	130	intergenic	NA	NA	130.114	130	hypermethylation	0.00115573	0.00175761
91652	chrLG1	3953501	3954000	11	intergenic	NA	NA	38.7244	11	hypermethylation	0.00132118	0.00196309
91653	chrLG1	3973001	3973500	54	intergenic	NA	NA	30.9795	54	hypomethylation	2.85e-06	1.41e-05
91654	chrLG1	3973501	3974000	17	intergenic	NA	NA	6.19591	17	hypomethylation	0.000540282	0.00095179
91655	chrLG1	3984001	3984500	20	intergenic	NA	NA	7.74488	20	hypomethylation	0.000297911	0.000594383
91656	chrLG1	3997001	3997500	29	intergenic	NA	NA	18.5877	29	hypomethylation	0.00266805	0.00356063
91657	chrLG1	3998001	3998500	55	intergenic	NA	NA	38.7244	55	hypomethylation	0.000131628	0.000309459
91658	chrLG1	3998501	3999000	60	intergenic	NA	NA	45.6948	60	hypomethylation	0.000220483	0.000470132
91659	chrLG1	4002501	4003000	25	intergenic	NA	NA	13.1663	25	hypomethylation	0.00121237	0.001832
91660	chrLG1	4014501	4015000	49	intergenic	NA	NA	14.7153	49	hypomethylation	1e-10	2.27e-09
91661	chrLG1	4015001	4015500	64	intergenic	NA	NA	44.1458	64	hypomethylation	1.58e-05	5.53e-05
91662	chrLG1	4019001	4019500	75	intergenic	NA	NA	53.4397	75	hypomethylation	1.06e-05	4.03e-05
91663	chrLG1	4019501	4020000	41	intergenic	NA	NA	26.3326	41	hypomethylation	0.000322622	0.000631904
91664	chrLG1	4020001	4020500	29	intergenic	NA	NA	11.6173	29	hypomethylation	1.35e-05	4.94e-05
91665	chrLG1	4020501	4021000	33	intergenic	NA	NA	11.6173	33	hypomethylation	7.74e-07	4.74e-06
91666	chrLG1	4028001	4028500	54	intergenic	NA	NA	24.7836	54	hypomethylation	4.35e-08	4.24e-07
91667	chrLG1	4033501	4034000	35	intergenic	NA	NA	15.4898	35	hypomethylation	6.07e-06	2.58e-05
91668	chrLG1	4035501	4036000	4	intergenic	NA	NA	27.1071	4	hypermethylation	0.000297911	0.000594383
91669	chrLG1	4038001	4038500	19	intergenic	NA	NA	52.6652	19	hypermethylation	0.00318016	0.00416528
91670	chrLG1	4038501	4039000	41	intergenic	NA	NA	97.5855	41	hypermethylation	0.00159574	0.00229777
91671	chrLG1	4039001	4039500	12	intergenic	NA	NA	65.057	12	hypermethylation	1.01e-07	8.71e-07
91672	chrLG1	4041501	4042000	27	intergenic	NA	NA	74.3509	27	hypermethylation	0.000537154	0.000951217
91673	chrLG1	4058501	4059000	8	intergenic	NA	NA	37.9499	8	hypermethylation	0.000157128	0.000359374
91674	chrLG1	4061501	4062000	14	intergenic	NA	NA	43.3713	14	hypermethylation	0.00299352	0.00394297
91675	chrLG1	4066501	4067000	15	intergenic	NA	NA	48.7928	15	hypermethylation	0.00172494	0.00245714
91676	chrLG1	4067501	4068000	31	intergenic	NA	NA	75.1254	31	hypermethylation	0.00461722	0.00577763
91677	chrLG1	4071001	4071500	47	intergenic	NA	NA	35.6265	47	hypomethylation	0.00088935	0.00143589
91678	chrLG1	4072001	4072500	68	intergenic	NA	NA	147.153	68	hypermethylation	0.00148579	0.00217166
91679	chrLG1	4090001	4090500	5	intergenic	NA	NA	24.0091	5	hypermethylation	0.00396468	0.00504423
91680	chrLG1	4099001	4099500	134	intergenic	NA	NA	120.82	134	hypomethylation	2.75e-05	8.75e-05
91681	chrLG1	4106001	4106500	86	intergenic	NA	NA	77.4488	86	hypomethylation	0.000972914	0.00152901
91682	chrLG1	4106501	4107000	44	intergenic	NA	NA	17.8132	44	hypomethylation	3.54e-08	3.58e-07
91683	chrLG1	4113001	4113500	21	intergenic	NA	NA	54.9887	21	hypermethylation	0.00811065	0.00955279
91684	chrLG1	4118001	4118500	129	intergenic	NA	NA	107.654	129	hypomethylation	2.12e-06	1.08e-05
91685	chrLG1	4118501	4119000	42	intergenic	NA	NA	31.754	42	hypomethylation	0.00183718	0.00259421
91686	chrLG1	4119501	4120000	3	intergenic	NA	NA	27.1071	3	hypermethylation	1.31e-05	4.84e-05
91687	chrLG1	4120001	4120500	6	intergenic	NA	NA	30.205	6	hypermethylation	0.000393673	0.000742467
91688	chrLG1	4121501	4122000	9	intergenic	NA	NA	32.5285	9	hypermethylation	0.00322405	0.00421551
91689	chrLG1	4124001	4124500	32	intergenic	NA	NA	20.9112	32	hypomethylation	0.00131935	0.00196302
91690	chrLG1	4130501	4131000	67	intergenic	NA	NA	51.1162	67	hypomethylation	0.000101178	0.000253019
91691	chrLG1	4143501	4144000	34	intergenic	NA	NA	87.5172	34	hypermethylation	0.000725053	0.00121591
91692	chrLG1	4144001	4144500	24	intergenic	NA	NA	94.4876	24	hypermethylation	6.2e-08	5.75e-07
91693	chrLG1	4144501	4145000	25	intergenic	NA	NA	65.8315	25	hypermethylation	0.00276169	0.00367069
91694	chrLG1	4147501	4148000	21	intergenic	NA	NA	72.0274	21	hypermethylation	1.74e-05	6.04e-05
91695	chrLG1	4161501	4162000	30	intergenic	NA	NA	13.1663	30	hypomethylation	4.33e-05	0.000125331
91696	chrLG1	4166001	4166500	10	intergenic	NA	NA	1.54898	10	hypomethylation	0.000276113	0.000558469
91697	chrLG1	4166501	4167000	10	intergenic	NA	NA	0	10	hypomethylation	3.07e-05	9.5e-05
91698	chrLG1	4168001	4168500	56	intergenic	NA	NA	29.4306	56	hypomethylation	2.68e-07	1.95e-06
91699	chrLG1	4168501	4169000	61	intergenic	NA	NA	42.5969	61	hypomethylation	4.77e-05	0.000136722
91700	chrLG1	4170501	4171000	12	intergenic	NA	NA	38.7244	12	hypermethylation	0.00599839	0.00730076
91701	chrLG1	4171001	4171500	6	intergenic	NA	NA	27.8816	6	hypermethylation	0.00095196	0.00150686
91702	chrLG1	4171501	4172000	12	intergenic	NA	NA	41.8224	12	hypermethylation	0.0022238	0.00305866
91703	chrLG1	4175001	4175500	106	intergenic	NA	NA	89.0662	106	hypomethylation	2.21e-05	7.35e-05
91704	chrLG1	4180001	4180500	94	intergenic	NA	NA	86.7427	94	hypomethylation	0.000876113	0.00142092
91705	chrLG1	4189501	4190000	8	intergenic	NA	NA	0	8	hypomethylation	0.000489894	0.000885764
91706	chrLG1	4201501	4202000	24	intergenic	NA	NA	11.6173	24	hypomethylation	0.000477073	0.000872454
91707	chrLG1	4212501	4213000	8	intergenic	NA	NA	34.0775	8	hypermethylation	0.000814887	0.00134249
91708	chrLG1	4215001	4215500	17	intergenic	NA	NA	51.8907	17	hypermethylation	0.00119738	0.00181617
91709	chrLG1	4215501	4216000	19	intergenic	NA	NA	63.508	19	hypermethylation	0.000114091	0.000278156
91710	chrLG1	4225001	4225500	95	intergenic	NA	NA	85.9682	95	hypomethylation	0.000441807	0.000818419
91711	chrLG1	4229501	4230000	10	intergenic	NA	NA	46.4693	10	hypermethylation	4e-05	0.000118074
91712	chrLG1	4232001	4232500	104	intergenic	NA	NA	97.5855	104	hypomethylation	0.000698326	0.00117639
91713	chrLG1	4238501	4239000	19	intergenic	NA	NA	5.42142	19	hypomethylation	3.91e-05	0.000115946
91714	chrLG1	4241001	4241500	74	intergenic	NA	NA	147.927	74	hypermethylation	0.00812431	0.00956745
91715	chrLG1	4241501	4242000	71	intergenic	NA	NA	144.829	71	hypermethylation	0.00613585	0.00745301
91716	chrLG1	4243501	4244000	90	intergenic	NA	NA	82.0958	90	hypomethylation	0.000832916	0.00136491
91717	chrLG1	4278001	4278500	42	intergenic	NA	NA	112.301	42	hypermethylation	6.43e-05	0.000175226
91718	chrLG1	4282501	4283000	53	intergenic	NA	NA	41.0479	53	hypomethylation	0.000711588	0.00119608
91719	chrLG1	4283501	4284000	17	intergenic	NA	NA	5.42142	17	hypomethylation	0.00019426	0.000421908
91720	chrLG1	4284001	4284500	41	intergenic	NA	NA	17.0387	41	hypomethylation	5.47e-07	3.53e-06
91721	chrLG1	4289501	4290000	66	intergenic	NA	NA	139.408	66	hypermethylation	0.00331909	0.00431987
91722	chrLG1	4296501	4297000	8	intergenic	NA	NA	58.0866	8	hypermethylation	9.2e-09	1.13e-07
91723	chrLG1	4297001	4297500	13	intergenic	NA	NA	60.4101	13	hypermethylation	1.76e-06	9.48e-06
91724	chrLG1	4307001	4307500	47	intergenic	NA	NA	102.232	47	hypermethylation	0.00770478	0.0091213
91725	chrLG1	4309501	4310000	3	intergenic	NA	NA	28.6561	3	hypermethylation	1.46e-05	5.29e-05
91726	chrLG1	4323001	4323500	18	intergenic	NA	NA	0	18	hypomethylation	7.59e-09	9.66e-08
91727	chrLG1	4323501	4324000	9	intergenic	NA	NA	0	9	hypomethylation	0.000245094	0.000508151
91728	chrLG1	4350501	4351000	14	intergenic	NA	NA	1.54898	14	hypomethylation	1.11e-05	4.19e-05
91729	chrLG1	4355501	4356000	71	intergenic	NA	NA	140.957	71	hypermethylation	0.0114364	0.0130794
91730	chrLG1	4358001	4358500	143	intergenic	NA	NA	136.31	143	hypomethylation	9.57e-05	0.000241936
91731	chrLG1	4358501	4359000	37	intergenic	NA	NA	19.3622	37	hypomethylation	2.02e-05	6.82e-05
91732	chrLG1	4360501	4361000	174	intergenic	NA	NA	182.005	174	hypermethylation	0.000663923	0.00112665
91733	chrLG1	4375001	4375500	63	intergenic	NA	NA	133.986	63	hypermethylation	0.00330267	0.0043001
91734	chrLG1	4380001	4380500	140	intergenic	NA	NA	122.369	140	hypomethylation	5.12e-06	2.25e-05
91735	chrLG1	4387501	4388000	30	intergenic	NA	NA	78.9978	30	hypermethylation	0.000870795	0.00141536
91736	chrLG1	4390001	4390500	8	intergenic	NA	NA	0.774488	8	hypomethylation	0.0034275	0.00443998
91737	chrLG1	4392001	4392500	14	intergenic	NA	NA	3.09795	14	hypomethylation	0.000279321	0.00056227
91738	chrLG1	4394001	4394500	117	intergenic	NA	NA	115.399	117	hypomethylation	0.00127752	0.00191312
91739	chrLG1	4394501	4395000	176	intergenic	NA	NA	182.005	176	hypermethylation	0.000487216	0.000885764
91740	chrLG1	4395501	4396000	80	intergenic	NA	NA	164.966	80	hypermethylation	0.00248115	0.00336939
91741	chrLG1	4398001	4398500	10	intergenic	NA	NA	40.2734	10	hypermethylation	0.000343835	0.000664531
91742	chrLG1	4402501	4403000	31	intergenic	NA	NA	78.2233	31	hypermethylation	0.0022239	0.00305866
91743	chrLG1	4403001	4403500	11	intergenic	NA	NA	75.8999	11	hypermethylation	4.24e-11	1.06e-09
91744	chrLG1	4403501	4404000	3	intergenic	NA	NA	22.4602	3	hypermethylation	0.00019426	0.000421908
91745	chrLG1	4406501	4407000	24	intergenic	NA	NA	13.1663	24	hypomethylation	0.00179266	0.0025443
91746	chrLG1	4407501	4408000	29	intergenic	NA	NA	69.704	29	hypermethylation	0.00770976	0.00912358
91747	chrLG1	4408001	4408500	2	intergenic	NA	NA	17.0387	2	hypermethylation	0.00261354	0.00349697
91748	chrLG1	4411001	4411500	10	intergenic	NA	NA	0.774488	10	hypomethylation	0.000276113	0.000558469
91749	chrLG1	4411501	4412000	23	intergenic	NA	NA	1.54898	23	hypomethylation	5.7e-10	1.04e-08
91750	chrLG1	4412001	4412500	48	intergenic	NA	NA	6.19591	48	hypomethylation	1.68e-16	1.26e-14
91751	chrLG1	4412501	4413000	33	intergenic	NA	NA	6.19591	33	hypomethylation	1.07e-09	1.8e-08
91752	chrLG1	4419001	4419500	63	intergenic	NA	NA	49.5673	63	hypomethylation	0.000361074	0.000693926
91753	chrLG1	4432001	4432500	2	intergenic	NA	NA	20.1367	2	hypermethylation	0.000313464	0.000617886
91754	chrLG1	4442501	4443000	7	intergenic	NA	NA	0	7	hypomethylation	0.00097925	0.00152901
91755	chrLG1	4443001	4443500	8	intergenic	NA	NA	0	8	hypomethylation	0.000489894	0.000885764
91756	chrLG1	4447501	4448000	101	intergenic	NA	NA	91.3896	101	hypomethylation	0.000324307	0.000634118
91757	chrLG1	4448501	4449000	24	intergenic	NA	NA	10.8428	24	hypomethylation	0.00022598	0.000478899
91758	chrLG1	4449001	4449500	31	intergenic	NA	NA	12.3918	31	hypomethylation	7.9e-06	3.18e-05
91759	chrLG1	4475501	4476000	17	intergenic	NA	NA	48.0183	17	hypermethylation	0.00553065	0.00680081
91760	chrLG1	4478001	4478500	100	intergenic	NA	NA	83.6447	100	hypomethylation	3.71e-05	0.000111087
91761	chrLG1	4478501	4479000	99	intergenic	NA	NA	73.5764	99	hypomethylation	8.81e-07	5.29e-06
91762	chrLG1	4493501	4494000	22	intergenic	NA	NA	6.9704	22	hypomethylation	2.58e-05	8.29e-05
91763	chrLG1	4494001	4494500	32	intergenic	NA	NA	18.5877	32	hypomethylation	0.000450305	0.000832221
91764	chrLG1	4504001	4504500	18	intergenic	NA	NA	61.9591	18	hypermethylation	0.000135915	0.000318271
91765	chrLG1	4504501	4505000	7	intergenic	NA	NA	71.2529	7	hypermethylation	8.12e-13	3.08e-11
91766	chrLG1	4505001	4505500	6	intergenic	NA	NA	72.8019	6	hypermethylation	3.64e-14	1.81e-12
91767	chrLG1	4533001	4533500	19	intergenic	NA	NA	57.3121	19	hypermethylation	0.000694712	0.00117246
91768	chrLG1	4533501	4534000	25	intergenic	NA	NA	70.4784	25	hypermethylation	0.000518155	0.00092435
91769	chrLG1	4536001	4536500	10	intergenic	NA	NA	0	10	hypomethylation	3.07e-05	9.5e-05
91770	chrLG1	4536501	4537000	10	intergenic	NA	NA	0	10	hypomethylation	3.07e-05	9.5e-05
91771	chrLG1	4539501	4540000	86	intergenic	NA	NA	167.289	86	hypermethylation	0.00836153	0.00982229
91772	chrLG1	4540001	4540500	3	intergenic	NA	NA	23.2347	3	hypermethylation	0.000114409	0.000278156
91773	chrLG1	4549001	4549500	119	intergenic	NA	NA	108.428	119	hypomethylation	0.000104561	0.000259614
91774	chrLG1	4551001	4551500	41	intergenic	NA	NA	26.3326	41	hypomethylation	0.000322622	0.000631904
91775	chrLG1	4560501	4561000	145	intergenic	NA	NA	146.378	145	hypermethylation	0.000757608	0.00125972
91776	chrLG1	4561001	4561500	159	intergenic	NA	NA	157.996	159	hypomethylation	0.000207116	0.000445681
91777	chrLG1	4561501	4562000	118	intergenic	NA	NA	102.232	118	hypomethylation	1.84e-05	6.31e-05
91778	chrLG1	4590501	4591000	53	intergenic	NA	NA	115.399	53	hypermethylation	0.00351385	0.00454121
91779	chrLG1	4599501	4600000	14	intergenic	NA	NA	43.3713	14	hypermethylation	0.00299352	0.00394297
91780	chrLG1	4604501	4605000	26	intergenic	NA	NA	10.8428	26	hypomethylation	5.82e-05	0.000161279
91781	chrLG1	4605001	4605500	30	intergenic	NA	NA	18.5877	30	hypomethylation	0.00189009	0.00265505
91782	chrLG1	4608501	4609000	67	intergenic	NA	NA	51.8907	67	hypomethylation	0.000147749	0.000340842
91783	chrLG1	4609001	4609500	112	intergenic	NA	NA	103.007	112	hypomethylation	0.000278817	0.00056227
91784	chrLG1	4612001	4612500	23	intergenic	NA	NA	78.2233	23	hypermethylation	1.24e-05	4.61e-05
91785	chrLG1	4612501	4613000	17	intergenic	NA	NA	73.5764	17	hypermethylation	2.37e-07	1.77e-06
91786	chrLG1	4623501	4624000	10	intergenic	NA	NA	34.852	10	hypermethylation	0.00324435	0.00423274
91787	chrLG1	4627001	4627500	6	intergenic	NA	NA	30.205	6	hypermethylation	0.000393673	0.000742467
91788	chrLG1	4628501	4629000	29	intergenic	NA	NA	13.9408	29	hypomethylation	0.00013755	0.000320784
91789	chrLG1	4633001	4633500	11	intergenic	NA	NA	0	11	hypomethylation	1.54e-05	5.45e-05
91790	chrLG1	4633501	4634000	13	intergenic	NA	NA	0	13	hypomethylation	1.93e-06	1.01e-05
91791	chrLG1	4634001	4634500	11	intergenic	NA	NA	1.54898	11	hypomethylation	0.000145836	0.000336769
91792	chrLG1	4636501	4637000	9	intergenic	NA	NA	35.6265	9	hypermethylation	0.00103178	0.00159656
91793	chrLG1	4644501	4645000	35	intergenic	NA	NA	16.2643	35	hypomethylation	1.3e-05	4.79e-05
91794	chrLG1	4653001	4653500	3	intergenic	NA	NA	26.3326	3	hypermethylation	2.27e-05	7.49e-05
91795	chrLG1	4662001	4662500	81	intergenic	NA	NA	72.0274	81	hypomethylation	0.000859054	0.00140134
91796	chrLG1	4678501	4679000	22	intergenic	NA	NA	56.5376	22	hypermethylation	0.00677261	0.00811886
91797	chrLG1	4680501	4681000	83	intergenic	NA	NA	68.9295	83	hypomethylation	0.000161146	0.00036513
91798	chrLG1	4681001	4681500	133	intergenic	NA	NA	127.016	133	hypomethylation	0.000194027	0.000421908
91799	chrLG1	4681501	4682000	95	intergenic	NA	NA	89.0662	95	hypomethylation	0.000967619	0.00152901
91800	chrLG1	4683501	4684000	97	intergenic	NA	NA	185.103	97	hypermethylation	0.0126704	0.0143463
91801	chrLG1	4694501	4695000	79	intergenic	NA	NA	71.2529	79	hypomethylation	0.00125937	0.00189327
91802	chrLG1	4696001	4696500	50	intergenic	NA	NA	39.4989	50	hypomethylation	0.00147608	0.00215896
91803	chrLG1	4702501	4703000	2	intergenic	NA	NA	17.0387	2	hypermethylation	0.00261354	0.00349697
91804	chrLG1	4705501	4706000	117	intergenic	NA	NA	113.85	117	hypomethylation	0.00102609	0.00159273
91805	chrLG1	4714001	4714500	24	intergenic	NA	NA	12.3918	24	hypomethylation	0.000949698	0.00150686
91806	chrLG1	4714501	4715000	23	intergenic	NA	NA	9.29386	23	hypomethylation	0.00015904	0.000361149
91807	chrLG1	4729501	4730000	109	intergenic	NA	NA	103.781	109	hypomethylation	0.000787879	0.00130291
91808	chrLG1	4732501	4733000	98	intergenic	NA	NA	82.0958	98	hypomethylation	4.06e-05	0.000119478
91809	chrLG1	4733001	4733500	87	intergenic	NA	NA	70.4784	87	hypomethylation	3.86e-05	0.00011504
91810	chrLG1	4739501	4740000	10	intergenic	NA	NA	0	10	hypomethylation	3.07e-05	9.5e-05
91811	chrLG1	4749001	4749500	23	intergenic	NA	NA	66.606	23	hypermethylation	0.000991312	0.00154471
91812	chrLG1	4749501	4750000	65	intergenic	NA	NA	196.72	65	hypermethylation	5.22e-10	9.58e-09
91813	chrLG1	4750001	4750500	58	intergenic	NA	NA	120.82	58	hypermethylation	0.00873012	0.0102295
91814	chrLG1	4751501	4752000	12	intergenic	NA	NA	1.54898	12	hypomethylation	4.04e-05	0.000118784
91815	chrLG1	4755001	4755500	4	intergenic	NA	NA	23.2347	4	hypermethylation	0.00295847	0.00390295
91816	chrLG1	4755501	4756000	2	intergenic	NA	NA	20.9112	2	hypermethylation	0.000181736	0.00040103
91817	chrLG1	4756001	4756500	3	intergenic	NA	NA	26.3326	3	hypermethylation	2.27e-05	7.49e-05
91818	chrLG1	4758501	4759000	8	intergenic	NA	NA	31.754	8	hypermethylation	0.00263377	0.00352078
91819	chrLG1	4759501	4760000	49	intergenic	NA	NA	35.6265	49	hypomethylation	0.000492871	0.000887436
91820	chrLG1	4770501	4771000	57	intergenic	NA	NA	44.9203	57	hypomethylation	0.000666186	0.0011299
91821	chrLG1	4792001	4792500	63	intergenic	NA	NA	129.34	63	hypermethylation	0.00952443	0.0110718
91822	chrLG1	4792501	4793000	13	intergenic	NA	NA	40.2734	13	hypermethylation	0.00497554	0.00618171
91823	chrLG1	4793001	4793500	6	intergenic	NA	NA	31.754	6	hypermethylation	0.00015904	0.000361149
91824	chrLG1	4795001	4795500	10	intergenic	NA	NA	37.1754	10	hypermethylation	0.00157155	0.00226681
91825	chrLG1	4795501	4796000	17	intergenic	NA	NA	59.6356	17	hypermethylation	5.68e-05	0.000158249
91826	chrLG1	4800501	4801000	134	intergenic	NA	NA	125.467	134	hypomethylation	8.11e-05	0.000210062
91827	chrLG1	4801001	4801500	90	intergenic	NA	NA	74.3509	90	hypomethylation	7.48e-05	0.000196916
91828	chrLG1	4801501	4802000	55	intergenic	NA	NA	34.852	55	hypomethylation	1.24e-05	4.61e-05
91829	chrLG1	4802501	4803000	37	intergenic	NA	NA	85.9682	37	hypermethylation	0.00537532	0.0066284
91830	chrLG1	4803001	4803500	49	intergenic	NA	NA	128.565	49	hypermethylation	1.95e-05	6.65e-05
91831	chrLG1	4803501	4804000	18	intergenic	NA	NA	54.9887	18	hypermethylation	0.00114009	0.00173596
91832	chrLG1	4810001	4810500	19	intergenic	NA	NA	58.8611	19	hypermethylation	0.000579873	0.00100584
91833	chrLG1	4815501	4816000	96	intergenic	NA	NA	76.6743	96	hypomethylation	1.51e-05	5.45e-05
91834	chrLG1	4860001	4860500	7	intergenic	NA	NA	27.8816	7	hypermethylation	0.00369432	0.00474792
91835	chrLG1	4878501	4879000	35	intergenic	NA	NA	17.0387	35	hypomethylation	2.65e-05	8.47e-05
91836	chrLG1	4881501	4882000	11	intergenic	NA	NA	38.7244	11	hypermethylation	0.00132118	0.00196309
91837	chrLG1	4882001	4882500	32	intergenic	NA	NA	85.9682	32	hypermethylation	0.000430432	0.000802775
91838	chrLG1	4884501	4885000	9	intergenic	NA	NA	32.5285	9	hypermethylation	0.00322405	0.00421551
91839	chrLG1	4893001	4893500	33	intergenic	NA	NA	18.5877	33	hypomethylation	0.000310528	0.000615665
91840	chrLG1	4893501	4894000	58	intergenic	NA	NA	44.1458	58	hypomethylation	0.000348919	0.000673622
91841	chrLG1	4903501	4904000	72	intergenic	NA	NA	44.1458	72	hypomethylation	2.96e-07	2.11e-06
91842	chrLG1	4914501	4915000	10	intergenic	NA	NA	40.2734	10	hypermethylation	0.000343835	0.000664531
91843	chrLG1	4915001	4915500	5	intergenic	NA	NA	52.6652	5	hypermethylation	8.51e-10	1.48e-08
91844	chrLG1	4926501	4927000	6	intergenic	NA	NA	27.1071	6	hypermethylation	0.00146635	0.00214657
91845	chrLG1	4927001	4927500	21	intergenic	NA	NA	65.8315	21	hypermethylation	0.000179469	0.000398429
91846	chrLG1	4932501	4933000	13	intergenic	NA	NA	63.508	13	hypermethylation	5.05e-07	3.28e-06
91847	chrLG1	4933001	4933500	10	intergenic	NA	NA	81.3213	10	hypermethylation	7.72e-13	2.93e-11
91848	chrLG1	4933501	4934000	4	intergenic	NA	NA	28.6561	4	hypermethylation	0.000113952	0.000278156
91849	chrLG1	4937001	4937500	27	intergenic	NA	NA	10.0683	27	hypomethylation	9.29e-06	3.63e-05
91850	chrLG1	4937501	4938000	42	intergenic	NA	NA	10.8428	42	hypomethylation	1.95e-10	4.06e-09
91851	chrLG1	4938001	4938500	54	intergenic	NA	NA	18.5877	54	hypomethylation	1.12e-10	2.51e-09
91852	chrLG1	4942001	4942500	2	intergenic	NA	NA	27.8816	2	hypermethylation	1.98e-06	1.03e-05
91853	chrLG1	4957001	4957500	14	intergenic	NA	NA	51.1162	14	hypermethylation	0.000130546	0.000307175
91854	chrLG1	4957501	4958000	2	intergenic	NA	NA	21.6857	2	hypermethylation	0.000104826	0.000259614
91855	chrLG1	4963501	4964000	17	intergenic	NA	NA	48.7928	17	hypermethylation	0.00411496	0.00521959
91856	chrLG1	4964501	4965000	49	intergenic	NA	NA	27.1071	49	hypomethylation	5.34e-06	2.33e-05
91857	chrLG1	4965001	4965500	34	intergenic	NA	NA	22.4602	34	hypomethylation	0.00129029	0.00192726
91858	chrLG1	4966001	4966500	8	intergenic	NA	NA	30.9795	8	hypermethylation	0.00384377	0.00491387
91859	chrLG1	4970501	4971000	58	intergenic	NA	NA	41.8224	58	hypomethylation	0.000104466	0.000259614
91860	chrLG1	4979001	4979500	56	intergenic	NA	NA	42.5969	56	hypomethylation	0.000375894	0.000717764
91861	chrLG1	4979501	4980000	53	intergenic	NA	NA	34.852	53	hypomethylation	3.42e-05	0.000104079
91862	chrLG1	4980001	4980500	43	intergenic	NA	NA	23.2347	43	hypomethylation	1.44e-05	5.26e-05
91863	chrLG1	4989001	4989500	3	intergenic	NA	NA	30.205	3	hypermethylation	4.97e-06	2.19e-05
91864	chrLG1	4989501	4990000	7	intergenic	NA	NA	42.5969	7	hypermethylation	4.97e-06	2.19e-05
91865	chrLG1	4993001	4993500	4	intergenic	NA	NA	21.6857	4	hypermethylation	0.00458378	0.00574415
91866	chrLG1	4994001	4994500	131	intergenic	NA	NA	246.287	131	hypermethylation	0.00478396	0.00596187
91867	chrLG1	4994501	4995000	114	intergenic	NA	NA	217.631	114	hypermethylation	0.00552897	0.00680077
91868	chrLG1	5003501	5004000	21	intergenic	NA	NA	10.0683	21	hypomethylation	0.0012752	0.00191114
91869	chrLG1	5033501	5034000	43	intergenic	NA	NA	94.4876	43	hypermethylation	0.00843202	0.00990102
91870	chrLG1	5044001	5044500	8	intergenic	NA	NA	0	8	hypomethylation	0.000489894	0.000885764
91871	chrLG1	5047001	5047500	21	intergenic	NA	NA	56.5376	21	hypermethylation	0.00474189	0.00591309
91872	chrLG1	5049001	5049500	24	intergenic	NA	NA	8.51937	24	hypomethylation	4.13e-05	0.000121111
91873	chrLG1	5049501	5050000	78	intergenic	NA	NA	56.5376	78	hypomethylation	8.41e-06	3.37e-05
91874	chrLG1	5050001	5050500	80	intergenic	NA	NA	71.2529	80	hypomethylation	0.00101072	0.00157167
91875	chrLG1	5052501	5053000	51	intergenic	NA	NA	29.4306	51	hypomethylation	5.66e-06	2.45e-05
91876	chrLG1	5053001	5053500	85	intergenic	NA	NA	54.2142	85	hypomethylation	6.75e-08	6.14e-07
91877	chrLG1	5055001	5055500	165	intergenic	NA	NA	133.212	165	hypomethylation	2.11e-08	2.29e-07
91878	chrLG1	5058501	5059000	117	intergenic	NA	NA	106.105	117	hypomethylation	0.00011576	0.000280399
91879	chrLG1	5065501	5066000	2	intergenic	NA	NA	14.7153	2	hypermethylation	0.00722652	0.00861173
91880	chrLG1	5070501	5071000	76	intergenic	NA	NA	154.123	76	hypermethylation	0.0056031	0.00687412
91881	chrLG1	5107501	5108000	43	intergenic	NA	NA	24.7836	43	hypomethylation	2.63e-05	8.43e-05
91882	chrLG1	5108001	5108500	59	intergenic	NA	NA	46.4693	59	hypomethylation	0.000558253	0.000971754
91883	chrLG1	5109501	5110000	39	intergenic	NA	NA	18.5877	39	hypomethylation	2.85e-06	1.41e-05
91884	chrLG1	5110001	5110500	35	intergenic	NA	NA	20.9112	35	hypomethylation	0.000321103	0.000629924
91885	chrLG1	5112501	5113000	117	intergenic	NA	NA	99.909	117	hypomethylation	1.6e-05	5.61e-05
91886	chrLG1	5113001	5113500	130	intergenic	NA	NA	118.497	130	hypomethylation	4.38e-05	0.000126551
91887	chrLG1	5118501	5119000	10	intergenic	NA	NA	1.54898	10	hypomethylation	0.000276113	0.000558469
91888	chrLG1	5120501	5121000	2	intergenic	NA	NA	14.7153	2	hypermethylation	0.00722652	0.00861173
91889	chrLG1	5129501	5130000	21	intergenic	NA	NA	54.9887	21	hypermethylation	0.00811065	0.00955279
91890	chrLG1	5130001	5130500	13	intergenic	NA	NA	47.2438	13	hypermethylation	0.000321103	0.000629924
91891	chrLG1	5132001	5132500	10	intergenic	NA	NA	0.774488	10	hypomethylation	0.000276113	0.000558469
91892	chrLG1	5132501	5133000	25	intergenic	NA	NA	4.64693	25	hypomethylation	5.81e-08	5.47e-07
91893	chrLG1	5133001	5133500	12	intergenic	NA	NA	2.32347	12	hypomethylation	0.000222778	0.000473451
91894	chrLG1	5137001	5137500	41	intergenic	NA	NA	24.0091	41	hypomethylation	0.000113758	0.000278156
91895	chrLG1	5150501	5151000	54	intergenic	NA	NA	134.761	54	hypermethylation	4.8e-05	0.000137485
91896	chrLG1	5151001	5151500	39	intergenic	NA	NA	108.428	39	hypermethylation	3.06e-05	9.5e-05
91897	chrLG1	5160501	5161000	23	intergenic	NA	NA	10.8428	23	hypomethylation	0.000351377	0.000677206
91898	chrLG1	5163501	5164000	19	intergenic	NA	NA	58.8611	19	hypermethylation	0.000579873	0.00100584
91899	chrLG1	5164001	5164500	9	intergenic	NA	NA	31.754	9	hypermethylation	0.00465245	0.00581676
91900	chrLG1	5182501	5183000	6	intergenic	NA	NA	25.5581	6	hypermethylation	0.00340811	0.00442438
91901	chrLG1	5183001	5183500	16	intergenic	NA	NA	55.7632	16	hypermethylation	0.000193958	0.000421908
91902	chrLG1	5183501	5184000	20	intergenic	NA	NA	56.5376	20	hypermethylation	0.00326287	0.00425454
91903	chrLG1	5185501	5186000	9	intergenic	NA	NA	31.754	9	hypermethylation	0.00465245	0.00581676
91904	chrLG1	5196501	5197000	22	intergenic	NA	NA	9.29386	22	hypomethylation	0.000393673	0.000742467
91905	chrLG1	5198501	5199000	6	intergenic	NA	NA	69.704	6	hypermethylation	4.96e-14	2.39e-12
91906	chrLG1	5199001	5199500	46	intergenic	NA	NA	133.212	46	hypermethylation	8.33e-07	5.02e-06
91907	chrLG1	5205001	5205500	113	intergenic	NA	NA	101.458	113	hypomethylation	0.000108496	0.000267399
91908	chrLG1	5209501	5210000	160	intergenic	NA	NA	162.643	160	hypermethylation	0.000584132	0.00101282
91909	chrLG1	5232501	5233000	7	intergenic	NA	NA	0.774488	7	hypomethylation	0.00636217	0.00768211
91910	chrLG1	5249501	5250000	12	intergenic	NA	NA	41.0479	12	hypermethylation	0.0022238	0.00305866
91911	chrLG1	5250001	5250500	4	intergenic	NA	NA	21.6857	4	hypermethylation	0.00458378	0.00574415
91912	chrLG1	5254501	5255000	10	intergenic	NA	NA	1.54898	10	hypomethylation	0.000276113	0.000558469
91913	chrLG1	5256501	5257000	2	intergenic	NA	NA	19.3622	2	hypermethylation	0.000537698	0.000951217
91914	chrLG1	5260501	5261000	23	intergenic	NA	NA	61.1846	23	hypermethylation	0.00361732	0.00466001
91915	chrLG1	5261001	5261500	29	intergenic	NA	NA	72.8019	29	hypermethylation	0.0037439	0.00480303
91916	chrLG1	5263001	5263500	2	intergenic	NA	NA	14.7153	2	hypermethylation	0.00722652	0.00861173
91917	chrLG1	5263501	5264000	63	intergenic	NA	NA	52.6652	63	hypomethylation	0.00101069	0.00157167
91918	chrLG1	5264001	5264500	70	intergenic	NA	NA	57.3121	70	hypomethylation	0.000426916	0.000796578
91919	chrLG1	5268001	5268500	15	intergenic	NA	NA	46.4693	15	hypermethylation	0.00207182	0.00287944
91920	chrLG1	5276001	5276500	44	intergenic	NA	NA	28.6561	44	hypomethylation	0.000189912	0.000416592
91921	chrLG1	5279501	5280000	22	intergenic	NA	NA	4.64693	22	hypomethylation	6.17e-07	3.91e-06
91922	chrLG1	5280001	5280500	19	intergenic	NA	NA	4.64693	19	hypomethylation	1.11e-05	4.19e-05
91923	chrLG1	5280501	5281000	39	intergenic	NA	NA	21.6857	39	hypomethylation	4.23e-05	0.000123183
91924	chrLG1	5281001	5281500	31	intergenic	NA	NA	16.2643	31	hypomethylation	0.000104092	0.000259252
91925	chrLG1	5281501	5282000	31	intergenic	NA	NA	13.9408	31	hypomethylation	1.79e-05	6.18e-05
91926	chrLG1	5284501	5285000	239	intergenic	NA	NA	253.258	239	hypermethylation	0.000138728	0.00032302
91927	chrLG1	5285001	5285500	114	intergenic	NA	NA	101.458	114	hypomethylation	8.75e-05	0.000224737
91928	chrLG1	5285501	5286000	112	intergenic	NA	NA	91.3896	112	hypomethylation	4.64e-06	2.08e-05
91929	chrLG1	5286001	5286500	40	intergenic	NA	NA	20.9112	40	hypomethylation	1.53e-05	5.45e-05
91930	chrLG1	5320001	5320500	27	intergenic	NA	NA	68.9295	27	hypermethylation	0.00274214	0.00364711
91931	chrLG1	5323501	5324000	85	intergenic	NA	NA	64.2825	85	hypomethylation	8.75e-06	3.46e-05
91932	chrLG1	5324001	5324500	41	intergenic	NA	NA	22.4602	41	hypomethylation	3.61e-05	0.000108699
91933	chrLG1	5331501	5332000	43	intergenic	NA	NA	107.654	43	hypermethylation	0.000294185	0.000588709
91934	chrLG1	5341501	5342000	118	intergenic	NA	NA	116.173	118	hypomethylation	0.000923628	0.00147572
91935	chrLG1	5342001	5342500	61	intergenic	NA	NA	51.8907	61	hypomethylation	0.00153803	0.00223125
91936	chrLG1	5342501	5343000	39	intergenic	NA	NA	27.8816	39	hypomethylation	0.00155392	0.00224473
91937	chrLG1	5343001	5343500	11	intergenic	NA	NA	0	11	hypomethylation	1.54e-05	5.45e-05
91938	chrLG1	5348501	5349000	15	intergenic	NA	NA	60.4101	15	hypermethylation	1.24e-05	4.61e-05
91939	chrLG1	5351001	5351500	9	intergenic	NA	NA	39.4989	9	hypermethylation	0.00013755	0.000320784
91940	chrLG1	5351501	5352000	3	intergenic	NA	NA	18.5877	3	hypermethylation	0.00250938	0.00338985
91941	chrLG1	5365501	5366000	2	intergenic	NA	NA	24.0091	2	hypermethylation	1.96e-05	6.65e-05
91942	chrLG1	5366001	5366500	2	intergenic	NA	NA	21.6857	2	hypermethylation	0.000104826	0.000259614
91943	chrLG1	5371001	5371500	88	intergenic	NA	NA	185.877	88	hypermethylation	0.000573976	0.000997462
91944	chrLG1	5377501	5378000	8	intergenic	NA	NA	0	8	hypomethylation	0.000489894	0.000885764
91945	chrLG1	5390501	5391000	24	intergenic	NA	NA	66.606	24	hypermethylation	0.00145776	0.00213674
91946	chrLG1	5391001	5391500	25	intergenic	NA	NA	68.9295	25	hypermethylation	0.00091959	0.00147147
91947	chrLG1	5397001	5397500	38	intergenic	NA	NA	88.2917	38	hypermethylation	0.00456231	0.00572949
91948	chrLG1	5407001	5407500	55	intergenic	NA	NA	37.1754	55	hypomethylation	5.38e-05	0.000150755
91949	chrLG1	5408501	5409000	52	intergenic	NA	NA	41.8224	52	hypomethylation	0.00135387	0.00200361
91950	chrLG1	5422501	5423000	20	intergenic	NA	NA	56.5376	20	hypermethylation	0.00326287	0.00425454
91951	chrLG1	5423001	5423500	35	intergenic	NA	NA	108.428	35	hypermethylation	1.71e-06	9.23e-06
91952	chrLG1	5423501	5424000	10	intergenic	NA	NA	44.9203	10	hypermethylation	4.58e-05	0.000131751
91953	chrLG1	5425501	5426000	78	intergenic	NA	NA	156.447	78	hypermethylation	0.00504619	0.00626662
91954	chrLG1	5426001	5426500	10	intergenic	NA	NA	69.704	10	hypermethylation	1.83e-10	3.83e-09
91955	chrLG1	5427501	5428000	32	intergenic	NA	NA	86.7427	32	hypermethylation	0.000328896	0.000638416
91956	chrLG1	5430001	5430500	78	intergenic	NA	NA	69.704	78	hypomethylation	0.00139831	0.00206451
91957	chrLG1	5430501	5431000	116	intergenic	NA	NA	111.526	116	hypomethylation	0.000626125	0.00107435
91958	chrLG1	5435001	5435500	23	intergenic	NA	NA	5.42142	23	hypomethylation	8.03e-07	4.85e-06
91959	chrLG1	5435501	5436000	46	intergenic	NA	NA	33.303	46	hypomethylation	0.000707064	0.00118935
91960	chrLG1	5441501	5442000	57	intergenic	NA	NA	37.1754	57	hypomethylation	1.46e-05	5.29e-05
91961	chrLG1	5442001	5442500	53	intergenic	NA	NA	34.0775	53	hypomethylation	2.07e-05	6.96e-05
91962	chrLG1	5445501	5446000	17	intergenic	NA	NA	4.64693	17	hypomethylation	0.00019426	0.000421908
91963	chrLG1	5446001	5446500	22	intergenic	NA	NA	10.8428	22	hypomethylation	0.000834919	0.00136544
91964	chrLG1	5446501	5447000	12	intergenic	NA	NA	3.09795	12	hypomethylation	0.000860688	0.00140232
91965	chrLG1	5447501	5448000	22	intergenic	NA	NA	59.6356	22	hypermethylation	0.00300207	0.00395272
91966	chrLG1	5461001	5461500	102	intergenic	NA	NA	192.848	102	hypermethylation	0.0110639	0.0126903
91967	chrLG1	5474501	5475000	86	intergenic	NA	NA	182.005	86	hypermethylation	0.000613599	0.00105526
91968	chrLG1	5484001	5484500	39	intergenic	NA	NA	21.6857	39	hypomethylation	4.23e-05	0.000123183
91969	chrLG1	5489501	5490000	25	intergenic	NA	NA	14.7153	25	hypomethylation	0.00388515	0.00495918
91970	chrLG1	5497501	5498000	52	intergenic	NA	NA	127.791	52	hypermethylation	0.000173056	0.000386952
91971	chrLG1	5498501	5499000	138	intergenic	NA	NA	121.595	138	hypomethylation	9.94e-06	3.83e-05
91972	chrLG1	5499001	5499500	125	intergenic	NA	NA	116.948	125	hypomethylation	0.0001735	0.000387915
91973	chrLG1	5500501	5501000	12	intergenic	NA	NA	41.8224	12	hypermethylation	0.0022238	0.00305866
91974	chrLG1	5506001	5506500	39	intergenic	NA	NA	22.4602	39	hypomethylation	7.65e-05	0.000200552
91975	chrLG1	5506501	5507000	18	intergenic	NA	NA	0.774488	18	hypomethylation	7.59e-09	9.66e-08
91976	chrLG1	5508001	5508500	7	intergenic	NA	NA	0	7	hypomethylation	0.00097925	0.00152901
91977	chrLG1	5508501	5509000	16	intergenic	NA	NA	0	16	hypomethylation	1.21e-07	1e-06
91978	chrLG1	5511501	5512000	30	intergenic	NA	NA	17.0387	30	hypomethylation	0.000629585	0.00107721
91979	chrLG1	5512001	5512500	103	intergenic	NA	NA	79.7723	103	hypomethylation	1.85e-06	9.89e-06
91980	chrLG1	5512501	5513000	131	intergenic	NA	NA	114.624	131	hypomethylation	1.18e-05	4.4e-05
91981	chrLG1	5519001	5519500	28	intergenic	NA	NA	12.3918	28	hypomethylation	4.82e-05	0.000137671
91982	chrLG1	5519501	5520000	14	intergenic	NA	NA	4.64693	14	hypomethylation	0.00250938	0.00338985
91983	chrLG1	5527001	5527500	65	intergenic	NA	NA	140.957	65	hypermethylation	0.00221618	0.00305595
91984	chrLG1	5533501	5534000	9	intergenic	NA	NA	34.852	9	hypermethylation	0.00103178	0.00159656
91985	chrLG1	5543001	5543500	42	intergenic	NA	NA	9.29386	42	hypomethylation	1.46e-11	4.14e-10
91986	chrLG1	5543501	5544000	22	intergenic	NA	NA	5.42142	22	hypomethylation	2.48e-06	1.25e-05
91987	chrLG1	5544501	5545000	2	intergenic	NA	NA	18.5877	2	hypermethylation	0.000916869	0.00147012
91988	chrLG1	5553001	5553500	107	intergenic	NA	NA	96.0366	107	hypomethylation	0.00018226	0.000402114
91989	chrLG1	5561001	5561500	14	intergenic	NA	NA	0	14	hypomethylation	9.64e-07	5.68e-06
91990	chrLG1	5561501	5562000	18	intergenic	NA	NA	4.64693	18	hypomethylation	6.7e-05	0.00018024
91991	chrLG1	5565501	5566000	23	intergenic	NA	NA	92.9386	23	hypermethylation	4.96e-08	4.75e-07
91992	chrLG1	5566001	5566500	37	intergenic	NA	NA	96.811	37	hypermethylation	0.000304562	0.000606078
91993	chrLG1	5576001	5576500	37	intergenic	NA	NA	88.2917	37	hypermethylation	0.00344185	0.00445379
91994	chrLG1	5599001	5599500	7	intergenic	NA	NA	0	7	hypomethylation	0.00097925	0.00152901
91995	chrLG1	5599501	5600000	10	intergenic	NA	NA	0	10	hypomethylation	3.07e-05	9.5e-05
91996	chrLG1	5602001	5602500	7	intergenic	NA	NA	0.774488	7	hypomethylation	0.00636217	0.00768211
91997	chrLG1	5623001	5623500	11	intergenic	NA	NA	52.6652	11	hypermethylation	4.37e-06	1.98e-05
91998	chrLG1	5623501	5624000	12	intergenic	NA	NA	39.4989	12	hypermethylation	0.00433513	0.00547374
91999	chrLG1	5630501	5631000	61	intergenic	NA	NA	47.2438	61	hypomethylation	0.000270784	0.000552269
92000	chrLG1	5643001	5643500	38	intergenic	NA	NA	102.232	38	hypermethylation	8.91e-05	0.000227761
92001	chrLG1	5643501	5644000	21	intergenic	NA	NA	59.6356	21	hypermethylation	0.00204549	0.00284666
92002	chrLG1	5646001	5646500	78	intergenic	NA	NA	65.8315	78	hypomethylation	0.000433627	0.000806481
92003	chrLG1	5654001	5654500	6	intergenic	NA	NA	31.754	6	hypermethylation	0.00015904	0.000361149
92004	chrLG1	5655501	5656000	28	intergenic	NA	NA	77.4488	28	hypermethylation	0.000550338	0.000962088
92005	chrLG1	5656501	5657000	42	intergenic	NA	NA	30.205	42	hypomethylation	0.00121843	0.00183872
92006	chrLG1	5658501	5659000	24	intergenic	NA	NA	4.64693	24	hypomethylation	1.05e-07	8.99e-07
92007	chrLG1	5662501	5663000	9	intergenic	NA	NA	0	9	hypomethylation	0.000245094	0.000508151
92008	chrLG1	5663001	5663500	14	intergenic	NA	NA	0	14	hypomethylation	9.64e-07	5.68e-06
92009	chrLG1	5680501	5681000	39	intergenic	NA	NA	89.0662	39	hypermethylation	0.0063131	0.00764276
92010	chrLG1	5690501	5691000	14	intergenic	NA	NA	0	14	hypomethylation	9.64e-07	5.68e-06
92011	chrLG1	5691001	5691500	18	intergenic	NA	NA	3.87244	18	hypomethylation	1.96e-05	6.65e-05
92012	chrLG1	5693501	5694000	2	intergenic	NA	NA	17.8132	2	hypermethylation	0.0015534	0.00224473
92013	chrLG1	5694001	5694500	2	intergenic	NA	NA	37.9499	2	hypermethylation	7.88e-09	9.94e-08
92014	chrLG1	5695001	5695500	28	intergenic	NA	NA	10.8428	28	hypomethylation	8.94e-06	3.51e-05
92015	chrLG1	5703501	5704000	31	intergenic	NA	NA	15.4898	31	hypomethylation	7.93e-05	0.000206171
92016	chrLG1	5754001	5754500	49	intergenic	NA	NA	31.754	49	hypomethylation	8.04e-05	0.000208606
92017	chrLG1	5759501	5760000	35	intergenic	NA	NA	85.1937	35	hypermethylation	0.00210563	0.00292212
92018	chrLG1	5760001	5760500	38	intergenic	NA	NA	99.909	38	hypermethylation	0.000151894	0.000349345
92019	chrLG1	5782001	5782500	28	intergenic	NA	NA	6.19591	28	hypomethylation	3.36e-08	3.42e-07
92020	chrLG1	5782501	5783000	16	intergenic	NA	NA	5.42142	16	hypomethylation	0.000328077	0.000637083
92021	chrLG1	5784001	5784500	32	intergenic	NA	NA	92.9386	32	hypermethylation	4.58e-05	0.000131751
92022	chrLG1	5784501	5785000	31	intergenic	NA	NA	75.1254	31	hypermethylation	0.00461722	0.00577763
92023	chrLG1	5789501	5790000	17	intergenic	NA	NA	4.64693	17	hypomethylation	0.00019426	0.000421908
92024	chrLG1	5793001	5793500	23	intergenic	NA	NA	10.0683	23	hypomethylation	0.00015904	0.000361149
92025	chrLG1	5799001	5799500	55	intergenic	NA	NA	36.401	55	hypomethylation	3.36e-05	0.000102662
92026	chrLG1	5799501	5800000	49	intergenic	NA	NA	27.8816	49	hypomethylation	9.6e-06	3.71e-05
92027	chrLG1	5800001	5800500	49	intergenic	NA	NA	34.0775	49	hypomethylation	0.000321724	0.000630658
92028	chrLG1	5804501	5805000	8	intergenic	NA	NA	0	8	hypomethylation	0.000489894	0.000885764
92029	chrLG1	5806001	5806500	2	intergenic	NA	NA	17.8132	2	hypermethylation	0.0015534	0.00224473
92030	chrLG1	5814001	5814500	5	intergenic	NA	NA	30.9795	5	hypermethylation	0.000107819	0.000265917
92031	chrLG1	5823501	5824000	13	intergenic	NA	NA	3.09795	13	hypomethylation	0.000491667	0.000885764
92032	chrLG1	5824001	5824500	11	intergenic	NA	NA	1.54898	11	hypomethylation	0.000145836	0.000336769
92033	chrLG1	5834001	5834500	34	intergenic	NA	NA	17.8132	34	hypomethylation	7.78e-05	0.000202958
92034	chrLG1	5852501	5853000	107	intergenic	NA	NA	96.811	107	hypomethylation	0.000238224	0.000500836
92035	chrLG1	5855501	5856000	16	intergenic	NA	NA	47.2438	16	hypermethylation	0.00495282	0.00615939
92036	chrLG1	5862001	5862500	24	intergenic	NA	NA	72.8019	24	hypermethylation	0.000188029	0.000413172
92037	chrLG1	5863001	5863500	19	intergenic	NA	NA	61.1846	19	hypermethylation	0.000306343	0.000608508
92038	chrLG1	5863501	5864000	18	intergenic	NA	NA	64.2825	18	hypermethylation	4.87e-05	0.000138608
92039	chrLG1	5864001	5864500	24	intergenic	NA	NA	62.7336	24	hypermethylation	0.00430049	0.0054399
92040	chrLG1	5865001	5865500	222	intergenic	NA	NA	241.64	222	hypermethylation	0.00074464	0.00124085
92041	chrLG1	5866001	5866500	122	intergenic	NA	NA	244.738	122	hypermethylation	0.000538344	0.00095179
92042	chrLG1	5875001	5875500	16	intergenic	NA	NA	6.19591	16	hypomethylation	0.000885647	0.0014305
92043	chrLG1	5881501	5882000	26	intergenic	NA	NA	15.4898	26	hypomethylation	0.00128343	0.00191886
92044	chrLG1	5884001	5884500	44	intergenic	NA	NA	13.1663	44	hypomethylation	4.1e-10	7.86e-09
92045	chrLG1	5903501	5904000	51	intergenic	NA	NA	41.0479	51	hypomethylation	0.00229749	0.00314131
92046	chrLG1	5915501	5916000	65	intergenic	NA	NA	36.401	65	hypomethylation	1.22e-07	1.01e-06
92047	chrLG1	5919501	5920000	40	intergenic	NA	NA	24.0091	40	hypomethylation	0.000162334	0.000366634
92048	chrLG1	5920001	5920500	32	intergenic	NA	NA	21.6857	32	hypomethylation	0.00215752	0.0029796
92049	chrLG1	5921001	5921500	28	intergenic	NA	NA	14.7153	28	hypomethylation	0.000208018	0.000446679
92050	chrLG1	5931001	5931500	27	intergenic	NA	NA	6.9704	27	hypomethylation	6.42e-07	4.04e-06
92051	chrLG1	5931501	5932000	36	intergenic	NA	NA	17.0387	36	hypomethylation	1.15e-05	4.31e-05
92052	chrLG1	5932501	5933000	29	intergenic	NA	NA	14.7153	29	hypomethylation	0.00013755	0.000320784
92053	chrLG1	5938501	5939000	9	intergenic	NA	NA	0	9	hypomethylation	0.000245094	0.000508151
92054	chrLG1	5939001	5939500	19	intergenic	NA	NA	3.09795	19	hypomethylation	2.6e-06	1.3e-05
92055	chrLG1	5941001	5941500	19	intergenic	NA	NA	6.9704	19	hypomethylation	0.000316266	0.000621264
92056	chrLG1	5947501	5948000	8	intergenic	NA	NA	35.6265	8	hypermethylation	0.000361763	0.000693926
92057	chrLG1	5948001	5948500	38	intergenic	NA	NA	86.7427	38	hypermethylation	0.00567877	0.00695153
92058	chrLG1	5950001	5950500	5	intergenic	NA	NA	31.754	5	hypermethylation	6.69e-05	0.00018024
92059	chrLG1	5950501	5951000	10	intergenic	NA	NA	54.9887	10	hypermethylation	5.47e-07	3.53e-06
92060	chrLG1	5952501	5953000	30	intergenic	NA	NA	18.5877	30	hypomethylation	0.00189009	0.00265505
92061	chrLG1	5953001	5953500	37	intergenic	NA	NA	20.1367	37	hypomethylation	3.89e-05	0.000115694
92062	chrLG1	5961501	5962000	57	intergenic	NA	NA	47.2438	57	hypomethylation	0.00134149	0.00198718
92063	chrLG1	5962001	5962500	41	intergenic	NA	NA	24.0091	41	hypomethylation	0.000113758	0.000278156
92064	chrLG1	5972501	5973000	12	intergenic	NA	NA	0	12	hypomethylation	3.85e-06	1.77e-05
92065	chrLG1	5979001	5979500	56	intergenic	NA	NA	41.0479	56	hypomethylation	0.000168261	0.000378483
92066	chrLG1	5981501	5982000	72	intergenic	NA	NA	49.5673	72	hypomethylation	5.54e-06	2.4e-05
92067	chrLG1	5986501	5987000	21	intergenic	NA	NA	3.09795	21	hypomethylation	4.26e-07	2.88e-06
92068	chrLG1	5987001	5987500	20	intergenic	NA	NA	4.64693	20	hypomethylation	3.53e-06	1.66e-05
92069	chrLG1	5990501	5991000	10	intergenic	NA	NA	1.54898	10	hypomethylation	0.000276113	0.000558469
92070	chrLG1	5991501	5992000	6	intergenic	NA	NA	25.5581	6	hypermethylation	0.00340811	0.00442438
92071	chrLG1	5999001	5999500	12	intergenic	NA	NA	0	12	hypomethylation	3.85e-06	1.77e-05
92072	chrLG1	5999501	6000000	18	intergenic	NA	NA	5.42142	18	hypomethylation	6.7e-05	0.00018024
92073	chrLG1	6003501	6004000	8	intergenic	NA	NA	0	8	hypomethylation	0.000489894	0.000885764
92074	chrLG1	6007501	6008000	4	intergenic	NA	NA	21.6857	4	hypermethylation	0.00458378	0.00574415
92075	chrLG1	6011501	6012000	17	intergenic	NA	NA	0	17	hypomethylation	6.05e-08	5.62e-07
92076	chrLG1	6012001	6012500	24	intergenic	NA	NA	4.64693	24	hypomethylation	1.05e-07	8.99e-07
92077	chrLG1	6036501	6037000	17	intergenic	NA	NA	4.64693	17	hypomethylation	0.00019426	0.000421908
92078	chrLG1	6044501	6045000	10	intergenic	NA	NA	0	10	hypomethylation	3.07e-05	9.5e-05
92079	chrLG1	6046501	6047000	68	intergenic	NA	NA	35.6265	68	hypomethylation	1.43e-08	1.65e-07
92080	chrLG1	6048001	6048500	25	intergenic	NA	NA	13.1663	25	hypomethylation	0.00121237	0.001832
92081	chrLG1	6048501	6049000	63	intergenic	NA	NA	37.9499	63	hypomethylation	9.28e-07	5.54e-06
92082	chrLG1	6049001	6049500	42	intergenic	NA	NA	24.0091	42	hypomethylation	2.12e-05	7.07e-05
92083	chrLG1	6058001	6058500	17	intergenic	NA	NA	48.7928	17	hypermethylation	0.00411496	0.00521959
92084	chrLG1	6068001	6068500	2	intergenic	NA	NA	22.4602	2	hypermethylation	6.02e-05	0.00016519
92085	chrLG1	6075501	6076000	52	intergenic	NA	NA	33.303	52	hypomethylation	2.91e-05	9.14e-05
92086	chrLG1	6077001	6077500	73	intergenic	NA	NA	58.0866	73	hypomethylation	0.000127664	0.000301358
92087	chrLG1	6095001	6095500	4	intergenic	NA	NA	35.6265	4	hypermethylation	2.02e-06	1.04e-05
92088	chrLG1	6095501	6096000	6	intergenic	NA	NA	29.4306	6	hypermethylation	0.000393673	0.000742467
92089	chrLG1	6099001	6099500	3	intergenic	NA	NA	30.205	3	hypermethylation	4.97e-06	2.19e-05
92090	chrLG1	6102501	6103000	27	intergenic	NA	NA	16.2643	27	hypomethylation	0.00157155	0.00226681
92091	chrLG1	6103001	6103500	20	intergenic	NA	NA	9.29386	20	hypomethylation	0.00095196	0.00150686
92092	chrLG1	6104501	6105000	47	intergenic	NA	NA	37.1754	47	hypomethylation	0.00192264	0.00269211
92093	chrLG1	6107501	6108000	29	intergenic	NA	NA	14.7153	29	hypomethylation	0.00013755	0.000320784
92094	chrLG1	6120001	6120500	40	intergenic	NA	NA	29.4306	40	hypomethylation	0.00197195	0.00275214
92095	chrLG1	6121501	6122000	4	intergenic	NA	NA	36.401	4	hypermethylation	1.2e-06	6.81e-06
92096	chrLG1	6122001	6122500	6	intergenic	NA	NA	44.9203	6	hypermethylation	2.89e-07	2.07e-06
92097	chrLG1	6138001	6138500	89	intergenic	NA	NA	82.8703	89	hypomethylation	0.00132948	0.00197352
92098	chrLG1	6138501	6139000	97	intergenic	NA	NA	91.3896	97	hypomethylation	0.00111658	0.00170465
92099	chrLG1	6154001	6154500	2	intergenic	NA	NA	17.0387	2	hypermethylation	0.00261354	0.00349697
92100	chrLG1	6157501	6158000	68	intergenic	NA	NA	55.7632	68	hypomethylation	0.00050716	0.000910067
92101	chrLG1	6159001	6159500	116	intergenic	NA	NA	111.526	116	hypomethylation	0.000626125	0.00107435
92102	chrLG1	6168501	6169000	94	intergenic	NA	NA	81.3213	94	hypomethylation	0.000210677	0.000452031
92103	chrLG1	6182501	6183000	36	intergenic	NA	NA	17.8132	36	hypomethylation	2.32e-05	7.62e-05
92104	chrLG1	6183001	6183500	36	intergenic	NA	NA	19.3622	36	hypomethylation	4.51e-05	0.00013005
92105	chrLG1	6194001	6194500	10	intergenic	NA	NA	37.1754	10	hypermethylation	0.00157155	0.00226681
92106	chrLG1	6194501	6195000	4	intergenic	NA	NA	21.6857	4	hypermethylation	0.00458378	0.00574415
92107	chrLG1	6196501	6197000	6	intergenic	NA	NA	29.4306	6	hypermethylation	0.000393673	0.000742467
92108	chrLG1	6197501	6198000	8	intergenic	NA	NA	34.0775	8	hypermethylation	0.000814887	0.00134249
92109	chrLG1	6206001	6206500	6	intergenic	NA	NA	42.5969	6	hypermethylation	7.83e-07	4.75e-06
92110	chrLG1	6206501	6207000	4	intergenic	NA	NA	34.852	4	hypermethylation	3.39e-06	1.62e-05
92111	chrLG1	6212001	6212500	24	intergenic	NA	NA	9.29386	24	hypomethylation	0.00010027	0.000250901
92112	chrLG1	6214501	6215000	27	intergenic	NA	NA	76.6743	27	hypermethylation	0.000337919	0.000654678
92113	chrLG1	6220501	6221000	22	intergenic	NA	NA	10.0683	22	hypomethylation	0.000393673	0.000742467
92114	chrLG1	6222001	6222500	17	intergenic	NA	NA	51.8907	17	hypermethylation	0.00119738	0.00181617
92115	chrLG1	6223501	6224000	11	intergenic	NA	NA	0	11	hypomethylation	1.54e-05	5.45e-05
92116	chrLG1	6225501	6226000	34	intergenic	NA	NA	23.2347	34	hypomethylation	0.00207182	0.00287944
92117	chrLG1	6239001	6239500	42	intergenic	NA	NA	96.0366	42	hypermethylation	0.00432384	0.00546385
92118	chrLG1	6239501	6240000	11	intergenic	NA	NA	40.2734	11	hypermethylation	0.000629585	0.00107721
92119	chrLG1	6240501	6241000	56	intergenic	NA	NA	46.4693	56	hypomethylation	0.00159783	0.00229964
92120	chrLG1	6241001	6241500	141	intergenic	NA	NA	133.212	141	hypomethylation	0.000101446	0.000253522
92121	chrLG1	6245501	6246000	25	intergenic	NA	NA	13.1663	25	hypomethylation	0.00121237	0.001832
92122	chrLG1	6246001	6246500	31	intergenic	NA	NA	20.1367	31	hypomethylation	0.00185416	0.00261427
92123	chrLG1	6247001	6247500	58	intergenic	NA	NA	37.9499	58	hypomethylation	1.71e-05	5.94e-05
92124	chrLG1	6247501	6248000	76	intergenic	NA	NA	65.057	76	hypomethylation	0.000512924	0.000917869
92125	chrLG1	6252001	6252500	36	intergenic	NA	NA	20.1367	36	hypomethylation	5.75e-05	0.000159892
92126	chrLG1	6252501	6253000	46	intergenic	NA	NA	23.2347	46	hypomethylation	1.55e-06	8.51e-06
92127	chrLG1	6254501	6255000	12	intergenic	NA	NA	41.8224	12	hypermethylation	0.0022238	0.00305866
92128	chrLG1	6258501	6259000	11	intergenic	NA	NA	0	11	hypomethylation	1.54e-05	5.45e-05
92129	chrLG1	6259501	6260000	12	intergenic	NA	NA	0	12	hypomethylation	3.85e-06	1.77e-05
92130	chrLG1	6260001	6260500	25	intergenic	NA	NA	4.64693	25	hypomethylation	5.81e-08	5.47e-07
92131	chrLG1	6266501	6267000	2	intergenic	NA	NA	20.9112	2	hypermethylation	0.000181736	0.00040103
92132	chrLG1	6269001	6269500	33	intergenic	NA	NA	15.4898	33	hypomethylation	2.24e-05	7.42e-05
92133	chrLG1	6269501	6270000	17	intergenic	NA	NA	6.9704	17	hypomethylation	0.0013304	0.00197352
92134	chrLG1	6271501	6272000	21	intergenic	NA	NA	4.64693	21	hypomethylation	1.98e-06	1.03e-05
92135	chrLG1	6279501	6280000	31	intergenic	NA	NA	82.8703	31	hypermethylation	0.000669216	0.00113378
92136	chrLG1	6280001	6280500	2	intergenic	NA	NA	25.5581	2	hypermethylation	1.11e-05	4.19e-05
92137	chrLG1	6284001	6284500	34	intergenic	NA	NA	20.9112	34	hypomethylation	0.000460605	0.000848254
92138	chrLG1	6284501	6285000	47	intergenic	NA	NA	33.303	47	hypomethylation	0.000385041	0.00073172
92139	chrLG1	6287501	6288000	6	intergenic	NA	NA	33.303	6	hypermethylation	6.29e-05	0.000171685
92140	chrLG1	6289001	6289500	46	intergenic	NA	NA	35.6265	46	hypomethylation	0.00230152	0.00314573
92141	chrLG1	6289501	6290000	13	intergenic	NA	NA	0.774488	13	hypomethylation	1.93e-06	1.01e-05
92142	chrLG1	6300501	6301000	34	intergenic	NA	NA	23.2347	34	hypomethylation	0.00207182	0.00287944
92143	chrLG1	6302501	6303000	16	intergenic	NA	NA	49.5673	16	hypermethylation	0.00197303	0.00275214
92144	chrLG1	6315001	6315500	46	intergenic	NA	NA	35.6265	46	hypomethylation	0.00230152	0.00314573
92145	chrLG1	6316001	6316500	45	intergenic	NA	NA	30.9795	45	hypomethylation	0.000352974	0.000679922
92146	chrLG1	6316501	6317000	55	intergenic	NA	NA	26.3326	55	hypomethylation	5.26e-08	5.03e-07
92147	chrLG1	6334501	6335000	16	intergenic	NA	NA	50.3417	16	hypermethylation	0.00143682	0.00211598
92148	chrLG1	6335001	6335500	9	intergenic	NA	NA	31.754	9	hypermethylation	0.00465245	0.00581676
92149	chrLG1	6344501	6345000	54	intergenic	NA	NA	37.1754	54	hypomethylation	0.000101296	0.000253176
92150	chrLG1	6355501	6356000	8	intergenic	NA	NA	0	8	hypomethylation	0.000489894	0.000885764
92151	chrLG1	6371501	6372000	58	intergenic	NA	NA	128.565	58	hypermethylation	0.00160932	0.00231451
92152	chrLG1	6375501	6376000	3	intergenic	NA	NA	21.6857	3	hypermethylation	0.000328077	0.000637083
92153	chrLG1	6376501	6377000	52	intergenic	NA	NA	41.8224	52	hypomethylation	0.00135387	0.00200361
92154	chrLG1	6382501	6383000	18	intergenic	NA	NA	51.1162	18	hypermethylation	0.00382221	0.00489786
92155	chrLG1	6387001	6387500	24	intergenic	NA	NA	7.74488	24	hypomethylation	1.57e-05	5.51e-05
92156	chrLG1	6387501	6388000	20	intergenic	NA	NA	7.74488	20	hypomethylation	0.000297911	0.000594383
92157	chrLG1	6393001	6393500	99	intergenic	NA	NA	92.9386	99	hypomethylation	0.00100433	0.00156255
92158	chrLG1	6398001	6398500	59	intergenic	NA	NA	48.0183	59	hypomethylation	0.0011264	0.0017181
92159	chrLG1	6402501	6403000	115	intergenic	NA	NA	85.9682	115	hypomethylation	1.86e-07	1.44e-06
92160	chrLG1	6407501	6408000	73	intergenic	NA	NA	47.2438	73	hypomethylation	1.15e-06	6.59e-06
92161	chrLG1	6408001	6408500	76	intergenic	NA	NA	54.9887	76	hypomethylation	8.88e-06	3.5e-05
92162	chrLG1	6408501	6409000	4	intergenic	NA	NA	33.303	4	hypermethylation	9.45e-06	3.67e-05
92163	chrLG1	6409001	6409500	19	intergenic	NA	NA	58.0866	19	hypermethylation	0.000792724	0.00130936
92164	chrLG1	6414501	6415000	44	intergenic	NA	NA	32.5285	44	hypomethylation	0.00114163	0.00173724
92165	chrLG1	6427001	6427500	38	intergenic	NA	NA	19.3622	38	hypomethylation	1.35e-05	4.94e-05
92166	chrLG1	6427501	6428000	25	intergenic	NA	NA	12.3918	25	hypomethylation	0.000630739	0.00107736
92167	chrLG1	6428001	6428500	7	intergenic	NA	NA	0	7	hypomethylation	0.00097925	0.00152901
92168	chrLG1	6432501	6433000	78	intergenic	NA	NA	61.1846	78	hypomethylation	5.81e-05	0.000161201
92169	chrLG1	6433001	6433500	55	intergenic	NA	NA	39.4989	55	hypomethylation	0.000201118	0.00043427
92170	chrLG1	6435501	6436000	47	intergenic	NA	NA	33.303	47	hypomethylation	0.000385041	0.00073172
92171	chrLG1	6458501	6459000	50	intergenic	NA	NA	37.1754	50	hypomethylation	0.000620178	0.00106521
92172	chrLG1	6474501	6475000	2	intergenic	NA	NA	14.7153	2	hypermethylation	0.00722652	0.00861173
92173	chrLG1	6483001	6483500	66	intergenic	NA	NA	49.5673	66	hypomethylation	0.000120673	0.000289453
92174	chrLG1	6483501	6484000	91	intergenic	NA	NA	61.1846	91	hypomethylation	1.69e-07	1.33e-06
92175	chrLG1	6484001	6484500	138	intergenic	NA	NA	117.722	138	hypomethylation	2.33e-06	1.18e-05
92176	chrLG1	6493001	6493500	51	intergenic	NA	NA	109.977	51	hypermethylation	0.00554441	0.00681743
92177	chrLG1	6498001	6498500	62	intergenic	NA	NA	44.1458	62	hypomethylation	6.14e-05	0.000168244
92178	chrLG1	6509001	6509500	13	intergenic	NA	NA	46.4693	13	hypermethylation	0.000460605	0.000848254
92179	chrLG1	6509501	6510000	23	intergenic	NA	NA	60.4101	23	hypermethylation	0.00472664	0.00589873
92180	chrLG1	6510501	6511000	40	intergenic	NA	NA	90.6151	40	hypermethylation	0.00537283	0.00662664
92181	chrLG1	6511501	6512000	147	intergenic	NA	NA	144.055	147	hypomethylation	0.000288523	0.000578954
92182	chrLG1	6513001	6513500	156	intergenic	NA	NA	149.476	156	hypomethylation	7.12e-05	0.000188676
92183	chrLG1	6514001	6514500	38	intergenic	NA	NA	89.8406	38	hypermethylation	0.00291496	0.00385859
92184	chrLG1	6518001	6518500	125	intergenic	NA	NA	116.173	125	hypomethylation	0.00013537	0.000317193
92185	chrLG1	6519501	6520000	91	intergenic	NA	NA	83.6447	91	hypomethylation	0.000878127	0.00142344
92186	chrLG1	6526001	6526500	135	intergenic	NA	NA	96.811	135	hypomethylation	2.18e-09	3.33e-08
92187	chrLG1	6526501	6527000	115	intergenic	NA	NA	83.6447	115	hypomethylation	5.64e-08	5.34e-07
92188	chrLG1	6527001	6527500	118	intergenic	NA	NA	82.8703	118	hypomethylation	8.46e-09	1.06e-07
92189	chrLG1	6527501	6528000	68	intergenic	NA	NA	54.9887	68	hypomethylation	0.000362183	0.000694133
92190	chrLG1	6528001	6528500	101	intergenic	NA	NA	87.5172	101	hypomethylation	7.89e-05	0.000205628
92191	chrLG1	6528501	6529000	110	intergenic	NA	NA	106.879	110	hypomethylation	0.00108111	0.00166098
92192	chrLG1	6533001	6533500	56	intergenic	NA	NA	41.0479	56	hypomethylation	0.000168261	0.000378483
92193	chrLG1	6533501	6534000	31	intergenic	NA	NA	20.9112	31	hypomethylation	0.00185416	0.00261427
92194	chrLG1	6541501	6542000	23	intergenic	NA	NA	12.3918	23	hypomethylation	0.00142124	0.00209648
92195	chrLG1	6544001	6544500	17	intergenic	NA	NA	54.2142	17	hypermethylation	0.000627239	0.00107502
92196	chrLG1	6545501	6546000	18	intergenic	NA	NA	90.6151	18	hypermethylation	7.7e-10	1.35e-08
92197	chrLG1	6546001	6546500	68	intergenic	NA	NA	147.153	68	hypermethylation	0.00148579	0.00217166
92198	chrLG1	6548001	6548500	65	intergenic	NA	NA	47.2438	65	hypomethylation	4.86e-05	0.000138582
92199	chrLG1	6548501	6549000	89	intergenic	NA	NA	82.8703	89	hypomethylation	0.00132948	0.00197352
92200	chrLG1	6553501	6554000	10	intergenic	NA	NA	0	10	hypomethylation	3.07e-05	9.5e-05
92201	chrLG1	6554001	6554500	7	intergenic	NA	NA	0.774488	7	hypomethylation	0.00636217	0.00768211
92202	chrLG1	6567001	6567500	3	intergenic	NA	NA	28.6561	3	hypermethylation	1.46e-05	5.29e-05
92203	chrLG1	6596001	6596500	44	intergenic	NA	NA	30.9795	44	hypomethylation	0.000484191	0.000882792
92204	chrLG1	6598001	6598500	10	intergenic	NA	NA	0	10	hypomethylation	3.07e-05	9.5e-05
92205	chrLG1	6600501	6601000	21	intergenic	NA	NA	11.6173	21	hypomethylation	0.00248597	0.00337144
92206	chrLG1	6601001	6601500	12	intergenic	NA	NA	0	12	hypomethylation	3.85e-06	1.77e-05
92207	chrLG1	6605501	6606000	3	intergenic	NA	NA	21.6857	3	hypermethylation	0.000328077	0.000637083
92208	chrLG1	6606001	6606500	7	intergenic	NA	NA	42.5969	7	hypermethylation	4.97e-06	2.19e-05
92209	chrLG1	6606501	6607000	5	intergenic	NA	NA	45.6948	5	hypermethylation	5.97e-08	5.59e-07
92210	chrLG1	6611001	6611500	16	intergenic	NA	NA	48.7928	16	hypermethylation	0.00269561	0.00359403
92211	chrLG1	6620001	6620500	79	intergenic	NA	NA	55.7632	79	hypomethylation	3.03e-06	1.48e-05
92212	chrLG1	6623501	6624000	2	intergenic	NA	NA	20.9112	2	hypermethylation	0.000181736	0.00040103
92213	chrLG1	6624501	6625000	137	intergenic	NA	NA	131.663	137	hypomethylation	0.00019898	0.000430067
92214	chrLG1	6625001	6625500	103	intergenic	NA	NA	81.3213	103	hypomethylation	3.82e-06	1.77e-05
92215	chrLG1	6632001	6632500	2	intergenic	NA	NA	14.7153	2	hypermethylation	0.00722652	0.00861173
92216	chrLG1	6639501	6640000	2	intergenic	NA	NA	33.303	2	hypermethylation	2.57e-07	1.87e-06
92217	chrLG1	6640001	6640500	2	intergenic	NA	NA	30.205	2	hypermethylation	3.43e-07	2.41e-06
92218	chrLG1	6650501	6651000	8	intergenic	NA	NA	38.7244	8	hypermethylation	0.000102761	0.000256482
92219	chrLG1	6662001	6662500	21	intergenic	NA	NA	8.51937	21	hypomethylation	0.000275406	0.000558469
92220	chrLG1	6665501	6666000	33	intergenic	NA	NA	89.0662	33	hypermethylation	0.00021004	0.000450799
92221	chrLG1	6671501	6672000	9	intergenic	NA	NA	0.774488	9	hypomethylation	0.00183717	0.00259421
92222	chrLG1	6678001	6678500	39	intergenic	NA	NA	27.1071	39	hypomethylation	0.000998264	0.00155393
92223	chrLG1	6681001	6681500	27	intergenic	NA	NA	68.155	27	hypermethylation	0.00354894	0.00458396
92224	chrLG1	6681501	6682000	34	intergenic	NA	NA	82.8703	34	hypermethylation	0.00316426	0.00414696
92225	chrLG1	6688001	6688500	44	intergenic	NA	NA	100.683	44	hypermethylation	0.00330669	0.00430436
92226	chrLG1	6692501	6693000	53	intergenic	NA	NA	30.205	53	hypomethylation	2.3e-06	1.17e-05
92227	chrLG1	6693001	6693500	73	intergenic	NA	NA	44.9203	73	hypomethylation	2.51e-07	1.84e-06
92228	chrLG1	6693501	6694000	19	intergenic	NA	NA	51.1162	19	hypermethylation	0.00564953	0.00692756
92229	chrLG1	6728501	6729000	181	intergenic	NA	NA	191.299	181	hypermethylation	0.00086051	0.00140232
92230	chrLG1	6733501	6734000	56	intergenic	NA	NA	45.6948	56	hypomethylation	0.00159783	0.00229964
92231	chrLG1	6737001	6737500	36	intergenic	NA	NA	82.8703	36	hypermethylation	0.00745599	0.00885722
92232	chrLG1	6740501	6741000	10	intergenic	NA	NA	0	10	hypomethylation	3.07e-05	9.5e-05
92233	chrLG1	6755501	6756000	59	intergenic	NA	NA	127.791	59	hypermethylation	0.00248964	0.00337438
92234	chrLG1	6756001	6756500	77	intergenic	NA	NA	161.094	77	hypermethylation	0.00175939	0.00250169
92235	chrLG1	6760001	6760500	81	intergenic	NA	NA	64.2825	81	hypomethylation	4.95e-05	0.000140464
92236	chrLG1	6761001	6761500	29	intergenic	NA	NA	69.704	29	hypermethylation	0.00770976	0.00912358
92237	chrLG1	6765501	6766000	76	intergenic	NA	NA	47.2438	76	hypomethylation	1.28e-07	1.05e-06
92238	chrLG1	6766001	6766500	125	intergenic	NA	NA	106.105	125	hypomethylation	6.01e-06	2.56e-05
92239	chrLG1	6774501	6775000	24	intergenic	NA	NA	60.4101	24	hypermethylation	0.00666084	0.00800583
92240	chrLG1	6777501	6778000	20	intergenic	NA	NA	6.19591	20	hypomethylation	4.19e-05	0.000122357
92241	chrLG1	6786001	6786500	148	intergenic	NA	NA	142.506	148	hypomethylation	0.000107204	0.000264992
92242	chrLG1	6788501	6789000	28	intergenic	NA	NA	12.3918	28	hypomethylation	4.82e-05	0.000137671
92243	chrLG1	6789001	6789500	114	intergenic	NA	NA	110.752	114	hypomethylation	0.000875373	0.00142092
92244	chrLG1	6790001	6790500	52	intergenic	NA	NA	113.075	52	hypermethylation	0.00497132	0.0061808
92245	chrLG1	6791001	6791500	11	intergenic	NA	NA	42.5969	11	hypermethylation	0.000532691	0.000945655
92246	chrLG1	6798001	6798500	17	intergenic	NA	NA	80.5468	17	hypermethylation	8.8e-09	1.09e-07
92247	chrLG1	6806001	6806500	9	intergenic	NA	NA	0.774488	9	hypomethylation	0.00183717	0.00259421
92248	chrLG1	6816001	6816500	87	intergenic	NA	NA	79.7723	87	hypomethylation	0.00108361	0.00166297
92249	chrLG1	6823001	6823500	25	intergenic	NA	NA	65.8315	25	hypermethylation	0.00276169	0.00367069
92250	chrLG1	6823501	6824000	47	intergenic	NA	NA	103.007	47	hypermethylation	0.00633375	0.00766466
92251	chrLG1	6828001	6828500	19	intergenic	NA	NA	51.8907	19	hypermethylation	0.00424942	0.00538157
92252	chrLG1	6828501	6829000	58	intergenic	NA	NA	133.212	58	hypermethylation	0.000577257	0.00100296
92253	chrLG1	6836501	6837000	83	intergenic	NA	NA	66.606	83	hypomethylation	5.91e-05	0.000163538
92254	chrLG1	6843501	6844000	8	intergenic	NA	NA	39.4989	8	hypermethylation	6.69e-05	0.00018024
92255	chrLG1	6844001	6844500	41	intergenic	NA	NA	94.4876	41	hypermethylation	0.00388803	0.00496183
92256	chrLG1	6844501	6845000	88	intergenic	NA	NA	169.613	88	hypermethylation	0.0104066	0.0120086
92257	chrLG1	6845001	6845500	57	intergenic	NA	NA	141.731	57	hypermethylation	4.61e-05	0.000132623
92258	chrLG1	6846501	6847000	66	intergenic	NA	NA	48.7928	66	hypomethylation	8.17e-05	0.000211263
92259	chrLG1	6847001	6847500	84	intergenic	NA	NA	56.5376	84	hypomethylation	3.97e-07	2.72e-06
92260	chrLG1	6853001	6853500	29	intergenic	NA	NA	17.0387	29	hypomethylation	0.000914567	0.00147001
92261	chrLG1	6857001	6857500	3	intergenic	NA	NA	22.4602	3	hypermethylation	0.00019426	0.000421908
92262	chrLG1	6865501	6866000	54	intergenic	NA	NA	40.2734	54	hypomethylation	0.000537154	0.000951217
92263	chrLG1	6868501	6869000	57	intergenic	NA	NA	24.0091	57	hypomethylation	1.46e-09	2.36e-08
92264	chrLG1	6882501	6883000	32	intergenic	NA	NA	20.9112	32	hypomethylation	0.00131935	0.00196302
92265	chrLG1	6883001	6883500	49	intergenic	NA	NA	26.3326	49	hypomethylation	2.9e-06	1.42e-05
92266	chrLG1	6883501	6884000	8	intergenic	NA	NA	0	8	hypomethylation	0.000489894	0.000885764
92267	chrLG1	6888501	6889000	2	intergenic	NA	NA	24.7836	2	hypermethylation	1.96e-05	6.65e-05
92268	chrLG1	6889001	6889500	26	intergenic	NA	NA	69.704	26	hypermethylation	0.00147608	0.00215896
92269	chrLG1	6894501	6895000	107	intergenic	NA	NA	89.8406	107	hypomethylation	2.38e-05	7.8e-05
92270	chrLG1	6895001	6895500	95	intergenic	NA	NA	77.4488	95	hypomethylation	2.74e-05	8.72e-05
92271	chrLG1	6895501	6896000	39	intergenic	NA	NA	14.7153	39	hypomethylation	1.04e-07	8.93e-07
92272	chrLG1	6897001	6897500	48	intergenic	NA	NA	25.5581	48	hypomethylation	2.27e-06	1.15e-05
92273	chrLG1	6903001	6903500	8	intergenic	NA	NA	30.9795	8	hypermethylation	0.00384377	0.00491387
92274	chrLG1	6910001	6910500	88	intergenic	NA	NA	82.0958	88	hypomethylation	0.00190189	0.00266528
92275	chrLG1	6911001	6911500	8	intergenic	NA	NA	33.303	8	hypermethylation	0.00121237	0.001832
92276	chrLG1	6913001	6913500	8	intergenic	NA	NA	50.3417	8	hypermethylation	2.79e-07	2.01e-06
92277	chrLG1	6919001	6919500	30	intergenic	NA	NA	17.0387	30	hypomethylation	0.000629585	0.00107721
92278	chrLG1	6920001	6920500	29	intergenic	NA	NA	3.09795	29	hypomethylation	3.21e-11	8.3e-10
92279	chrLG1	6920501	6921000	36	intergenic	NA	NA	6.9704	36	hypomethylation	3.16e-11	8.2e-10
92280	chrLG1	6921501	6922000	103	intergenic	NA	NA	92.1641	103	hypomethylation	0.00022345	0.000474801
92281	chrLG1	6922001	6922500	32	intergenic	NA	NA	21.6857	32	hypomethylation	0.00215752	0.0029796
92282	chrLG1	6924501	6925000	36	intergenic	NA	NA	15.4898	36	hypomethylation	2.49e-06	1.25e-05
92283	chrLG1	6929501	6930000	17	intergenic	NA	NA	4.64693	17	hypomethylation	0.00019426	0.000421908
92284	chrLG1	6930001	6930500	24	intergenic	NA	NA	8.51937	24	hypomethylation	4.13e-05	0.000121111
92285	chrLG1	6934001	6934500	9	intergenic	NA	NA	41.8224	9	hypermethylation	3.86e-05	0.00011504
92286	chrLG1	6952001	6952500	58	intergenic	NA	NA	46.4693	58	hypomethylation	0.00072995	0.0012205
92287	chrLG1	6954001	6954500	13	intergenic	NA	NA	41.8224	13	hypermethylation	0.00360132	0.00464084
92288	chrLG1	6969001	6969500	46	intergenic	NA	NA	35.6265	46	hypomethylation	0.00230152	0.00314573
92289	chrLG1	6972501	6973000	27	intergenic	NA	NA	6.9704	27	hypomethylation	6.42e-07	4.04e-06
92290	chrLG1	6973001	6973500	28	intergenic	NA	NA	11.6173	28	hypomethylation	2.14e-05	7.13e-05
92291	chrLG1	6974501	6975000	28	intergenic	NA	NA	98.36	28	hypermethylation	4.99e-07	3.25e-06
92292	chrLG1	6975001	6975500	9	intergenic	NA	NA	52.6652	9	hypermethylation	1.67e-07	1.32e-06
92293	chrLG1	6979501	6980000	19	intergenic	NA	NA	61.9591	19	hypermethylation	0.000221286	0.000471495
92294	chrLG1	6985501	6986000	179	intergenic	NA	NA	188.201	179	hypermethylation	0.000686604	0.00116197
92295	chrLG1	6986501	6987000	18	intergenic	NA	NA	64.2825	18	hypermethylation	4.87e-05	0.000138608
92296	chrLG1	6999001	6999500	11	intergenic	NA	NA	0.774488	11	hypomethylation	1.54e-05	5.45e-05
92297	chrLG1	7003001	7003500	9	intergenic	NA	NA	39.4989	9	hypermethylation	0.00013755	0.000320784
92298	chrLG1	7003501	7004000	34	intergenic	NA	NA	78.9978	34	hypermethylation	0.00787658	0.00930071
92299	chrLG1	7005501	7006000	49	intergenic	NA	NA	104.556	49	hypermethylation	0.00690231	0.0082586
92300	chrLG1	7011001	7011500	7	intergenic	NA	NA	49.5673	7	hypermethylation	1.08e-07	9.14e-07
92301	chrLG1	7011501	7012000	17	intergenic	NA	NA	62.7336	17	hypermethylation	1.91e-05	6.55e-05
92302	chrLG1	7013501	7014000	22	intergenic	NA	NA	12.3918	22	hypomethylation	0.00312177	0.00409604
92303	chrLG1	7014001	7014500	29	intergenic	NA	NA	18.5877	29	hypomethylation	0.00266805	0.00356063
92304	chrLG1	7016501	7017000	178	intergenic	NA	NA	175.034	178	hypomethylation	6.06e-05	0.000166288
92305	chrLG1	7017501	7018000	33	intergenic	NA	NA	78.9978	33	hypermethylation	0.00443947	0.0055905
92306	chrLG1	7033501	7034000	108	intergenic	NA	NA	89.8406	108	hypomethylation	1.47e-05	5.33e-05
92307	chrLG1	7039001	7039500	2	intergenic	NA	NA	24.7836	2	hypermethylation	1.96e-05	6.65e-05
92308	chrLG1	7041001	7041500	134	intergenic	NA	NA	123.918	134	hypomethylation	4.89e-05	0.000139148
92309	chrLG1	7043501	7044000	74	intergenic	NA	NA	65.057	74	hypomethylation	0.00129812	0.00193776
92310	chrLG1	7045001	7045500	159	intergenic	NA	NA	164.966	159	hypermethylation	0.000998273	0.00155393
92311	chrLG1	7047001	7047500	51	intergenic	NA	NA	120.046	51	hypermethylation	0.000560019	0.000974612
92312	chrLG1	7047501	7048000	61	intergenic	NA	NA	127.016	61	hypermethylation	0.00588736	0.00718972
92313	chrLG1	7049001	7049500	68	intergenic	NA	NA	150.251	68	hypermethylation	0.000689353	0.00116464
92314	chrLG1	7059001	7059500	128	intergenic	NA	NA	121.595	128	hypomethylation	0.000264835	0.000542458
92315	chrLG1	7060001	7060500	65	intergenic	NA	NA	134.761	65	hypermethylation	0.00627453	0.00760423
92316	chrLG1	7063501	7064000	3	intergenic	NA	NA	24.0091	3	hypermethylation	0.000114409	0.000278156
92317	chrLG1	7064001	7064500	6	intergenic	NA	NA	32.5285	6	hypermethylation	0.00010027	0.000250901
92318	chrLG1	7065501	7066000	37	intergenic	NA	NA	90.6151	37	hypermethylation	0.00171953	0.00245098
92319	chrLG1	7066001	7066500	22	intergenic	NA	NA	61.1846	22	hypermethylation	0.00170567	0.00243166
92320	chrLG1	7076501	7077000	12	intergenic	NA	NA	42.5969	12	hypermethylation	0.00157901	0.00227518
92321	chrLG1	7079501	7080000	97	intergenic	NA	NA	185.103	97	hypermethylation	0.0126704	0.0143463
92322	chrLG1	7086001	7086500	63	intergenic	NA	NA	48.7928	63	hypomethylation	0.000250505	0.000517517
92323	chrLG1	7090501	7091000	15	intergenic	NA	NA	47.2438	15	hypermethylation	0.00207182	0.00287944
92324	chrLG1	7094501	7095000	18	intergenic	NA	NA	54.2142	18	hypermethylation	0.00155392	0.00224473
92325	chrLG1	7095501	7096000	76	intergenic	NA	NA	51.1162	76	hypomethylation	1.52e-06	8.42e-06
92326	chrLG1	7096001	7096500	118	intergenic	NA	NA	102.232	118	hypomethylation	1.84e-05	6.31e-05
92327	chrLG1	7118501	7119000	29	intergenic	NA	NA	82.8703	29	hypermethylation	0.000148491	0.000342408
92328	chrLG1	7119001	7119500	33	intergenic	NA	NA	82.0958	33	hypermethylation	0.00169618	0.00242039
92329	chrLG1	7119501	7120000	105	intergenic	NA	NA	85.1937	105	hypomethylation	7.07e-06	2.94e-05
92330	chrLG1	7120001	7120500	84	intergenic	NA	NA	69.704	84	hypomethylation	0.000136066	0.000318513
92331	chrLG1	7121501	7122000	8	intergenic	NA	NA	54.9887	8	hypermethylation	1.5e-08	1.72e-07
92332	chrLG1	7122001	7122500	3	intergenic	NA	NA	34.0775	3	hypermethylation	5.56e-07	3.57e-06
92333	chrLG1	7151001	7151500	23	intergenic	NA	NA	68.155	23	hypermethylation	0.000553993	0.000965054
92334	chrLG1	7152501	7153000	50	intergenic	NA	NA	113.075	50	hypermethylation	0.00238159	0.00323976
92335	chrLG1	7179001	7179500	76	intergenic	NA	NA	162.643	76	hypermethylation	0.000986894	0.00153896
92336	chrLG1	7184501	7185000	15	intergenic	NA	NA	48.7928	15	hypermethylation	0.00172494	0.00245714
92337	chrLG1	7185001	7185500	33	intergenic	NA	NA	83.6447	33	hypermethylation	0.00132178	0.00196351
92338	chrLG1	7185501	7186000	82	intergenic	NA	NA	164.192	82	hypermethylation	0.00524737	0.00648554
92339	chrLG1	7196001	7196500	61	intergenic	NA	NA	127.016	61	hypermethylation	0.00588736	0.00718972
92340	chrLG1	7200501	7201000	10	intergenic	NA	NA	0.774488	10	hypomethylation	0.000276113	0.000558469
92341	chrLG1	7207501	7208000	36	intergenic	NA	NA	17.8132	36	hypomethylation	2.32e-05	7.62e-05
92342	chrLG1	7213501	7214000	75	intergenic	NA	NA	58.0866	75	hypomethylation	7.48e-05	0.000196987
92343	chrLG1	7214001	7214500	32	intergenic	NA	NA	18.5877	32	hypomethylation	0.000450305	0.000832221
92344	chrLG1	7222001	7222500	107	intergenic	NA	NA	97.5855	107	hypomethylation	0.000309661	0.000614887
92345	chrLG1	7239501	7240000	19	intergenic	NA	NA	56.5376	19	hypermethylation	0.000950474	0.00150686
92346	chrLG1	7240001	7240500	37	intergenic	NA	NA	89.0662	37	hypermethylation	0.00274014	0.00364535
92347	chrLG1	7243501	7244000	2	intergenic	NA	NA	14.7153	2	hypermethylation	0.00722652	0.00861173
92348	chrLG1	7249001	7249500	4	intergenic	NA	NA	28.6561	4	hypermethylation	0.000113952	0.000278156
92349	chrLG1	7253501	7254000	49	intergenic	NA	NA	105.33	49	hypermethylation	0.00690231	0.0082586
92350	chrLG1	7282501	7283000	46	intergenic	NA	NA	113.075	46	hypermethylation	0.000261943	0.000537715
92351	chrLG1	7288001	7288500	120	intergenic	NA	NA	118.497	120	hypomethylation	0.00123777	0.00186435
92352	chrLG1	7292501	7293000	74	intergenic	NA	NA	46.4693	74	hypomethylation	3.58e-07	2.48e-06
92353	chrLG1	7293001	7293500	62	intergenic	NA	NA	28.6561	62	hypomethylation	3.39e-09	4.92e-08
92354	chrLG1	7297001	7297500	116	intergenic	NA	NA	107.654	116	hypomethylation	0.000238202	0.000500836
92355	chrLG1	7297501	7298000	200	intergenic	NA	NA	212.984	200	hypermethylation	0.000642173	0.00109581
92356	chrLG1	7302001	7302500	16	intergenic	NA	NA	4.64693	16	hypomethylation	0.000328077	0.000637083
92357	chrLG1	7304501	7305000	27	intergenic	NA	NA	16.2643	27	hypomethylation	0.00157155	0.00226681
92358	chrLG1	7306501	7307000	92	intergenic	NA	NA	185.103	92	hypermethylation	0.00277437	0.00368625
92359	chrLG1	7308501	7309000	10	intergenic	NA	NA	0	10	hypomethylation	3.07e-05	9.5e-05
92360	chrLG1	7322001	7322500	11	intergenic	NA	NA	41.8224	11	hypermethylation	0.000293631	0.000587885
92361	chrLG1	7324001	7324500	60	intergenic	NA	NA	131.663	60	hypermethylation	0.00184234	0.00260035
92362	chrLG1	7331001	7331500	67	intergenic	NA	NA	137.859	67	hypermethylation	0.00582671	0.00712298
92363	chrLG1	7334501	7335000	34	intergenic	NA	NA	17.0387	34	hypomethylation	4e-05	0.000118074
92364	chrLG1	7335001	7335500	18	intergenic	NA	NA	5.42142	18	hypomethylation	6.7e-05	0.00018024
92365	chrLG1	7346501	7347000	18	intergenic	NA	NA	6.9704	18	hypomethylation	0.000513761	0.000917869
92366	chrLG1	7353501	7354000	172	intergenic	NA	NA	147.927	172	hypomethylation	1.83e-07	1.42e-06
92367	chrLG1	7354001	7354500	149	intergenic	NA	NA	146.378	149	hypomethylation	0.000217793	0.000464669
92368	chrLG1	7356001	7356500	11	intergenic	NA	NA	43.3713	11	hypermethylation	0.000366088	0.000700288
92369	chrLG1	7356501	7357000	9	intergenic	NA	NA	30.9795	9	hypermethylation	0.00666709	0.00800583
92370	chrLG1	7359501	7360000	57	intergenic	NA	NA	31.754	57	hypomethylation	8.01e-07	4.85e-06
92371	chrLG1	7366001	7366500	5	intergenic	NA	NA	28.6561	5	hypermethylation	0.000275406	0.000558469
92372	chrLG1	7368001	7368500	120	intergenic	NA	NA	110.752	120	hypomethylation	0.000150459	0.000346192
92373	chrLG1	7374501	7375000	30	intergenic	NA	NA	74.3509	30	hypermethylation	0.00314699	0.00412507
92374	chrLG1	7375001	7375500	16	intergenic	NA	NA	60.4101	16	hypermethylation	2.25e-05	7.44e-05
92375	chrLG1	7395001	7395500	73	intergenic	NA	NA	63.508	73	hypomethylation	0.00090759	0.00146118
92376	chrLG1	7430001	7430500	10	intergenic	NA	NA	35.6265	10	hypermethylation	0.00324435	0.00423274
92377	chrLG1	7431001	7431500	48	intergenic	NA	NA	120.046	48	hypermethylation	0.000170211	0.000382539
92378	chrLG1	7431501	7432000	44	intergenic	NA	NA	109.203	44	hypermethylation	0.000464957	0.000854206
92379	chrLG1	7435001	7435500	106	intergenic	NA	NA	207.563	106	hypermethylation	0.00311049	0.00408593
92380	chrLG1	7435501	7436000	62	intergenic	NA	NA	127.016	62	hypermethylation	0.00727582	0.00866596
92381	chrLG1	7438001	7438500	18	intergenic	NA	NA	54.9887	18	hypermethylation	0.00114009	0.00173596
92382	chrLG1	7439501	7440000	23	intergenic	NA	NA	68.155	23	hypermethylation	0.000553993	0.000965054
92383	chrLG1	7440001	7440500	11	intergenic	NA	NA	59.6356	11	hypermethylation	1.31e-07	1.07e-06
92384	chrLG1	7445501	7446000	67	intergenic	NA	NA	143.28	67	hypermethylation	0.00199188	0.00277812
92385	chrLG1	7446001	7446500	35	intergenic	NA	NA	89.8406	35	hypermethylation	0.000609459	0.00104973
92386	chrLG1	7447001	7447500	88	intergenic	NA	NA	51.8907	88	hypomethylation	3.46e-09	4.99e-08
92387	chrLG1	7447501	7448000	64	intergenic	NA	NA	35.6265	64	hypomethylation	2.06e-07	1.58e-06
92388	chrLG1	7448001	7448500	94	intergenic	NA	NA	72.0274	94	hypomethylation	5.57e-06	2.41e-05
92389	chrLG1	7454501	7455000	109	intergenic	NA	NA	104.556	109	hypomethylation	0.000787879	0.00130291
92390	chrLG1	7469001	7469500	15	intergenic	NA	NA	44.1458	15	hypermethylation	0.00531213	0.00655625
92391	chrLG1	7473001	7473500	44	intergenic	NA	NA	97.5855	44	hypermethylation	0.0061708	0.00749013
92392	chrLG1	7478001	7478500	87	intergenic	NA	NA	171.162	87	hypermethylation	0.00648927	0.00782437
92393	chrLG1	7484501	7485000	57	intergenic	NA	NA	30.9795	57	hypomethylation	4.37e-07	2.94e-06
92394	chrLG1	7489001	7489500	131	intergenic	NA	NA	118.497	131	hypomethylation	3.55e-05	0.000106913
92395	chrLG1	7500001	7500500	4	intergenic	NA	NA	20.1367	4	hypermethylation	0.0107331	0.0123387
92396	chrLG1	7506501	7507000	15	intergenic	NA	NA	49.5673	15	hypermethylation	0.00124843	0.0018773
92397	chrLG1	7511001	7511500	8	intergenic	NA	NA	72.8019	8	hypermethylation	1.57e-12	5.58e-11
92398	chrLG1	7523001	7523500	43	intergenic	NA	NA	24.0091	43	hypomethylation	1.44e-05	5.26e-05
92399	chrLG1	7533501	7534000	26	intergenic	NA	NA	64.2825	26	hypermethylation	0.00892803	0.0104422
92400	chrLG1	7542001	7542500	5	intergenic	NA	NA	27.1071	5	hypermethylation	0.000687676	0.00116197
92401	chrLG1	7554501	7555000	71	intergenic	NA	NA	38.7244	71	hypomethylation	1.37e-08	1.6e-07
92402	chrLG1	7555001	7555500	94	intergenic	NA	NA	63.508	94	hypomethylation	1.2e-07	1e-06
92403	chrLG1	7555501	7556000	60	intergenic	NA	NA	41.0479	60	hypomethylation	2.67e-05	8.51e-05
92404	chrLG1	7556501	7557000	34	intergenic	NA	NA	82.0958	34	hypermethylation	0.00316426	0.00414696
92405	chrLG1	7557001	7557500	53	intergenic	NA	NA	150.251	53	hypermethylation	4.37e-07	2.94e-06
92406	chrLG1	7558001	7558500	138	intergenic	NA	NA	139.408	138	hypermethylation	0.000967025	0.00152882
92407	chrLG1	7563501	7564000	8	intergenic	NA	NA	0.774488	8	hypomethylation	0.0034275	0.00443998
92408	chrLG1	7566001	7566500	10	intergenic	NA	NA	0	10	hypomethylation	3.07e-05	9.5e-05
92409	chrLG1	7567001	7567500	9	intergenic	NA	NA	0	9	hypomethylation	0.000245094	0.000508151
92410	chrLG1	7574501	7575000	92	intergenic	NA	NA	77.4488	92	hypomethylation	7.36e-05	0.000194008
92411	chrLG1	7575001	7575500	91	intergenic	NA	NA	75.8999	91	hypomethylation	8.71e-05	0.000223931
92412	chrLG1	7576001	7576500	53	intergenic	NA	NA	34.0775	53	hypomethylation	2.07e-05	6.96e-05
92413	chrLG1	7584501	7585000	27	intergenic	NA	NA	13.9408	27	hypomethylation	0.000468415	0.000858741
92414	chrLG1	7585501	7586000	19	intergenic	NA	NA	56.5376	19	hypermethylation	0.000950474	0.00150686
92415	chrLG1	7588501	7589000	12	intergenic	NA	NA	0	12	hypomethylation	3.85e-06	1.77e-05
92416	chrLG1	7593501	7594000	9	intergenic	NA	NA	0	9	hypomethylation	0.000245094	0.000508151
92417	chrLG1	7594001	7594500	16	intergenic	NA	NA	0	16	hypomethylation	1.21e-07	1e-06
92418	chrLG1	7594501	7595000	20	intergenic	NA	NA	0	20	hypomethylation	1.9e-09	2.97e-08
92419	chrLG1	7601501	7602000	2	intergenic	NA	NA	14.7153	2	hypermethylation	0.00722652	0.00861173
92420	chrLG1	7603501	7604000	27	intergenic	NA	NA	17.0387	27	hypomethylation	0.00270936	0.00360616
92421	chrLG1	7604501	7605000	60	intergenic	NA	NA	133.212	60	hypermethylation	0.00124161	0.00186922
92422	chrLG1	7605001	7605500	85	intergenic	NA	NA	176.583	85	hypermethylation	0.0013761	0.00203273
92423	chrLG1	7629501	7630000	34	intergenic	NA	NA	22.4602	34	hypomethylation	0.00129029	0.00192726
92424	chrLG1	7638501	7639000	8	intergenic	NA	NA	0	8	hypomethylation	0.000489894	0.000885764
92425	chrLG1	7639001	7639500	14	intergenic	NA	NA	3.87244	14	hypomethylation	0.000916869	0.00147012
92426	chrLG1	7650001	7650500	6	intergenic	NA	NA	30.205	6	hypermethylation	0.000393673	0.000742467
92427	chrLG1	7650501	7651000	6	intergenic	NA	NA	27.1071	6	hypermethylation	0.00146635	0.00214657
92428	chrLG1	7651001	7651500	6	intergenic	NA	NA	31.754	6	hypermethylation	0.00015904	0.000361149
92429	chrLG1	7672001	7672500	19	intergenic	NA	NA	62.7336	19	hypermethylation	0.000159204	0.000361314
92430	chrLG1	7682001	7682500	35	intergenic	NA	NA	20.9112	35	hypomethylation	0.000321103	0.000629924
92431	chrLG1	7683501	7684000	36	intergenic	NA	NA	10.0683	36	hypomethylation	7.27e-09	9.41e-08
92432	chrLG1	7684001	7684500	81	intergenic	NA	NA	49.5673	81	hypomethylation	3.93e-08	3.89e-07
92433	chrLG1	7684501	7685000	128	intergenic	NA	NA	116.173	128	hypomethylation	5.97e-05	0.000164584
92434	chrLG1	7693001	7693500	49	intergenic	NA	NA	31.754	49	hypomethylation	8.04e-05	0.000208606
92435	chrLG1	7693501	7694000	109	intergenic	NA	NA	105.33	109	hypomethylation	0.000995394	0.00155043
92436	chrLG1	7698001	7698500	8	intergenic	NA	NA	0	8	hypomethylation	0.000489894	0.000885764
92437	chrLG1	7704001	7704500	45	intergenic	NA	NA	34.852	45	hypomethylation	0.00209048	0.00290332
92438	chrLG1	7704501	7705000	61	intergenic	NA	NA	50.3417	61	hypomethylation	0.00111148	0.00169871
92439	chrLG1	7709501	7710000	8	intergenic	NA	NA	0.774488	8	hypomethylation	0.0034275	0.00443998
92440	chrLG1	7716501	7717000	86	intergenic	NA	NA	68.9295	86	hypomethylation	5.92e-05	0.000163538
92441	chrLG1	7717001	7717500	34	intergenic	NA	NA	23.2347	34	hypomethylation	0.00207182	0.00287944
92442	chrLG1	7730501	7731000	105	intergenic	NA	NA	101.458	105	hypomethylation	0.00123019	0.00185502
92443	chrLG1	7737001	7737500	24	intergenic	NA	NA	9.29386	24	hypomethylation	0.00010027	0.000250901
92444	chrLG1	7738501	7739000	7	intergenic	NA	NA	30.205	7	hypermethylation	0.00166131	0.00237621
92445	chrLG1	7739001	7739500	9	intergenic	NA	NA	56.5376	9	hypermethylation	3.86e-08	3.84e-07
92446	chrLG1	7739501	7740000	4	intergenic	NA	NA	22.4602	4	hypermethylation	0.00295847	0.00390295
92447	chrLG1	7740001	7740500	13	intergenic	NA	NA	44.9203	13	hypermethylation	0.000933795	0.00148808
92448	chrLG1	7740501	7741000	17	intergenic	NA	NA	53.4397	17	hypermethylation	0.000627239	0.00107502
92449	chrLG1	7744001	7744500	109	intergenic	NA	NA	85.1937	109	hypomethylation	1.48e-06	8.21e-06
92450	chrLG1	7747501	7748000	36	intergenic	NA	NA	82.8703	36	hypermethylation	0.00745599	0.00885722
92451	chrLG1	7749001	7749500	37	intergenic	NA	NA	22.4602	37	hypomethylation	0.000228483	0.000483047
92452	chrLG1	7749501	7750000	64	intergenic	NA	NA	30.9795	64	hypomethylation	4.13e-09	5.77e-08
92453	chrLG1	7750001	7750500	37	intergenic	NA	NA	6.9704	37	hypomethylation	1.75e-11	4.84e-10
92454	chrLG1	7761501	7762000	3	intergenic	NA	NA	26.3326	3	hypermethylation	2.27e-05	7.49e-05
92455	chrLG1	7778001	7778500	24	intergenic	NA	NA	6.9704	24	hypomethylation	5.42e-06	2.36e-05
92456	chrLG1	7784001	7784500	39	intergenic	NA	NA	25.5581	39	hypomethylation	0.000385049	0.00073172
92457	chrLG1	7785001	7785500	4	intergenic	NA	NA	21.6857	4	hypermethylation	0.00458378	0.00574415
92458	chrLG1	7791501	7792000	16	intergenic	NA	NA	6.19591	16	hypomethylation	0.000885647	0.0014305
[truncated: 96,678 more rows]
