# Supplementary material for: Global DNA Methylation Changes in Nile Tilapia Gonads during High Temperature-Induced Masculinization
Source: PLoS One. 2016 Aug 3;11(8):e0158483. doi: 10.1371/journal.pone.0158483 (PMC4972363; doi:10.1371/journal.pone.0158483)
Supplement: S4 Table — (XLSX) [file pone.0158483.s007.xlsx]

## Sheet: IM VS CM.DMR
S4 Table. List of DMRs between induced males (IM) and control males (CM)
DMR ID	Characteristic of DMRs				Annotation of DMRs			Read depth (RPKM)		Methylation change
	Chr ID	Start	End	Number of CG	Location	Gene ID	Gene symbol	IM	CM	Hypermethylation Hypomethylation	P value	FDR
446205	chrLG1	4254501	4255000	24	promoter	NM_001279586	LOC100708217	8.24389	24	hypomethylation	0.000829453	0.00140665
454633	chrLG1	23081001	23081500	11	promoter	NM_001279489	cyp1a	0	11	hypomethylation	0.0034275	0.0044357
454633	chrLG1	23081001	23081500	11	promoter	NM_001279489	cyp1a	0	11	hypomethylation	0.0034275	0.0044357
454634	chrLG1	23081501	23082000	16	promoter	NM_001279489	cyp1a	0	16	hypomethylation	7.68e-05	0.00018535
454635	chrLG1	23082001	23082500	10	promoter	NM_001279489	cyp1a	0	10	hypomethylation	0.00097925	0.00154562
457028	chrLG10	2183501	2184000	46	promoter	NM_001279692	LOC100534473	44.0077	46	hypomethylation	1.06e-09	2.09e-08
460999	chrLG11	694001	694500	65	promoter	NM_001279723	LOC100533979	143.599	65	hypermethylation	0.00291496	0.00399123
467313	chrLG11	15555001	15555500	13	promoter	NM_001279463	rpl18	0	13	hypomethylation	0.00183717	0.00268686
467313	chrLG11	15555001	15555500	13	promoter	NM_001279463	rpl18	0	13	hypomethylation	0.00183717	0.00268686
472568	chrLG11	28304501	28305000	9	promoter	NM_001279760	LOC100534509	0	9	hypomethylation	0.00391328	0.00492104
472569	chrLG11	28305501	28306000	99	promoter	NM_001279760	LOC100534509	188.357	99	hypermethylation	0.0123575	0.0144025
472569	chrLG11	28305501	28306000	99	promoter	NM_001279760	LOC100534509	188.357	99	hypermethylation	0.0123575	0.0144025
472570	chrLG11	28306001	28306500	49	promoter	NM_001279760	LOC100534509	121.22	49	hypermethylation	0.000864892	0.00146076
472571	chrLG11	28306501	28307000	66	promoter	NM_001279760	LOC100534509	132.409	66	hypermethylation	0.0168016	0.0192076
483861	chrLG12	24660001	24660500	23	promoter	NM_001279622	prlr2	3.73054	23	hypomethylation	0.000313464	0.000603762
483862	chrLG12	24660501	24661000	13	promoter	NM_001279622	prlr2	0	13	hypomethylation	0.00183717	0.00268686
483862	chrLG12	24660501	24661000	13	promoter	NM_001279622	prlr2	0	13	hypomethylation	0.00183717	0.00268686
483863	chrLG12	24662001	24662500	11	promoter	NM_001279622	prlr2	0	11	hypomethylation	0.00097925	0.00154562
491831	chrLG13	15944501	15945000	13	promoter	NM_001279595	gth-rii	0	13	hypomethylation	0.000980413	0.00154562
491832	chrLG13	15945001	15945500	24	promoter	NM_001279595	gth-rii	0	24	hypomethylation	4.24e-07	2.47e-06
491832	chrLG13	15945001	15945500	24	promoter	NM_001279595	gth-rii	0	24	hypomethylation	4.24e-07	2.47e-06
491833	chrLG13	15945501	15946000	39	promoter	NM_001279595	gth-rii	19.4101	39	hypomethylation	0.00186826	0.00272637
492728	chrLG13	17878501	17879000	36	promoter	NM_001279460	LOC100534548	0	36	hypomethylation	1.54e-09	2.78e-08
492729	chrLG13	17879001	17879500	37	promoter	NM_001279460	LOC100534548	0	37	hypomethylation	4.26e-10	9.44e-09
492730	chrLG13	17879501	17880000	9	promoter	NM_001279460	LOC100534548	0	9	hypomethylation	0.00391328	0.00492104
492730	chrLG13	17879501	17880000	9	promoter	NM_001279460	LOC100534548	0	9	hypomethylation	0.00391328	0.00492104
498928	chrLG15	3130001	3130500	14	promoter	NM_001279665	LOC100534444	0	14	hypomethylation	0.000145836	0.000320276
499162	chrLG15	3614001	3614500	24	promoter	NM_001279774	LOC100534515	2.12897	24	hypomethylation	2.6e-06	1.16e-05
499163	chrLG15	3614501	3615000	12	promoter	NM_001279774	LOC100534515	0	12	hypomethylation	0.000521183	0.000927447
505572	chrLG15	18428501	18429000	12	promoter	NM_001279661	rps12	0	12	hypomethylation	0.000521183	0.000927447
505573	chrLG15	18429001	18429500	20	promoter	NM_001279661	rps12	2.12897	20	hypomethylation	4.98e-05	0.00012969
505574	chrLG15	18429501	18430000	31	promoter	NM_001279661	rps12	8.51587	31	hypomethylation	1.57e-05	5.06e-05
505604	chrLG15	18519501	18520000	33	promoter	NM_001279574	LOC100628565	2.12897	33	hypomethylation	1.76e-08	1.81e-07
505605	chrLG15	18520001	18520500	62	promoter	NM_001279574	LOC100628565	8.51587	62	hypomethylation	2.06e-13	1.51e-11
505605	chrLG15	18520001	18520500	62	promoter	NM_001279574	LOC100628565	8.51587	62	hypomethylation	2.06e-13	1.51e-11
505606	chrLG15	18520501	18521000	43	promoter	NM_001279574	LOC100628565	23.4186	43	hypomethylation	9.01e-05	0.000213896
527388	chrLG17	13429001	13429500	123	promoter	NM_001279708	LOC100709074	271.424	123	hypermethylation	4.41e-06	1.75e-05
527542	chrLG17	13779001	13779500	76	promoter	NM_001287402	LOC100698762	150.188	76	hypermethylation	0.00588578	0.00719739
528858	chrLG17	16754001	16754500	22	promoter	NM_001279503	igf-i	0	22	hypomethylation	3.01e-06	1.25e-05
529281	chrLG17	17699501	17700000	18	promoter	NM_001282891	LOC100696114	0	18	hypomethylation	4.04e-05	0.00010792
536677	chrLG18	4981001	4981500	35	promoter	NM_001279579	agrp2	2.31453	35	hypomethylation	8.57e-10	1.72e-08
552918	chrLG19	19130501	19131000	19	promoter	NM_001279737	thbs1b	0	19	hypomethylation	3.01e-06	1.25e-05
552919	chrLG19	19131001	19131500	10	promoter	NM_001279737	thbs1b	0	10	hypomethylation	0.0034275	0.0044357
552920	chrLG19	19132001	19132500	10	promoter	NM_001279737	thbs1b	0	10	hypomethylation	0.0034275	0.0044357
552920	chrLG19	19132001	19132500	10	promoter	NM_001279737	thbs1b	0	10	hypomethylation	0.0034275	0.0044357
552921	chrLG19	19132501	19133000	23	promoter	NM_001279737	thbs1b	0	23	hypomethylation	5.88e-08	4.78e-07
552922	chrLG19	19133001	19133500	42	promoter	NM_001279737	thbs1b	22.0952	42	hypomethylation	2.24e-05	6.58e-05
553155	chrLG19	19657501	19658000	9	promoter	NM_001279575	cyp1c1	0	9	hypomethylation	0.00097925	0.00154562
563233	chrLG2	19719501	19720000	10	promoter	NM_001279516	rack1	0	10	hypomethylation	0.000980413	0.00154562
563561	chrLG2	20637501	20638000	16	promoter	NM_001279618	fgf16	0	16	hypomethylation	5.78e-06	2.16e-05
571451	chrLG22	251501	252000	22	promoter	NM_001279536	hsd17b8	0	22	hypomethylation	2.2e-07	1.42e-06
571452	chrLG22	252001	252500	13	promoter	NM_001279536	hsd17b8	0	13	hypomethylation	0.000276113	0.000538955
573879	chrLG22	6515501	6516000	56	promoter	NM_001279677	granzyme	26.126	56	hypomethylation	1.89e-07	1.31e-06
573880	chrLG22	6516001	6516500	34	promoter	NM_001279677	granzyme	0	34	hypomethylation	1.17e-10	3.21e-09
573880	chrLG22	6516001	6516500	34	promoter	NM_001279677	granzyme	0	34	hypomethylation	1.17e-10	3.21e-09
573881	chrLG22	6516501	6517000	18	promoter	NM_001279677	granzyme	0	18	hypomethylation	3.01e-06	1.25e-05
575105	chrLG22	9440501	9441000	14	promoter	NM_001279542	cndp2	0	14	hypomethylation	0.000145836	0.000320276
575105	chrLG22	9440501	9441000	14	promoter	NM_001279542	cndp2	0	14	hypomethylation	0.000145836	0.000320276
575106	chrLG22	9441001	9441500	11	promoter	NM_001279542	cndp2	0	11	hypomethylation	0.000980413	0.00154562
575106	chrLG22	9441001	9441500	11	promoter	NM_001279542	cndp2	0	11	hypomethylation	0.000980413	0.00154562
581274	chrLG22	23807001	23807500	44	promoter	NM_001279634	LOC100534425	17.4174	44	hypomethylation	1.15e-06	5.81e-06
581274	chrLG22	23807001	23807500	44	promoter	NM_001279634	LOC100534425	17.4174	44	hypomethylation	1.15e-06	5.81e-06
581275	chrLG22	23807501	23808000	36	promoter	NM_001279634	LOC100534425	21.7717	36	hypomethylation	0.000401804	0.000754057
581558	chrLG22	24647501	24648000	11	promoter	NM_001282897	col1a2	0	11	hypomethylation	0.000980413	0.00154562
581558	chrLG22	24647501	24648000	11	promoter	NM_001282897	col1a2	0	11	hypomethylation	0.000980413	0.00154562
581559	chrLG22	24648001	24648500	16	promoter	NM_001282897	col1a2	0	16	hypomethylation	2.12e-05	6.26e-05
581560	chrLG22	24648501	24649000	14	promoter	NM_001282897	col1a2	0	14	hypomethylation	0.000145836	0.000320276
581740	chrLG22	25067501	25068000	32	promoter	NM_001279700	granulin	4.35434	32	hypomethylation	8.12e-08	6.33e-07
581741	chrLG22	25069001	25069500	22	promoter	NM_001279700	granulin	2.17717	22	hypomethylation	8.55e-06	3.08e-05
589645	chrLG23	18629501	18630000	9	promoter	NM_001279513	dio1	0	9	hypomethylation	0.000521183	0.000927447
589646	chrLG23	18630001	18630500	31	promoter	NM_001279513	dio1	17.1555	31	hypomethylation	4.76e-07	2.73e-06
590032	chrLG3	1076001	1076500	14	promoter	NM_001285397	LOC100702495	0	14	hypomethylation	1.11e-05	3.75e-05
590032	chrLG3	1076001	1076500	14	promoter	NM_001285397	LOC100702495	0	14	hypomethylation	1.11e-05	3.75e-05
598217	chrLG4	8344501	8345000	25	promoter	NM_001279802	LOC100534527	74.2335	25	hypermethylation	0.0142568	0.0164369
598478	chrLG4	8922001	8922500	167	promoter	NM_001279741	LOC100534496	357.123	167	hypermethylation	0.00657167	0.00798202
598479	chrLG4	8922501	8923000	256	promoter	NM_001279741	LOC100534496	537.691	256	hypermethylation	0.00198394	0.00280997
599337	chrLG4	11140501	11141000	35	promoter	NM_001279786	LOC100534522	16.0505	35	hypomethylation	0.000273429	0.000538955
599337	chrLG4	11140501	11141000	35	promoter	NM_001279786	LOC100534522	16.0505	35	hypomethylation	0.000273429	0.000538955
599753	chrLG4	12266501	12267000	20	promoter	NM_001279444	col1a1	0	20	hypomethylation	3.01e-06	1.25e-05
602771	chrLG4	19950001	19950500	33	promoter	NM_001279703	LOC100534478	12.0379	33	hypomethylation	6.29e-05	0.000159514
602772	chrLG4	19952001	19952500	58	promoter	NM_001279703	LOC100534478	132.416	58	hypermethylation	0.0497566	0.0540014
605608	chrLG4	26730501	26731000	182	promoter	NM_001279671	LOC100534448	427.344	182	hypermethylation	0.000117184	0.00027096
605608	chrLG4	26730501	26731000	182	promoter	NM_001279671	LOC100534448	427.344	182	hypermethylation	0.000117184	0.00027096
609712	chrLG5	9063501	9064000	12	promoter	NM_001279610	vas	0	12	hypomethylation	0.0034275	0.0044357
609713	chrLG5	9065501	9066000	104	promoter	NM_001279610	vas	214.187	104	hypermethylation	0.000229613	0.000481454
609714	chrLG5	9066001	9066500	134	promoter	NM_001279610	vas	313.043	134	hypermethylation	5.37e-08	4.59e-07
612452	chrLG5	15456501	15457000	25	promoter	NM_001279526	myog	7.32265	25	hypomethylation	0.0021191	0.00298039
612452	chrLG5	15456501	15457000	25	promoter	NM_001279526	myog	7.32265	25	hypomethylation	0.0021191	0.00298039
615429	chrLG5	22218001	22218500	11	promoter	NM_001279604	bgl3	0	11	hypomethylation	0.00097925	0.00154562
620904	chrLG6	2686001	2686500	15	promoter	NM_001279550	glur2a	0	15	hypomethylation	0.000980413	0.00154562
626888	chrLG6	16442001	16442500	32	promoter	NM_001279558	c1inh	8.51233	32	hypomethylation	0.00107663	0.00168898
626888	chrLG6	16442001	16442500	32	promoter	NM_001279558	c1inh	8.51233	32	hypomethylation	0.00107663	0.00168898
626889	chrLG6	16443001	16443500	48	promoter	NM_001279558	c1inh	20.4296	48	hypomethylation	0.00158952	0.00239296
626889	chrLG6	16443001	16443500	48	promoter	NM_001279558	c1inh	20.4296	48	hypomethylation	0.00158952	0.00239296
628223	chrLG6	19446501	19447000	39	promoter	NM_001279683	Mb	13.6197	39	hypomethylation	0.000949698	0.00154562
628224	chrLG6	19448501	19449000	39	promoter	NM_001279683	Mb	13.6197	39	hypomethylation	0.000949698	0.00154562
628224	chrLG6	19448501	19449000	39	promoter	NM_001279683	Mb	13.6197	39	hypomethylation	0.000949698	0.00154562
628225	chrLG6	19449001	19449500	33	promoter	NM_001279683	Mb	0	33	hypomethylation	1.57e-08	1.64e-07
628226	chrLG6	19449501	19450000	25	promoter	NM_001279683	Mb	0	25	hypomethylation	1.57e-06	7.39e-06
637492	chrLG7	16308001	16308500	11	promoter	NM_001279581	gsdf	0	11	hypomethylation	0.00782344	0.0093716
637493	chrLG7	16309501	16310000	14	promoter	NM_001279581	gsdf	0	14	hypomethylation	0.00195752	0.00277391
637494	chrLG7	16310001	16310500	35	promoter	NM_001279581	gsdf	7.71529	35	hypomethylation	0.0136065	0.0157392
637494	chrLG7	16310001	16310500	35	promoter	NM_001279581	gsdf	7.71529	35	hypomethylation	0.0136065	0.0157392
637767	chrLG7	16946001	16946500	23	promoter	NM_001279548	prlr	2.57176	23	hypomethylation	0.0118586	0.0138519
643875	chrLG7	31327501	31328000	26	promoter	NM_001279455	ghr2	5.14353	26	hypomethylation	0.0227353	0.025565
646441	chrLG7	37658001	37658500	14	promoter	NM_001279623	fadsd6	0	14	hypomethylation	0.00195752	0.00277391
648861	chrLG7	43195001	43195500	60	promoter	NM_001279504	LOC100534567	100.299	60	hypermethylation	7.72e-08	6.08e-07
648862	chrLG7	43197001	43197500	50	promoter	NM_001279504	LOC100534567	84.8682	50	hypermethylation	8.61e-07	4.43e-06
650129	chrLG7	46177501	46178000	14	promoter	NM_001279643	LOC100534429	0	14	hypomethylation	0.00195752	0.00277391
650130	chrLG7	46179001	46179500	43	promoter	NM_001279643	LOC100534429	12.8588	43	hypomethylation	0.0359038	0.0395079
654138	chrLG8-24	8382501	8383000	38	promoter	NM_001279453	dmc1	19.308	38	hypomethylation	0.00128343	0.00198295
602772	chrLG4	19952001	19952500	58	exon	NM_001279703	LOC100534478	132.416	58	hypermethylation	0.0497566	0.0540014
454632	chrLG1	23076501	23077000	15	exon	NM_001279489	cyp1a	0	15	hypomethylation	0.000145836	0.000320276
454636	chrLG1	27690501	27691000	61	exon	NM_001279757	LOC100534505	41.2194	61	hypomethylation	0.000226573	0.000475237
454649	chrLG1	27705501	27706000	51	exon	NM_001279757	LOC100534505	26.7926	51	hypomethylation	5.75e-05	0.000148211
466420	chrLG11	13629501	13630000	52	exon	NM_001279552	LOC100691260	136.139	52	hypermethylation	0.000165845	0.000360575
466420	chrLG11	13629501	13630000	52	exon	NM_001279552	LOC100691260	136.139	52	hypermethylation	0.000165845	0.000360575
466420	chrLG11	13629501	13630000	52	exon	NM_001279552	LOC100691260	136.139	52	hypermethylation	0.000165845	0.000360575
467310	chrLG11	15550001	15550500	53	exon	NM_001279463	rpl18	18.6492	53	hypomethylation	8.44e-06	3.06e-05
467311	chrLG11	15552001	15552500	76	exon	NM_001279463	rpl18	152.924	76	hypermethylation	0.0116622	0.0136401
467311	chrLG11	15552001	15552500	76	exon	NM_001279463	rpl18	152.924	76	hypermethylation	0.0116622	0.0136401
470262	chrLG11	22468001	22468500	73	exon	NM_001279577	rspo1	152.924	73	hypermethylation	0.0056081	0.00687546
470263	chrLG11	22468501	22469000	87	exon	NM_001279577	rspo1	175.303	87	hypermethylation	0.00554441	0.0068028
472570	chrLG11	28306001	28306500	49	exon	NM_001279760	LOC100534509	121.22	49	hypermethylation	0.000864892	0.00146076
472573	chrLG11	31043501	31044000	28	exon	NM_001279533	LOC100534578	3.72984	28	hypomethylation	1.11e-05	3.75e-05
473895	chrLG12	813501	814000	93	exon	NM_001279560	ftz-f1	179.066	93	hypermethylation	0.00785422	0.00940369
473896	chrLG12	816501	817000	44	exon	NM_001279560	ftz-f1	16.7874	44	hypomethylation	0.000208018	0.000440409
482236	chrLG12	20849501	20850000	45	exon	NM_001279601	ghr1	14.9221	45	hypomethylation	3.09e-05	8.69e-05
482236	chrLG12	20849501	20850000	45	exon	NM_001279601	ghr1	14.9221	45	hypomethylation	3.09e-05	8.69e-05
482236	chrLG12	20849501	20850000	45	exon	NM_001279601	ghr1	14.9221	45	hypomethylation	3.09e-05	8.69e-05
483869	chrLG12	32463001	32463500	216	exon	NM_001279767	LOC100534511	471.913	216	hypermethylation	2.33e-08	2.33e-07
483869	chrLG12	32463001	32463500	216	exon	NM_001279767	LOC100534511	471.913	216	hypermethylation	2.33e-08	2.33e-07
483870	chrLG12	32463501	32464000	166	exon	NM_001279767	LOC100534511	322.691	166	hypermethylation	0.000319879	0.000612403
483871	chrLG12	32465001	32465500	33	exon	NM_001279767	LOC100534511	85.8023	33	hypermethylation	0.00210791	0.00297773
483871	chrLG12	32465001	32465500	33	exon	NM_001279767	LOC100534511	85.8023	33	hypermethylation	0.00210791	0.00297773
487011	chrLG13	5381501	5382000	146	exon	NM_001279648	LOC100534432	333.854	146	hypermethylation	1.28e-05	4.28e-05
487012	chrLG13	5382001	5382500	150	exon	NM_001279648	LOC100534432	345.5	150	hypermethylation	8.99e-06	3.22e-05
487012	chrLG13	5382001	5382500	150	exon	NM_001279648	LOC100534432	345.5	150	hypermethylation	8.99e-06	3.22e-05
491821	chrLG13	15929501	15930000	39	exon	NM_001279595	gth-rii	7.76404	39	hypomethylation	2.02e-06	9.3e-06
491822	chrLG13	15930001	15930500	33	exon	NM_001279595	gth-rii	0	33	hypomethylation	1.05e-08	1.19e-07
491822	chrLG13	15930001	15930500	33	exon	NM_001279595	gth-rii	0	33	hypomethylation	1.05e-08	1.19e-07
491823	chrLG13	15930501	15931000	43	exon	NM_001279595	gth-rii	0	43	hypomethylation	8.77e-12	3.68e-10
491824	chrLG13	15931001	15931500	30	exon	NM_001279595	gth-rii	0	30	hypomethylation	8.1e-09	9.72e-08
491827	chrLG13	15934501	15935000	130	exon	NM_001279595	gth-rii	242.626	130	hypermethylation	0.0319968	0.0354123
495549	chrLG13	24259501	24260000	54	exon	NM_001279656	LOC100534440	23.2921	54	hypomethylation	1.54e-05	5.01e-05
495550	chrLG13	24260501	24261000	68	exon	NM_001279656	LOC100534440	164.986	68	hypermethylation	0.00093768	0.00154562
495551	chrLG13	27947501	27948000	14	exon	NM_001279590	LOC100534396	0	14	hypomethylation	0.000521183	0.000927447
495552	chrLG13	27948001	27948500	22	exon	NM_001279590	LOC100534396	0	22	hypomethylation	3.01e-06	1.25e-05
495553	chrLG13	27950001	27950500	92	exon	NM_001279590	LOC100534396	52.4073	92	hypomethylation	3.19e-06	1.31e-05
495553	chrLG13	27950001	27950500	92	exon	NM_001279590	LOC100534396	52.4073	92	hypomethylation	3.19e-06	1.31e-05
495553	chrLG13	27950001	27950500	92	exon	NM_001279590	LOC100534396	52.4073	92	hypomethylation	3.19e-06	1.31e-05
498844	chrLG15	2954001	2954500	65	exon	NM_001279735	thbs1a	40.4504	65	hypomethylation	6.63e-06	2.45e-05
498846	chrLG15	2961501	2962000	76	exon	NM_001279735	thbs1a	183.091	76	hypermethylation	0.0479821	0.052141
499167	chrLG15	3622001	3622500	42	exon	NM_001279774	LOC100534515	114.964	42	hypermethylation	0.0265118	0.029601
499168	chrLG15	3622501	3623000	51	exon	NM_001279774	LOC100534515	185.22	51	hypermethylation	9.81e-06	3.49e-05
499170	chrLG15	3631001	3631500	69	exon	NM_001279774	LOC100534515	42.5793	69	hypomethylation	1.85e-06	8.57e-06
501780	chrLG15	9432501	9433000	20	exon	NM_001279450	rad51	0	20	hypomethylation	1.57e-06	7.39e-06
503911	chrLG15	14582001	14582500	43	exon	NM_001279770	ER	6.3869	43	hypomethylation	1.43e-09	2.68e-08
503913	chrLG15	14585001	14585500	118	exon	NM_001279770	ER	302.313	118	hypermethylation	0.00147709	0.00224659
504827	chrLG15	16573501	16574000	67	exon	NM_001279627	LOC100534420	168.188	67	hypermethylation	0.0311163	0.034475
504828	chrLG15	16574001	16574500	89	exon	NM_001279627	LOC100534420	212.897	89	hypermethylation	0.0310058	0.0343594
504828	chrLG15	16574001	16574500	89	exon	NM_001279627	LOC100534420	212.897	89	hypermethylation	0.0310058	0.0343594
506811	chrLG15	21297001	21297500	10	exon	NM_001279439	LOC100534528	0	10	hypomethylation	0.0034275	0.0044357
506811	chrLG15	21297001	21297500	10	exon	NM_001279439	LOC100534528	0	10	hypomethylation	0.0034275	0.0044357
506815	chrLG15	24393001	24393500	47	exon	NM_001279621	tsh-r	31.9345	47	hypomethylation	0.000270923	0.000538955
506816	chrLG15	24394001	24394500	91	exon	NM_001279621	tsh-r	76.6428	91	hypomethylation	3.84e-05	0.000106007
506819	chrLG15	24398001	24398500	75	exon	NM_001279621	tsh-r	46.8373	75	hypomethylation	8.01e-07	4.21e-06
506821	chrLG15	24401001	24401500	133	exon	NM_001279621	tsh-r	83.0297	133	hypomethylation	7.67e-11	2.26e-09
506825	chrLG15	24411501	24412000	35	exon	NM_001279621	tsh-r	12.7738	35	hypomethylation	2.3e-05	6.71e-05
512847	chrLG16-21	14082501	14083000	123	exon	NM_001282896	pxr	286.192	123	hypermethylation	7.73e-08	6.09e-07
512847	chrLG16-21	14082501	14083000	123	exon	NM_001282896	pxr	286.192	123	hypermethylation	7.73e-08	6.09e-07
512848	chrLG16-21	14083001	14083500	152	exon	NM_001282896	pxr	282.614	152	hypermethylation	0.000283194	0.000551101
512848	chrLG16-21	14083001	14083500	152	exon	NM_001282896	pxr	282.614	152	hypermethylation	0.000283194	0.000551101
512849	chrLG16-21	14087001	14087500	21	exon	NM_001282896	pxr	0	21	hypomethylation	1.11e-05	3.75e-05
522528	chrLG17	2080001	2080500	139	exon	NM_001279473	dmrt2b	289.519	139	hypermethylation	1.98e-05	6.26e-05
527388	chrLG17	13429001	13429500	123	exon	NM_001279708	LOC100709074	271.424	123	hypermethylation	4.41e-06	1.75e-05
527388	chrLG17	13429001	13429500	123	exon	NM_001279708	LOC100709074	271.424	123	hypermethylation	4.41e-06	1.75e-05
527389	chrLG17	13429501	13430000	150	exon	NM_001279708	LOC100709074	298.567	150	hypermethylation	6.29e-05	0.000159605
527389	chrLG17	13429501	13430000	150	exon	NM_001279708	LOC100709074	298.567	150	hypermethylation	6.29e-05	0.000159605
527389	chrLG17	13429501	13430000	150	exon	NM_001279708	LOC100709074	298.567	150	hypermethylation	6.29e-05	0.000159605
527390	chrLG17	13430001	13430500	150	exon	NM_001279708	LOC100709074	311.233	150	hypermethylation	9.76e-06	3.47e-05
527390	chrLG17	13430001	13430500	150	exon	NM_001279708	LOC100709074	311.233	150	hypermethylation	9.76e-06	3.47e-05
527390	chrLG17	13430001	13430500	150	exon	NM_001279708	LOC100709074	311.233	150	hypermethylation	9.76e-06	3.47e-05
527543	chrLG17	13780001	13780500	15	exon	NM_001287402	LOC100698762	1.8095	15	hypomethylation	0.00131833	0.00202815
528850	chrLG17	16737001	16737500	18	exon	NM_001279503	igf-i	0	18	hypomethylation	4.04e-05	0.00010792
529484	chrLG17	20106501	20107000	44	exon	NM_001279607	LOC100534402	10.857	44	hypomethylation	5.53e-06	2.15e-05
529485	chrLG17	20107001	20107500	35	exon	NM_001279607	LOC100534402	10.857	35	hypomethylation	0.000250917	0.000519811
536681	chrLG18	4984501	4985000	41	exon	NM_001279579	agrp2	23.1453	41	hypomethylation	3.02e-05	8.54e-05
541026	chrLG18	15053001	15053500	20	exon	NM_001279779	gpr54	0	20	hypomethylation	4.24e-07	2.47e-06
552916	chrLG19	19125001	19125500	122	exon	NM_001279737	thbs1b	309.332	122	hypermethylation	0.0133009	0.0154198
552916	chrLG19	19125001	19125500	122	exon	NM_001279737	thbs1b	309.332	122	hypermethylation	0.0133009	0.0154198
552916	chrLG19	19125001	19125500	122	exon	NM_001279737	thbs1b	309.332	122	hypermethylation	0.0133009	0.0154198
552917	chrLG19	19128001	19128500	93	exon	NM_001279737	thbs1b	278.399	93	hypermethylation	0.000278638	0.000543668
552917	chrLG19	19128001	19128500	93	exon	NM_001279737	thbs1b	278.399	93	hypermethylation	0.000278638	0.000543668
552918	chrLG19	19130501	19131000	19	exon	NM_001279737	thbs1b	0	19	hypomethylation	3.01e-06	1.25e-05
552919	chrLG19	19131001	19131500	10	exon	NM_001279737	thbs1b	0	10	hypomethylation	0.0034275	0.0044357
552919	chrLG19	19131001	19131500	10	exon	NM_001279737	thbs1b	0	10	hypomethylation	0.0034275	0.0044357
552947	chrLG19	19206501	19207000	101	exon	NM_001279660	LOC100534442	276.189	101	hypermethylation	0.00355993	0.00459696
553175	chrLG19	22844001	22844500	13	exon	NM_001279477	er-b2	0	13	hypomethylation	0.000276113	0.000538955
553177	chrLG19	22848001	22848500	57	exon	NM_001279477	er-b2	159.085	57	hypermethylation	0.0220978	0.0249004
553181	chrLG19	22854001	22854500	49	exon	NM_001279477	er-b2	0	49	hypomethylation	5.15e-15	7.19e-13
553186	chrLG19	22860001	22860500	75	exon	NM_001279477	er-b2	53.0284	75	hypomethylation	1.51e-06	7.3e-06
553187	chrLG19	22862001	22862500	17	exon	NM_001279477	er-b2	61.8664	17	hypermethylation	0.0302535	0.0335706
553198	chrLG19	22873501	22874000	79	exon	NM_001279477	er-b2	214.323	79	hypermethylation	0.012506	0.0145708
557982	chrLG2	7245501	7246000	21	exon	NM_001279478	glur2b	0	21	hypomethylation	5.88e-08	4.78e-07
557986	chrLG2	7252501	7253000	12	exon	NM_001279478	glur2b	0	12	hypomethylation	0.000276113	0.000538955
563425	chrLG2	20189001	20189500	98	exon	NM_001279651	atp7a	300.84	98	hypermethylation	0.0346766	0.0382514
563425	chrLG2	20189001	20189500	98	exon	NM_001279651	atp7a	300.84	98	hypermethylation	0.0346766	0.0382514
563427	chrLG2	20191001	20191500	122	exon	NM_001279651	atp7a	369.885	122	hypermethylation	0.020488	0.0231674
569243	chrLG20	13644501	13645000	27	exon	NM_001279655	l32	8.00949	27	hypomethylation	0.00019356	0.000413118
569243	chrLG20	13644501	13645000	27	exon	NM_001279655	l32	8.00949	27	hypomethylation	0.00019356	0.000413118
571453	chrLG22	255001	255500	106	exon	NM_001279536	hsd17b8	298.272	106	hypermethylation	0.000725433	0.0012488
571453	chrLG22	255001	255500	106	exon	NM_001279536	hsd17b8	298.272	106	hypermethylation	0.000725433	0.0012488
571453	chrLG22	255001	255500	106	exon	NM_001279536	hsd17b8	298.272	106	hypermethylation	0.000725433	0.0012488
571453	chrLG22	255001	255500	106	exon	NM_001279536	hsd17b8	298.272	106	hypermethylation	0.000725433	0.0012488
571453	chrLG22	255001	255500	106	exon	NM_001279536	hsd17b8	298.272	106	hypermethylation	0.000725433	0.0012488
571453	chrLG22	255001	255500	106	exon	NM_001279536	hsd17b8	298.272	106	hypermethylation	0.000725433	0.0012488
571453	chrLG22	255001	255500	106	exon	NM_001279536	hsd17b8	298.272	106	hypermethylation	0.000725433	0.0012488
571453	chrLG22	255001	255500	106	exon	NM_001279536	hsd17b8	298.272	106	hypermethylation	0.000725433	0.0012488
571454	chrLG22	255501	256000	61	exon	NM_001279536	hsd17b8	209.008	61	hypermethylation	7.64e-05	0.00018535
573879	chrLG22	6515501	6516000	56	exon	NM_001279677	granzyme	26.126	56	hypomethylation	1.89e-07	1.31e-06
573880	chrLG22	6516001	6516500	34	exon	NM_001279677	granzyme	0	34	hypomethylation	1.17e-10	3.21e-09
575108	chrLG22	9445001	9445500	16	exon	NM_001279542	cndp2	0	16	hypomethylation	2.12e-05	6.26e-05
575119	chrLG22	9487001	9487500	14	exon	NM_001279542	cndp2	0	14	hypomethylation	0.000145836	0.000320276
581273	chrLG22	23805501	23806000	31	exon	NM_001279634	LOC100534425	8.70868	31	hypomethylation	5.67e-06	2.16e-05
581274	chrLG22	23807001	23807500	44	exon	NM_001279634	LOC100534425	17.4174	44	hypomethylation	1.15e-06	5.81e-06
581553	chrLG22	24631001	24631500	21	exon	NM_001282897	col1a2	4.35434	21	hypomethylation	6.02e-05	0.000153561
581553	chrLG22	24631001	24631500	21	exon	NM_001282897	col1a2	4.35434	21	hypomethylation	6.02e-05	0.000153561
581554	chrLG22	24633001	24633500	36	exon	NM_001282897	col1a2	19.5945	36	hypomethylation	0.000208018	0.000440409
581554	chrLG22	24633001	24633500	36	exon	NM_001282897	col1a2	19.5945	36	hypomethylation	0.000208018	0.000440409
581555	chrLG22	24636001	24636500	30	exon	NM_001282897	col1a2	2.17717	30	hypomethylation	2e-08	2.03e-07
581555	chrLG22	24636001	24636500	30	exon	NM_001282897	col1a2	2.17717	30	hypomethylation	2e-08	2.03e-07
581555	chrLG22	24636001	24636500	30	exon	NM_001282897	col1a2	2.17717	30	hypomethylation	2e-08	2.03e-07
581556	chrLG22	24636501	24637000	24	exon	NM_001282897	col1a2	0	24	hypomethylation	3.04e-08	2.76e-07
581556	chrLG22	24636501	24637000	24	exon	NM_001282897	col1a2	0	24	hypomethylation	3.04e-08	2.76e-07
581557	chrLG22	24643501	24644000	48	exon	NM_001282897	col1a2	134.984	48	hypermethylation	0.0264767	0.029568
581741	chrLG22	25069001	25069500	22	exon	NM_001279700	granulin	2.17717	22	hypomethylation	8.55e-06	3.08e-05
581741	chrLG22	25069001	25069500	22	exon	NM_001279700	granulin	2.17717	22	hypomethylation	8.55e-06	3.08e-05
581744	chrLG22	25777501	25778000	54	exon	NM_001279730	cck-1	21.7717	54	hypomethylation	5.95e-08	4.82e-07
581744	chrLG22	25777501	25778000	54	exon	NM_001279730	cck-1	21.7717	54	hypomethylation	5.95e-08	4.82e-07
589642	chrLG23	18626001	18626500	13	exon	NM_001279513	dio1	0	13	hypomethylation	1.11e-05	3.75e-05
589643	chrLG23	18626501	18627000	17	exon	NM_001279513	dio1	0	17	hypomethylation	1.14e-07	8.35e-07
589644	chrLG23	18627001	18627500	10	exon	NM_001279513	dio1	0	10	hypomethylation	0.000276113	0.000538955
590045	chrLG3	1109501	1110000	45	exon	NM_001285397	LOC100702495	34.8457	45	hypomethylation	3.98e-06	1.6e-05
590046	chrLG3	1111001	1111500	127	exon	NM_001285397	LOC100702495	435.571	127	hypermethylation	0.00966058	0.0114178
590047	chrLG3	1111501	1112000	157	exon	NM_001285397	LOC100702495	510.24	157	hypermethylation	0.0235902	0.02649
591831	chrLG3	5560001	5560500	21	exon	NM_001282890	LOC100708649	0	21	hypomethylation	8.1e-09	9.72e-08
591832	chrLG3	10658001	10658500	12	exon	NM_001279481	LOC100534559	0	12	hypomethylation	7.68e-05	0.00018535
598215	chrLG4	8341501	8342000	81	exon	NM_001279802	LOC100534527	200.631	81	hypermethylation	0.00235672	0.00328994
598215	chrLG4	8341501	8342000	81	exon	NM_001279802	LOC100534527	200.631	81	hypermethylation	0.00235672	0.00328994
598216	chrLG4	8342001	8342500	70	exon	NM_001279802	LOC100534527	162.511	70	hypermethylation	0.021903	0.0246869
598216	chrLG4	8342001	8342500	70	exon	NM_001279802	LOC100534527	162.511	70	hypermethylation	0.021903	0.0246869
598481	chrLG4	8926501	8927000	87	exon	NM_001279741	LOC100534496	202.637	87	hypermethylation	0.00814654	0.00973239
598482	chrLG4	8927501	8928000	14	exon	NM_001279741	LOC100534496	0	14	hypomethylation	0.000276113	0.000538955
598483	chrLG4	8936501	8937000	36	exon	NM_001279741	LOC100534496	94.2966	36	hypermethylation	0.0212986	0.0240361
599338	chrLG4	11145501	11146000	20	exon	NM_001279786	LOC100534522	6.01893	20	hypomethylation	0.00091941	0.00153443
599757	chrLG4	12279501	12280000	10	exon	NM_001279444	col1a1	0	10	hypomethylation	0.0034275	0.0044357
599757	chrLG4	12279501	12280000	10	exon	NM_001279444	col1a1	0	10	hypomethylation	0.0034275	0.0044357
599757	chrLG4	12279501	12280000	10	exon	NM_001279444	col1a1	0	10	hypomethylation	0.0034275	0.0044357
599758	chrLG4	12280501	12281000	21	exon	NM_001279444	col1a1	0	21	hypomethylation	1.57e-06	7.39e-06
599758	chrLG4	12280501	12281000	21	exon	NM_001279444	col1a1	0	21	hypomethylation	1.57e-06	7.39e-06
599759	chrLG4	12281001	12281500	26	exon	NM_001279444	col1a1	0	26	hypomethylation	3.04e-08	2.76e-07
599759	chrLG4	12281001	12281500	26	exon	NM_001279444	col1a1	0	26	hypomethylation	3.04e-08	2.76e-07
599760	chrLG4	12282501	12283000	69	exon	NM_001279444	col1a1	24.0757	69	hypomethylation	4.71e-09	6.35e-08
599760	chrLG4	12282501	12283000	69	exon	NM_001279444	col1a1	24.0757	69	hypomethylation	4.71e-09	6.35e-08
599761	chrLG4	12286501	12287000	103	exon	NM_001279444	col1a1	260.82	103	hypermethylation	0.000360763	0.000684916
599761	chrLG4	12286501	12287000	103	exon	NM_001279444	col1a1	260.82	103	hypermethylation	0.000360763	0.000684916
602773	chrLG4	19952501	19953000	87	exon	NM_001279703	LOC100534478	194.612	87	hypermethylation	0.0192762	0.0218567
603842	chrLG4	22400001	22400500	11	exon	NM_001279673	LOC100534450	0	11	hypomethylation	0.0034275	0.0044357
603843	chrLG4	22400501	22401000	15	exon	NM_001279673	LOC100534450	0	15	hypomethylation	0.000145836	0.000320276
605606	chrLG4	26729501	26730000	185	exon	NM_001279671	LOC100534448	439.382	185	hypermethylation	5.33e-05	0.000137858
605606	chrLG4	26729501	26730000	185	exon	NM_001279671	LOC100534448	439.382	185	hypermethylation	5.33e-05	0.000137858
605607	chrLG4	26730001	26730500	388	exon	NM_001279671	LOC100534448	959.016	388	hypermethylation	9.35e-11	2.71e-09
605608	chrLG4	26730501	26731000	182	exon	NM_001279671	LOC100534448	427.344	182	hypermethylation	0.000117184	0.00027096
605608	chrLG4	26730501	26731000	182	exon	NM_001279671	LOC100534448	427.344	182	hypermethylation	0.000117184	0.00027096
609713	chrLG5	9065501	9066000	104	exon	NM_001279610	vas	214.187	104	hypermethylation	0.000229613	0.000481454
609715	chrLG5	9067501	9068000	218	exon	NM_001279610	vas	349.656	218	hypermethylation	0.0160692	0.0184207
612453	chrLG5	15460001	15460500	27	exon	NM_001279526	myog	7.32265	27	hypomethylation	0.000829453	0.00140665
614041	chrLG5	18932001	18932500	32	exon	NM_001279695	cas	1.83066	32	hypomethylation	4.26e-07	2.48e-06
614042	chrLG5	18932501	18933000	30	exon	NM_001279695	cas	0	30	hypomethylation	3.04e-08	2.76e-07
615421	chrLG5	22208001	22208500	54	exon	NM_001279604	bgl3	115.332	54	hypermethylation	0.00512366	0.00632558
615424	chrLG5	22212501	22213000	9	exon	NM_001279604	bgl3	0	9	hypomethylation	0.00391328	0.00492104
615425	chrLG5	22216001	22216500	61	exon	NM_001279604	bgl3	38.4439	61	hypomethylation	0.00424942	0.00531582
615429	chrLG5	22218001	22218500	11	exon	NM_001279604	bgl3	0	11	hypomethylation	0.00097925	0.00154562
618778	chrLG5	29669001	29669500	21	exon	NM_001279727	glut1	0	21	hypomethylation	1.11e-05	3.75e-05
618784	chrLG5	29675501	29676000	113	exon	NM_001279727	glut1	206.865	113	hypermethylation	0.00586783	0.00717829
618785	chrLG5	29679001	29679500	11	exon	NM_001279727	glut1	0	11	hypomethylation	0.00097925	0.00154562
618785	chrLG5	29679001	29679500	11	exon	NM_001279727	glut1	0	11	hypomethylation	0.00097925	0.00154562
618786	chrLG5	29679501	29680000	13	exon	NM_001279727	glut1	0	13	hypomethylation	0.00183717	0.00268686
618787	chrLG5	34771501	34772000	46	exon	NM_001279442	LOC100534529	21.9679	46	hypomethylation	0.00158952	0.00239296
618787	chrLG5	34771501	34772000	46	exon	NM_001279442	LOC100534529	21.9679	46	hypomethylation	0.00158952	0.00239296
618788	chrLG5	34772001	34772500	36	exon	NM_001279442	LOC100534529	7.32265	36	hypomethylation	2.59e-05	7.43e-05
618788	chrLG5	34772001	34772500	36	exon	NM_001279442	LOC100534529	7.32265	36	hypomethylation	2.59e-05	7.43e-05
620919	chrLG6	2727501	2728000	17	exon	NM_001279550	glur2a	0	17	hypomethylation	0.000276113	0.000538955
620920	chrLG6	2728001	2728500	14	exon	NM_001279550	glur2a	0	14	hypomethylation	0.00183717	0.00268686
620920	chrLG6	2728001	2728500	14	exon	NM_001279550	glur2a	0	14	hypomethylation	0.00183717	0.00268686
620926	chrLG6	2742001	2742500	30	exon	NM_001279550	glur2a	3.40493	30	hypomethylation	1.11e-05	3.75e-05
623385	chrLG6	8700501	8701000	132	exon	NM_001282894	LOC100534438	260.477	132	hypermethylation	1.68e-06	7.85e-06
623385	chrLG6	8700501	8701000	132	exon	NM_001282894	LOC100534438	260.477	132	hypermethylation	1.68e-06	7.85e-06
623386	chrLG6	8701001	8701500	78	exon	NM_001282894	LOC100534438	143.007	78	hypermethylation	0.00212686	0.00299093
623386	chrLG6	8701001	8701500	78	exon	NM_001282894	LOC100534438	143.007	78	hypermethylation	0.00212686	0.00299093
623386	chrLG6	8701001	8701500	78	exon	NM_001282894	LOC100534438	143.007	78	hypermethylation	0.00212686	0.00299093
626886	chrLG6	16439001	16439500	38	exon	NM_001279558	c1inh	90.2307	38	hypermethylation	0.000422358	0.000787791
626886	chrLG6	16439001	16439500	38	exon	NM_001279558	c1inh	90.2307	38	hypermethylation	0.000422358	0.000787791
626886	chrLG6	16439001	16439500	38	exon	NM_001279558	c1inh	90.2307	38	hypermethylation	0.000422358	0.000787791
626887	chrLG6	16439501	16440000	26	exon	NM_001279558	c1inh	64.6937	26	hypermethylation	0.00185416	0.00271017
626888	chrLG6	16442001	16442500	32	exon	NM_001279558	c1inh	8.51233	32	hypomethylation	0.00107663	0.00168898
628225	chrLG6	19449001	19449500	33	exon	NM_001279683	Mb	0	33	hypomethylation	1.57e-08	1.64e-07
628226	chrLG6	19449501	19450000	25	exon	NM_001279683	Mb	0	25	hypomethylation	1.57e-06	7.39e-06
628227	chrLG6	19450001	19450500	16	exon	NM_001279683	Mb	1.70247	16	hypomethylation	0.00131833	0.00202815
629977	chrLG6	36312501	36313000	25	exon	NM_001290199	acox1	3.40493	25	hypomethylation	0.000181736	0.000390011
629978	chrLG6	36313001	36313500	34	exon	NM_001290199	acox1	0	34	hypomethylation	4.18e-09	5.73e-08
629979	chrLG6	36314501	36315000	19	exon	NM_001290199	acox1	3.40493	19	hypomethylation	0.00436394	0.00544274
631776	chrLG7	3283501	3284000	54	exon	NM_001279720	myod1	78.4388	54	hypermethylation	2.45e-05	7.1e-05
631777	chrLG7	3284001	3284500	44	exon	NM_001279720	myod1	87.44	44	hypermethylation	1.2e-08	1.34e-07
637494	chrLG7	16310001	16310500	35	exon	NM_001279581	gsdf	7.71529	35	hypomethylation	0.0136065	0.0157392
637495	chrLG7	16311001	16311500	15	exon	NM_001279581	gsdf	0	15	hypomethylation	0.00097925	0.00154562
637495	chrLG7	16311001	16311500	15	exon	NM_001279581	gsdf	0	15	hypomethylation	0.00097925	0.00154562
637774	chrLG7	16960001	16960500	77	exon	NM_001279548	prlr	119.587	77	hypermethylation	2.47e-08	2.44e-07
637775	chrLG7	16960501	16961000	39	exon	NM_001279548	prlr	73.2953	39	hypermethylation	6.8e-07	3.8e-06
637777	chrLG7	16964001	16964500	24	exon	NM_001279548	prlr	3.85765	24	hypomethylation	0.0169593	0.0193764
637778	chrLG7	16965001	16965500	83	exon	NM_001279548	prlr	110.586	83	hypermethylation	4.82e-06	1.9e-05
637779	chrLG7	16965501	16966000	46	exon	NM_001279548	prlr	72.0094	46	hypermethylation	1.32e-05	4.39e-05
643862	chrLG7	31302001	31302500	42	exon	NM_001279455	ghr2	12.8588	42	hypomethylation	0.0490132	0.0532123
643862	chrLG7	31302001	31302500	42	exon	NM_001279455	ghr2	12.8588	42	hypomethylation	0.0490132	0.0532123
643863	chrLG7	31303501	31304000	47	exon	NM_001279455	ghr2	12.8588	47	hypomethylation	0.0133924	0.0155206
648862	chrLG7	43197001	43197500	50	exon	NM_001279504	LOC100534567	84.8682	50	hypermethylation	8.61e-07	4.43e-06
648863	chrLG7	43197501	43198000	39	exon	NM_001279504	LOC100534567	78.4388	39	hypermethylation	5.93e-08	4.81e-07
650131	chrLG7	49772501	49773000	138	exon	NM_001279479	LOC100534558	204.455	138	hypermethylation	4.55e-12	2.11e-10
650132	chrLG7	49778001	49778500	47	exon	NM_001279479	LOC100534558	96.4411	47	hypermethylation	1.14e-09	2.23e-08
650133	chrLG7	49778501	49779000	105	exon	NM_001279479	LOC100534558	167.165	105	hypermethylation	2.03e-11	7.61e-10
654139	chrLG8-24	8385001	8385500	9	exon	NM_001279453	dmc1	0	9	hypomethylation	0.00195752	0.00277391
654139	chrLG8-24	8385001	8385500	9	exon	NM_001279453	dmc1	0	9	hypomethylation	0.00195752	0.00277391
654139	chrLG8-24	8385001	8385500	9	exon	NM_001279453	dmc1	0	9	hypomethylation	0.00195752	0.00277391
654140	chrLG8-24	8385501	8386000	23	exon	NM_001279453	dmc1	0	23	hypomethylation	4.24e-07	2.47e-06
654141	chrLG8-24	8387001	8387500	76	exon	NM_001279453	dmc1	208.526	76	hypermethylation	1.22e-05	4.11e-05
654141	chrLG8-24	8387001	8387500	76	exon	NM_001279453	dmc1	208.526	76	hypermethylation	1.22e-05	4.11e-05
654141	chrLG8-24	8387001	8387500	76	exon	NM_001279453	dmc1	208.526	76	hypermethylation	1.22e-05	4.11e-05
654142	chrLG8-24	27904001	27904500	3	exon	NM_001282889	LOC100694532	25.1004	3	hypermethylation	0.00131833	0.00202815
654143	chrLG8-24	27906501	27907000	10	exon	NM_001282889	LOC100694532	0	10	hypomethylation	0.00097925	0.00154562
654143	chrLG8-24	27906501	27907000	10	exon	NM_001282889	LOC100694532	0	10	hypomethylation	0.00097925	0.00154562
654144	chrLG8-24	27910501	27911000	16	exon	NM_001282889	LOC100694532	0	16	hypomethylation	7.68e-05	0.00018535
654146	chrLG8-24	27913001	27913500	21	exon	NM_001282889	LOC100694532	0	21	hypomethylation	3.01e-06	1.25e-05
654146	chrLG8-24	27913001	27913500	21	exon	NM_001282889	LOC100694532	0	21	hypomethylation	3.01e-06	1.25e-05
654146	chrLG8-24	27913001	27913500	21	exon	NM_001282889	LOC100694532	0	21	hypomethylation	3.01e-06	1.25e-05
654147	chrLG8-24	27919001	27919500	19	exon	NM_001282889	LOC100694532	3.86159	19	hypomethylation	0.000916869	0.00153223
654147	chrLG8-24	27919001	27919500	19	exon	NM_001282889	LOC100694532	3.86159	19	hypomethylation	0.000916869	0.00153223
654147	chrLG8-24	27919001	27919500	19	exon	NM_001282889	LOC100694532	3.86159	19	hypomethylation	0.000916869	0.00153223
654148	chrLG8-24	27921501	27922000	13	exon	NM_001282889	LOC100694532	0	13	hypomethylation	0.000980413	0.00154562
602772	chrLG4	19952001	19952500	58	intron	NM_001279703	LOC100534478	132.416	58	hypermethylation	0.0497566	0.0540014
454637	chrLG1	27691501	27692000	22	intron	NM_001279757	LOC100534505	6.18292	22	hypomethylation	0.000885647	0.00148698
454638	chrLG1	27692001	27692500	33	intron	NM_001279757	LOC100534505	6.18292	33	hypomethylation	1.67e-06	7.83e-06
454639	chrLG1	27692501	27693000	48	intron	NM_001279757	LOC100534505	14.4268	48	hypomethylation	4.65e-07	2.68e-06
454640	chrLG1	27693001	27693500	76	intron	NM_001279757	LOC100534505	51.5243	76	hypomethylation	4e-05	0.00010792
454641	chrLG1	27696001	27696500	45	intron	NM_001279757	LOC100534505	16.4878	45	hypomethylation	7.3e-06	2.68e-05
454642	chrLG1	27696501	27697000	58	intron	NM_001279757	LOC100534505	8.24389	58	hypomethylation	1.46e-11	5.78e-10
454643	chrLG1	27697001	27697500	37	intron	NM_001279757	LOC100534505	0	37	hypomethylation	1.17e-10	3.21e-09
454644	chrLG1	27697501	27698000	24	intron	NM_001279757	LOC100534505	0	24	hypomethylation	2.2e-07	1.42e-06
454645	chrLG1	27698501	27699000	89	intron	NM_001279757	LOC100534505	193.731	89	hypermethylation	0.0365287	0.0401702
454646	chrLG1	27701501	27702000	31	intron	NM_001279757	LOC100534505	8.24389	31	hypomethylation	4.27e-05	0.000113086
454647	chrLG1	27702001	27702500	29	intron	NM_001279757	LOC100534505	0	29	hypomethylation	4.18e-09	5.73e-08
454648	chrLG1	27702501	27703000	13	intron	NM_001279757	LOC100534505	0	13	hypomethylation	0.000521183	0.000927447
454649	chrLG1	27705501	27706000	51	intron	NM_001279757	LOC100534505	26.7926	51	hypomethylation	5.75e-05	0.000148211
454649	chrLG1	27705501	27706000	51	intron	NM_001279757	LOC100534505	26.7926	51	hypomethylation	5.75e-05	0.000148211
457029	chrLG10	2186501	2187000	24	intron	NM_001279692	LOC100534473	3.38521	24	hypomethylation	8.57e-10	1.72e-08
457030	chrLG10	2188001	2188500	14	intron	NM_001279692	LOC100534473	0	14	hypomethylation	2.2e-07	1.42e-06
457031	chrLG10	2188501	2189000	20	intron	NM_001279692	LOC100534473	0	20	hypomethylation	1.54e-09	2.78e-08
457032	chrLG10	2189001	2189500	12	intron	NM_001279692	LOC100534473	0	12	hypomethylation	3.01e-06	1.25e-05
466420	chrLG11	13629501	13630000	52	intron	NM_001279552	LOC100691260	136.139	52	hypermethylation	0.000165845	0.000360575
466420	chrLG11	13629501	13630000	52	intron	NM_001279552	LOC100691260	136.139	52	hypermethylation	0.000165845	0.000360575
466421	chrLG11	13634501	13635000	18	intron	NM_001279552	LOC100691260	3.72984	18	hypomethylation	0.00261354	0.0036093
466422	chrLG11	13635001	13635500	39	intron	NM_001279552	LOC100691260	18.6492	39	hypomethylation	0.00186826	0.00272637
466423	chrLG11	13635501	13636000	56	intron	NM_001279552	LOC100691260	35.4335	56	hypomethylation	0.00224225	0.00314292
466424	chrLG11	13638501	13639000	9	intron	NM_001279552	LOC100691260	0	9	hypomethylation	0.00391328	0.00492104
467309	chrLG11	15549501	15550000	31	intron	NM_001279463	rpl18	0	31	hypomethylation	8.1e-09	9.72e-08
467310	chrLG11	15550001	15550500	53	intron	NM_001279463	rpl18	18.6492	53	hypomethylation	8.44e-06	3.06e-05
467310	chrLG11	15550001	15550500	53	intron	NM_001279463	rpl18	18.6492	53	hypomethylation	8.44e-06	3.06e-05
467311	chrLG11	15552001	15552500	76	intron	NM_001279463	rpl18	152.924	76	hypermethylation	0.0116622	0.0136401
467311	chrLG11	15552001	15552500	76	intron	NM_001279463	rpl18	152.924	76	hypermethylation	0.0116622	0.0136401
467311	chrLG11	15552001	15552500	76	intron	NM_001279463	rpl18	152.924	76	hypermethylation	0.0116622	0.0136401
467312	chrLG11	15552501	15553000	88	intron	NM_001279463	rpl18	192.087	88	hypermethylation	0.000740718	0.00127037
470262	chrLG11	22468001	22468500	73	intron	NM_001279577	rspo1	152.924	73	hypermethylation	0.0056081	0.00687546
470263	chrLG11	22468501	22469000	87	intron	NM_001279577	rspo1	175.303	87	hypermethylation	0.00554441	0.0068028
472570	chrLG11	28306001	28306500	49	intron	NM_001279760	LOC100534509	121.22	49	hypermethylation	0.000864892	0.00146076
472571	chrLG11	28306501	28307000	66	intron	NM_001279760	LOC100534509	132.409	66	hypermethylation	0.0168016	0.0192076
472572	chrLG11	28307501	28308000	49	intron	NM_001279760	LOC100534509	16.7843	49	hypomethylation	1.04e-05	3.69e-05
473895	chrLG12	813501	814000	93	intron	NM_001279560	ftz-f1	179.066	93	hypermethylation	0.00785422	0.00940369
473896	chrLG12	816501	817000	44	intron	NM_001279560	ftz-f1	16.7874	44	hypomethylation	0.000208018	0.000440409
473896	chrLG12	816501	817000	44	intron	NM_001279560	ftz-f1	16.7874	44	hypomethylation	0.000208018	0.000440409
473897	chrLG12	818501	819000	21	intron	NM_001279560	ftz-f1	3.73054	21	hypomethylation	0.000537698	0.000949977
473898	chrLG12	821001	821500	21	intron	NM_001279560	ftz-f1	0	21	hypomethylation	5.78e-06	2.16e-05
473899	chrLG12	821501	822000	24	intron	NM_001279560	ftz-f1	0	24	hypomethylation	8.16e-07	4.21e-06
473900	chrLG12	822001	822500	13	intron	NM_001279560	ftz-f1	0	13	hypomethylation	0.00183717	0.00268686
473901	chrLG12	822501	823000	12	intron	NM_001279560	ftz-f1	0	12	hypomethylation	0.0034275	0.0044357
482230	chrLG12	20834001	20834500	28	intron	NM_001279601	ghr1	0	28	hypomethylation	5.88e-08	4.78e-07
482231	chrLG12	20841001	20841500	87	intron	NM_001279601	ghr1	39.1706	87	hypomethylation	9.33e-07	4.78e-06
482232	chrLG12	20841501	20842000	73	intron	NM_001279601	ghr1	26.1138	73	hypomethylation	2.16e-07	1.42e-06
482233	chrLG12	20842001	20842500	25	intron	NM_001279601	ghr1	7.46107	25	hypomethylation	0.0021191	0.00298039
482234	chrLG12	20842501	20843000	13	intron	NM_001279601	ghr1	0	13	hypomethylation	0.00183717	0.00268686
482235	chrLG12	20847501	20848000	14	intron	NM_001279601	ghr1	0	14	hypomethylation	0.000980413	0.00154562
482236	chrLG12	20849501	20850000	45	intron	NM_001279601	ghr1	14.9221	45	hypomethylation	3.09e-05	8.69e-05
482236	chrLG12	20849501	20850000	45	intron	NM_001279601	ghr1	14.9221	45	hypomethylation	3.09e-05	8.69e-05
482236	chrLG12	20849501	20850000	45	intron	NM_001279601	ghr1	14.9221	45	hypomethylation	3.09e-05	8.69e-05
482237	chrLG12	20850001	20850500	22	intron	NM_001279601	ghr1	5.5958	22	hypomethylation	0.00152433	0.00230932
483863	chrLG12	24662001	24662500	11	intron	NM_001279622	prlr2	0	11	hypomethylation	0.00097925	0.00154562
483864	chrLG12	24664001	24664500	9	intron	NM_001279622	prlr2	0	9	hypomethylation	0.00391328	0.00492104
483865	chrLG12	24674001	24674500	57	intron	NM_001279622	prlr2	22.3832	57	hypomethylation	1.54e-05	5.01e-05
483866	chrLG12	24674501	24675000	20	intron	NM_001279622	prlr2	1.86527	20	hypomethylation	0.000491667	0.000902396
483867	chrLG12	24676001	24676500	79	intron	NM_001279622	prlr2	46.6317	79	hypomethylation	0.000197498	0.000420459
483868	chrLG12	24676501	24677000	58	intron	NM_001279622	prlr2	16.7874	58	hypomethylation	6.4e-07	3.6e-06
483869	chrLG12	32463001	32463500	216	intron	NM_001279767	LOC100534511	471.913	216	hypermethylation	2.33e-08	2.33e-07
483870	chrLG12	32463501	32464000	166	intron	NM_001279767	LOC100534511	322.691	166	hypermethylation	0.000319879	0.000612403
487011	chrLG13	5381501	5382000	146	intron	NM_001279648	LOC100534432	333.854	146	hypermethylation	1.28e-05	4.28e-05
487012	chrLG13	5382001	5382500	150	intron	NM_001279648	LOC100534432	345.5	150	hypermethylation	8.99e-06	3.22e-05
487012	chrLG13	5382001	5382500	150	intron	NM_001279648	LOC100534432	345.5	150	hypermethylation	8.99e-06	3.22e-05
487012	chrLG13	5382001	5382500	150	intron	NM_001279648	LOC100534432	345.5	150	hypermethylation	8.99e-06	3.22e-05
491821	chrLG13	15929501	15930000	39	intron	NM_001279595	gth-rii	7.76404	39	hypomethylation	2.02e-06	9.3e-06
491822	chrLG13	15930001	15930500	33	intron	NM_001279595	gth-rii	0	33	hypomethylation	1.05e-08	1.19e-07
491822	chrLG13	15930001	15930500	33	intron	NM_001279595	gth-rii	0	33	hypomethylation	1.05e-08	1.19e-07
491823	chrLG13	15930501	15931000	43	intron	NM_001279595	gth-rii	0	43	hypomethylation	8.77e-12	3.68e-10
491823	chrLG13	15930501	15931000	43	intron	NM_001279595	gth-rii	0	43	hypomethylation	8.77e-12	3.68e-10
491824	chrLG13	15931001	15931500	30	intron	NM_001279595	gth-rii	0	30	hypomethylation	8.1e-09	9.72e-08
491824	chrLG13	15931001	15931500	30	intron	NM_001279595	gth-rii	0	30	hypomethylation	8.1e-09	9.72e-08
491825	chrLG13	15932501	15933000	22	intron	NM_001279595	gth-rii	0	22	hypomethylation	3.01e-06	1.25e-05
491826	chrLG13	15933001	15933500	20	intron	NM_001279595	gth-rii	0	20	hypomethylation	1.11e-05	3.75e-05
491827	chrLG13	15934501	15935000	130	intron	NM_001279595	gth-rii	242.626	130	hypermethylation	0.0319968	0.0354123
491827	chrLG13	15934501	15935000	130	intron	NM_001279595	gth-rii	242.626	130	hypermethylation	0.0319968	0.0354123
491828	chrLG13	15939001	15939500	38	intron	NM_001279595	gth-rii	5.82303	38	hypomethylation	3.19e-07	1.98e-06
491829	chrLG13	15939501	15940000	23	intron	NM_001279595	gth-rii	0	23	hypomethylation	1.57e-06	7.39e-06
491830	chrLG13	15942501	15943000	10	intron	NM_001279595	gth-rii	0	10	hypomethylation	0.00097925	0.00154562
492731	chrLG13	17887001	17887500	18	intron	NM_001279460	LOC100534548	1.94101	18	hypomethylation	0.000222778	0.000467887
492732	chrLG13	17887501	17888000	21	intron	NM_001279460	LOC100534548	0	21	hypomethylation	3.01e-06	1.25e-05
492733	chrLG13	17888001	17888500	9	intron	NM_001279460	LOC100534548	0	9	hypomethylation	0.00391328	0.00492104
492734	chrLG13	17889001	17889500	28	intron	NM_001279460	LOC100534548	3.88202	28	hypomethylation	1.11e-05	3.75e-05
495552	chrLG13	27948001	27948500	22	intron	NM_001279590	LOC100534396	0	22	hypomethylation	3.01e-06	1.25e-05
495553	chrLG13	27950001	27950500	92	intron	NM_001279590	LOC100534396	52.4073	92	hypomethylation	3.19e-06	1.31e-05
495553	chrLG13	27950001	27950500	92	intron	NM_001279590	LOC100534396	52.4073	92	hypomethylation	3.19e-06	1.31e-05
495553	chrLG13	27950001	27950500	92	intron	NM_001279590	LOC100534396	52.4073	92	hypomethylation	3.19e-06	1.31e-05
498846	chrLG15	2961501	2962000	76	intron	NM_001279735	thbs1a	183.091	76	hypermethylation	0.0479821	0.052141
499164	chrLG15	3617501	3618000	36	intron	NM_001279774	LOC100534515	110.706	36	hypermethylation	0.00666084	0.00808099
499165	chrLG15	3619001	3619500	19	intron	NM_001279774	LOC100534515	0	19	hypomethylation	3.01e-06	1.25e-05
499166	chrLG15	3619501	3620000	15	intron	NM_001279774	LOC100534515	0	15	hypomethylation	7.68e-05	0.00018535
499167	chrLG15	3622001	3622500	42	intron	NM_001279774	LOC100534515	114.964	42	hypermethylation	0.0265118	0.029601
499168	chrLG15	3622501	3623000	51	intron	NM_001279774	LOC100534515	185.22	51	hypermethylation	9.81e-06	3.49e-05
499169	chrLG15	3623501	3624000	20	intron	NM_001279774	LOC100534515	6.3869	20	hypomethylation	0.000550905	0.000967243
501779	chrLG15	9428501	9429000	14	intron	NM_001279450	rad51	0	14	hypomethylation	0.000145836	0.000320276
501780	chrLG15	9432501	9433000	20	intron	NM_001279450	rad51	0	20	hypomethylation	1.57e-06	7.39e-06
504828	chrLG15	16574001	16574500	89	intron	NM_001279627	LOC100534420	212.897	89	hypermethylation	0.0310058	0.0343594
504829	chrLG15	16578501	16579000	18	intron	NM_001279627	LOC100534420	4.25793	18	hypomethylation	0.000537698	0.000949977
504830	chrLG15	16579001	16579500	14	intron	NM_001279627	LOC100534420	0	14	hypomethylation	0.000145836	0.000320276
506811	chrLG15	21297001	21297500	10	intron	NM_001279439	LOC100534528	0	10	hypomethylation	0.0034275	0.0044357
506812	chrLG15	24387001	24387500	14	intron	NM_001279621	tsh-r	0	14	hypomethylation	0.000145836	0.000320276
506813	chrLG15	24387501	24388000	27	intron	NM_001279621	tsh-r	10.6448	27	hypomethylation	0.00043649	0.000811251
506814	chrLG15	24389501	24390000	155	intron	NM_001279621	tsh-r	340.635	155	hypermethylation	0.0497341	0.0539821
506815	chrLG15	24393001	24393500	47	intron	NM_001279621	tsh-r	31.9345	47	hypomethylation	0.000270923	0.000538955
506815	chrLG15	24393001	24393500	47	intron	NM_001279621	tsh-r	31.9345	47	hypomethylation	0.000270923	0.000538955
506816	chrLG15	24394001	24394500	91	intron	NM_001279621	tsh-r	76.6428	91	hypomethylation	3.84e-05	0.000106007
506816	chrLG15	24394001	24394500	91	intron	NM_001279621	tsh-r	76.6428	91	hypomethylation	3.84e-05	0.000106007
506817	chrLG15	24394501	24395000	46	intron	NM_001279621	tsh-r	6.3869	46	hypomethylation	2.57e-10	6.21e-09
506818	chrLG15	24395001	24395500	40	intron	NM_001279621	tsh-r	17.0317	40	hypomethylation	1.79e-05	5.71e-05
506819	chrLG15	24398001	24398500	75	intron	NM_001279621	tsh-r	46.8373	75	hypomethylation	8.01e-07	4.21e-06
506819	chrLG15	24398001	24398500	75	intron	NM_001279621	tsh-r	46.8373	75	hypomethylation	8.01e-07	4.21e-06
506820	chrLG15	24400001	24400500	50	intron	NM_001279621	tsh-r	127.738	50	hypermethylation	0.0472613	0.0513932
506821	chrLG15	24401001	24401500	133	intron	NM_001279621	tsh-r	83.0297	133	hypomethylation	7.67e-11	2.26e-09
506821	chrLG15	24401001	24401500	133	intron	NM_001279621	tsh-r	83.0297	133	hypomethylation	7.67e-11	2.26e-09
506822	chrLG15	24401501	24402000	57	intron	NM_001279621	tsh-r	27.6766	57	hypomethylation	6.32e-07	3.56e-06
506823	chrLG15	24405001	24405500	50	intron	NM_001279621	tsh-r	23.4186	50	hypomethylation	3.18e-06	1.31e-05
512846	chrLG16-21	14078501	14079000	75	intron	NM_001282896	pxr	144.885	75	hypermethylation	0.00507484	0.0062713
512847	chrLG16-21	14082501	14083000	123	intron	NM_001282896	pxr	286.192	123	hypermethylation	7.73e-08	6.09e-07
512847	chrLG16-21	14082501	14083000	123	intron	NM_001282896	pxr	286.192	123	hypermethylation	7.73e-08	6.09e-07
512848	chrLG16-21	14083001	14083500	152	intron	NM_001282896	pxr	282.614	152	hypermethylation	0.000283194	0.000551101
512848	chrLG16-21	14083001	14083500	152	intron	NM_001282896	pxr	282.614	152	hypermethylation	0.000283194	0.000551101
522527	chrLG17	2079501	2080000	93	intron	NM_001279473	dmrt2b	218.949	93	hypermethylation	4.9e-06	1.93e-05
522528	chrLG17	2080001	2080500	139	intron	NM_001279473	dmrt2b	289.519	139	hypermethylation	1.98e-05	6.26e-05
527388	chrLG17	13429001	13429500	123	intron	NM_001279708	LOC100709074	271.424	123	hypermethylation	4.41e-06	1.75e-05
527388	chrLG17	13429001	13429500	123	intron	NM_001279708	LOC100709074	271.424	123	hypermethylation	4.41e-06	1.75e-05
527388	chrLG17	13429001	13429500	123	intron	NM_001279708	LOC100709074	271.424	123	hypermethylation	4.41e-06	1.75e-05
527389	chrLG17	13429501	13430000	150	intron	NM_001279708	LOC100709074	298.567	150	hypermethylation	6.29e-05	0.000159605
527389	chrLG17	13429501	13430000	150	intron	NM_001279708	LOC100709074	298.567	150	hypermethylation	6.29e-05	0.000159605
527389	chrLG17	13429501	13430000	150	intron	NM_001279708	LOC100709074	298.567	150	hypermethylation	6.29e-05	0.000159605
527390	chrLG17	13430001	13430500	150	intron	NM_001279708	LOC100709074	311.233	150	hypermethylation	9.76e-06	3.47e-05
527390	chrLG17	13430001	13430500	150	intron	NM_001279708	LOC100709074	311.233	150	hypermethylation	9.76e-06	3.47e-05
527542	chrLG17	13779001	13779500	76	intron	NM_001287402	LOC100698762	150.188	76	hypermethylation	0.00588578	0.00719739
527543	chrLG17	13780001	13780500	15	intron	NM_001287402	LOC100698762	1.8095	15	hypomethylation	0.00131833	0.00202815
528850	chrLG17	16737001	16737500	18	intron	NM_001279503	igf-i	0	18	hypomethylation	4.04e-05	0.00010792
528851	chrLG17	16737501	16738000	29	intron	NM_001279503	igf-i	0	29	hypomethylation	3.04e-08	2.76e-07
528852	chrLG17	16738501	16739000	14	intron	NM_001279503	igf-i	0	14	hypomethylation	0.000980413	0.00154562
528853	chrLG17	16739001	16739500	35	intron	NM_001279503	igf-i	0	35	hypomethylation	5.55e-09	7.13e-08
528854	chrLG17	16742001	16742500	11	intron	NM_001279503	igf-i	0	11	hypomethylation	0.00097925	0.00154562
528855	chrLG17	16744501	16745000	19	intron	NM_001279503	igf-i	0	19	hypomethylation	2.12e-05	6.26e-05
528856	chrLG17	16745001	16745500	17	intron	NM_001279503	igf-i	0	17	hypomethylation	0.000145836	0.000320276
528857	chrLG17	16745501	16746000	21	intron	NM_001279503	igf-i	0	21	hypomethylation	5.78e-06	2.16e-05
529482	chrLG17	20102501	20103000	14	intron	NM_001279607	LOC100534402	0	14	hypomethylation	0.000980413	0.00154562
529483	chrLG17	20106001	20106500	25	intron	NM_001279607	LOC100534402	0	25	hypomethylation	4.24e-07	2.47e-06
529484	chrLG17	20106501	20107000	44	intron	NM_001279607	LOC100534402	10.857	44	hypomethylation	5.53e-06	2.15e-05
529485	chrLG17	20107001	20107500	35	intron	NM_001279607	LOC100534402	10.857	35	hypomethylation	0.000250917	0.000519811
529486	chrLG17	20109001	20109500	35	intron	NM_001279607	LOC100534402	14.476	35	hypomethylation	0.00211339	0.00298039
529487	chrLG17	20109501	20110000	18	intron	NM_001279607	LOC100534402	0	18	hypomethylation	4.04e-05	0.00010792
529488	chrLG17	20110001	20110500	25	intron	NM_001279607	LOC100534402	0	25	hypomethylation	4.24e-07	2.47e-06
529489	chrLG17	20111501	20112000	46	intron	NM_001279607	LOC100534402	18.095	46	hypomethylation	0.000180313	0.000388211
529490	chrLG17	20112001	20112500	19	intron	NM_001279607	LOC100534402	0	19	hypomethylation	2.12e-05	6.26e-05
529491	chrLG17	20115001	20115500	66	intron	NM_001279607	LOC100534402	41.6184	66	hypomethylation	0.00183718	0.00268686
529492	chrLG17	20116501	20117000	10	intron	NM_001279607	LOC100534402	0	10	hypomethylation	0.00195752	0.00277391
529493	chrLG17	20119001	20119500	30	intron	NM_001279607	LOC100534402	10.857	30	hypomethylation	0.00224347	0.00314292
536677	chrLG18	4981001	4981500	35	intron	NM_001279579	agrp2	2.31453	35	hypomethylation	8.57e-10	1.72e-08
536678	chrLG18	4981501	4982000	58	intron	NM_001279579	agrp2	23.1453	58	hypomethylation	3.35e-09	4.9e-08
536679	chrLG18	4982001	4982500	31	intron	NM_001279579	agrp2	16.2017	31	hypomethylation	0.000130031	0.000296353
536681	chrLG18	4984501	4985000	41	intron	NM_001279579	agrp2	23.1453	41	hypomethylation	3.02e-05	8.54e-05
541026	chrLG18	15053001	15053500	20	intron	NM_001279779	gpr54	0	20	hypomethylation	4.24e-07	2.47e-06
541027	chrLG18	15053501	15054000	22	intron	NM_001279779	gpr54	0	22	hypomethylation	5.88e-08	4.78e-07
541028	chrLG18	15054001	15054500	22	intron	NM_001279779	gpr54	0	22	hypomethylation	5.88e-08	4.78e-07
541029	chrLG18	15056001	15056500	21	intron	NM_001279779	gpr54	6.94359	21	hypomethylation	0.000327558	0.0006245
541031	chrLG18	15065501	15066000	20	intron	NM_001279779	gpr54	4.62906	20	hypomethylation	6.02e-05	0.000153561
541032	chrLG18	15066001	15066500	20	intron	NM_001279779	gpr54	2.31453	20	hypomethylation	1.54e-05	5.01e-05
552916	chrLG19	19125001	19125500	122	intron	NM_001279737	thbs1b	309.332	122	hypermethylation	0.0133009	0.0154198
552916	chrLG19	19125001	19125500	122	intron	NM_001279737	thbs1b	309.332	122	hypermethylation	0.0133009	0.0154198
552917	chrLG19	19128001	19128500	93	intron	NM_001279737	thbs1b	278.399	93	hypermethylation	0.000278638	0.000543668
552917	chrLG19	19128001	19128500	93	intron	NM_001279737	thbs1b	278.399	93	hypermethylation	0.000278638	0.000543668
552918	chrLG19	19130501	19131000	19	intron	NM_001279737	thbs1b	0	19	hypomethylation	3.01e-06	1.25e-05
552919	chrLG19	19131001	19131500	10	intron	NM_001279737	thbs1b	0	10	hypomethylation	0.0034275	0.0044357
553157	chrLG19	22827501	22828000	10	intron	NM_001279477	er-b2	0	10	hypomethylation	0.0034275	0.0044357
553158	chrLG19	22828001	22828500	37	intron	NM_001279477	er-b2	13.2571	37	hypomethylation	3.41e-06	1.39e-05
553159	chrLG19	22828501	22829000	46	intron	NM_001279477	er-b2	26.5142	46	hypomethylation	2.32e-05	6.76e-05
553160	chrLG19	22829501	22830000	17	intron	NM_001279477	er-b2	0	17	hypomethylation	1.11e-05	3.75e-05
553161	chrLG19	22831001	22831500	11	intron	NM_001279477	er-b2	0	11	hypomethylation	0.000980413	0.00154562
553162	chrLG19	22831501	22832000	17	intron	NM_001279477	er-b2	0	17	hypomethylation	1.11e-05	3.75e-05
553163	chrLG19	22833501	22834000	20	intron	NM_001279477	er-b2	0	20	hypomethylation	8.16e-07	4.21e-06
553164	chrLG19	22834001	22834500	11	intron	NM_001279477	er-b2	0	11	hypomethylation	0.000980413	0.00154562
553165	chrLG19	22834501	22835000	11	intron	NM_001279477	er-b2	0	11	hypomethylation	0.000980413	0.00154562
553166	chrLG19	22835001	22835500	37	intron	NM_001279477	er-b2	4.41903	37	hypomethylation	2.43e-09	3.83e-08
553167	chrLG19	22835501	22836000	41	intron	NM_001279477	er-b2	22.0952	41	hypomethylation	3.42e-05	9.57e-05
553168	chrLG19	22837001	22837500	11	intron	NM_001279477	er-b2	55.2379	11	hypermethylation	0.00369432	0.00475875
553169	chrLG19	22837501	22838000	13	intron	NM_001279477	er-b2	79.5425	13	hypermethylation	4.33e-05	0.000114152
553170	chrLG19	22838001	22838500	43	intron	NM_001279477	er-b2	148.038	43	hypermethylation	0.00103902	0.00163329
553171	chrLG19	22839001	22839500	21	intron	NM_001279477	er-b2	0	21	hypomethylation	4.24e-07	2.47e-06
553172	chrLG19	22839501	22840000	36	intron	NM_001279477	er-b2	0	36	hypomethylation	3.21e-11	1.09e-09
553173	chrLG19	22840001	22840500	21	intron	NM_001279477	er-b2	0	21	hypomethylation	4.24e-07	2.47e-06
553174	chrLG19	22842001	22842500	11	intron	NM_001279477	er-b2	0	11	hypomethylation	0.000980413	0.00154562
553175	chrLG19	22844001	22844500	13	intron	NM_001279477	er-b2	0	13	hypomethylation	0.000276113	0.000538955
553176	chrLG19	22847001	22847500	24	intron	NM_001279477	er-b2	4.41903	24	hypomethylation	1.11e-05	3.75e-05
553177	chrLG19	22848001	22848500	57	intron	NM_001279477	er-b2	159.085	57	hypermethylation	0.0220978	0.0249004
553177	chrLG19	22848001	22848500	57	intron	NM_001279477	er-b2	159.085	57	hypermethylation	0.0220978	0.0249004
553178	chrLG19	22849501	22850000	28	intron	NM_001279477	er-b2	6.62855	28	hypomethylation	4.97e-06	1.95e-05
553179	chrLG19	22852501	22853000	11	intron	NM_001279477	er-b2	0	11	hypomethylation	0.000980413	0.00154562
553180	chrLG19	22853501	22854000	20	intron	NM_001279477	er-b2	0	20	hypomethylation	8.16e-07	4.21e-06
553181	chrLG19	22854001	22854500	49	intron	NM_001279477	er-b2	0	49	hypomethylation	5.15e-15	7.19e-13
553181	chrLG19	22854001	22854500	49	intron	NM_001279477	er-b2	0	49	hypomethylation	5.15e-15	7.19e-13
553182	chrLG19	22854501	22855000	39	intron	NM_001279477	er-b2	8.83806	39	hypomethylation	4.88e-08	4.19e-07
553183	chrLG19	22855001	22855500	42	intron	NM_001279477	er-b2	13.2571	42	hypomethylation	1.74e-07	1.23e-06
553184	chrLG19	22855501	22856000	9	intron	NM_001279477	er-b2	0	9	hypomethylation	0.00097925	0.00154562
553185	chrLG19	22859501	22860000	38	intron	NM_001279477	er-b2	19.8856	38	hypomethylation	5.93e-05	0.000152348
553186	chrLG19	22860001	22860500	75	intron	NM_001279477	er-b2	53.0284	75	hypomethylation	1.51e-06	7.3e-06
553186	chrLG19	22860001	22860500	75	intron	NM_001279477	er-b2	53.0284	75	hypomethylation	1.51e-06	7.3e-06
553187	chrLG19	22862001	22862500	17	intron	NM_001279477	er-b2	61.8664	17	hypermethylation	0.0302535	0.0335706
553188	chrLG19	22863501	22864000	28	intron	NM_001279477	er-b2	6.62855	28	hypomethylation	4.97e-06	1.95e-05
553188	chrLG19	22863501	22864000	28	intron	NM_001279477	er-b2	6.62855	28	hypomethylation	4.97e-06	1.95e-05
553189	chrLG19	22864001	22864500	37	intron	NM_001279477	er-b2	15.4666	37	hypomethylation	1.35e-05	4.46e-05
553189	chrLG19	22864001	22864500	37	intron	NM_001279477	er-b2	15.4666	37	hypomethylation	1.35e-05	4.46e-05
553193	chrLG19	22869001	22869500	12	intron	NM_001279477	er-b2	0	12	hypomethylation	0.000521183	0.000927447
553194	chrLG19	22869501	22870000	21	intron	NM_001279477	er-b2	6.62855	21	hypomethylation	0.000885647	0.00148698
553196	chrLG19	22871001	22871500	30	intron	NM_001279477	er-b2	106.057	30	hypermethylation	0.00568638	0.00696242
553197	chrLG19	22871501	22872000	49	intron	NM_001279477	er-b2	154.666	49	hypermethylation	0.00296003	0.00404549
553198	chrLG19	22873501	22874000	79	intron	NM_001279477	er-b2	214.323	79	hypermethylation	0.012506	0.0145708
557979	chrLG2	7242001	7242500	37	intron	NM_001279478	glur2b	17.2613	37	hypomethylation	1.26e-06	6.25e-06
557980	chrLG2	7242501	7243000	99	intron	NM_001279478	glur2b	69.0453	99	hypomethylation	3.31e-11	1.12e-09
557981	chrLG2	7244001	7244500	22	intron	NM_001279478	glur2b	0	22	hypomethylation	3.04e-08	2.76e-07
557982	chrLG2	7245501	7246000	21	intron	NM_001279478	glur2b	0	21	hypomethylation	5.88e-08	4.78e-07
557983	chrLG2	7249001	7249500	33	intron	NM_001279478	glur2b	14.7954	33	hypomethylation	5.53e-06	2.15e-05
557986	chrLG2	7252501	7253000	12	intron	NM_001279478	glur2b	0	12	hypomethylation	0.000276113	0.000538955
557986	chrLG2	7252501	7253000	12	intron	NM_001279478	glur2b	0	12	hypomethylation	0.000276113	0.000538955
557987	chrLG2	7253001	7253500	20	intron	NM_001279478	glur2b	0	20	hypomethylation	2.2e-07	1.42e-06
557988	chrLG2	7253501	7254000	52	intron	NM_001279478	glur2b	24.659	52	hypomethylation	1.39e-08	1.53e-07
557989	chrLG2	7254001	7254500	58	intron	NM_001279478	glur2b	24.659	58	hypomethylation	2.98e-10	7.07e-09
557990	chrLG2	7254501	7255000	29	intron	NM_001279478	glur2b	4.93181	29	hypomethylation	8.12e-08	6.33e-07
557991	chrLG2	7255001	7255500	13	intron	NM_001279478	glur2b	0	13	hypomethylation	7.68e-05	0.00018535
557992	chrLG2	7255501	7256000	20	intron	NM_001279478	glur2b	0	20	hypomethylation	2.2e-07	1.42e-06
557993	chrLG2	7257001	7257500	61	intron	NM_001279478	glur2b	29.5908	61	hypomethylation	1.17e-09	2.29e-08
557994	chrLG2	7257501	7258000	61	intron	NM_001279478	glur2b	19.7272	61	hypomethylation	4.9e-12	2.24e-10
557995	chrLG2	7258001	7258500	11	intron	NM_001279478	glur2b	0	11	hypomethylation	0.000521183	0.000927447
557997	chrLG2	7263001	7263500	36	intron	NM_001279478	glur2b	19.7272	36	hypomethylation	1.79e-05	5.71e-05
557998	chrLG2	7267001	7267500	9	intron	NM_001279478	glur2b	0	9	hypomethylation	0.0034275	0.0044357
557999	chrLG2	7267501	7268000	29	intron	NM_001279478	glur2b	0	29	hypomethylation	4.26e-10	9.44e-09
558000	chrLG2	7268001	7268500	36	intron	NM_001279478	glur2b	19.7272	36	hypomethylation	1.79e-05	5.71e-05
558001	chrLG2	7271501	7272000	23	intron	NM_001279478	glur2b	4.93181	23	hypomethylation	1.31e-05	4.37e-05
558002	chrLG2	7272001	7272500	28	intron	NM_001279478	glur2b	0	28	hypomethylation	1.54e-09	2.78e-08
558003	chrLG2	7272501	7273000	16	intron	NM_001279478	glur2b	0	16	hypomethylation	5.78e-06	2.16e-05
558004	chrLG2	7274501	7275000	22	intron	NM_001279478	glur2b	4.93181	22	hypomethylation	2.27e-05	6.65e-05
558005	chrLG2	7275001	7275500	22	intron	NM_001279478	glur2b	2.4659	22	hypomethylation	1.43e-06	6.93e-06
558006	chrLG2	7279501	7280000	29	intron	NM_001279478	glur2b	9.86361	29	hypomethylation	5.67e-06	2.16e-05
563425	chrLG2	20189001	20189500	98	intron	NM_001279651	atp7a	300.84	98	hypermethylation	0.0346766	0.0382514
563425	chrLG2	20189001	20189500	98	intron	NM_001279651	atp7a	300.84	98	hypermethylation	0.0346766	0.0382514
563427	chrLG2	20191001	20191500	122	intron	NM_001279651	atp7a	369.885	122	hypermethylation	0.020488	0.0231674
563429	chrLG2	20194501	20195000	81	intron	NM_001279651	atp7a	32.0567	81	hypomethylation	2.83e-14	2.88e-12
563430	chrLG2	20195001	20195500	53	intron	NM_001279651	atp7a	14.7954	53	hypomethylation	1.52e-11	6e-10
569243	chrLG20	13644501	13645000	27	intron	NM_001279655	l32	8.00949	27	hypomethylation	0.00019356	0.000413118
569243	chrLG20	13644501	13645000	27	intron	NM_001279655	l32	8.00949	27	hypomethylation	0.00019356	0.000413118
569244	chrLG20	26348001	26348500	43	intron	NM_001289636	LOC100534460	20.0237	43	hypomethylation	0.000119881	0.00027461
571453	chrLG22	255001	255500	106	intron	NM_001279536	hsd17b8	298.272	106	hypermethylation	0.000725433	0.0012488
571453	chrLG22	255001	255500	106	intron	NM_001279536	hsd17b8	298.272	106	hypermethylation	0.000725433	0.0012488
571453	chrLG22	255001	255500	106	intron	NM_001279536	hsd17b8	298.272	106	hypermethylation	0.000725433	0.0012488
571453	chrLG22	255001	255500	106	intron	NM_001279536	hsd17b8	298.272	106	hypermethylation	0.000725433	0.0012488
571453	chrLG22	255001	255500	106	intron	NM_001279536	hsd17b8	298.272	106	hypermethylation	0.000725433	0.0012488
571453	chrLG22	255001	255500	106	intron	NM_001279536	hsd17b8	298.272	106	hypermethylation	0.000725433	0.0012488
571453	chrLG22	255001	255500	106	intron	NM_001279536	hsd17b8	298.272	106	hypermethylation	0.000725433	0.0012488
571453	chrLG22	255001	255500	106	intron	NM_001279536	hsd17b8	298.272	106	hypermethylation	0.000725433	0.0012488
571454	chrLG22	255501	256000	61	intron	NM_001279536	hsd17b8	209.008	61	hypermethylation	7.64e-05	0.00018535
571454	chrLG22	255501	256000	61	intron	NM_001279536	hsd17b8	209.008	61	hypermethylation	7.64e-05	0.00018535
573878	chrLG22	6515001	6515500	47	intron	NM_001279677	granzyme	30.4804	47	hypomethylation	0.000105781	0.000247505
573879	chrLG22	6515501	6516000	56	intron	NM_001279677	granzyme	26.126	56	hypomethylation	1.89e-07	1.31e-06
573879	chrLG22	6515501	6516000	56	intron	NM_001279677	granzyme	26.126	56	hypomethylation	1.89e-07	1.31e-06
573880	chrLG22	6516001	6516500	34	intron	NM_001279677	granzyme	0	34	hypomethylation	1.17e-10	3.21e-09
573932	chrLG22	6680001	6680500	176	intron	NM_001279647	ef-1a	446.32	176	hypermethylation	0.00201163	0.0028483
573932	chrLG22	6680001	6680500	176	intron	NM_001279647	ef-1a	446.32	176	hypermethylation	0.00201163	0.0028483
573933	chrLG22	6680501	6681000	229	intron	NM_001279647	ef-1a	613.962	229	hypermethylation	2e-05	6.26e-05
573934	chrLG22	6697001	6697500	37	intron	NM_001279647	ef-1a	17.4174	37	hypomethylation	3.09e-05	8.69e-05
573935	chrLG22	6705001	6705500	16	intron	NM_001279647	ef-1a	0	16	hypomethylation	2.12e-05	6.26e-05
573936	chrLG22	6708501	6709000	10	intron	NM_001279647	ef-1a	0	10	hypomethylation	0.0034275	0.0044357
575107	chrLG22	9444501	9445000	69	intron	NM_001279542	cndp2	54.4292	69	hypomethylation	4e-05	0.00010792
575108	chrLG22	9445001	9445500	16	intron	NM_001279542	cndp2	0	16	hypomethylation	2.12e-05	6.26e-05
575108	chrLG22	9445001	9445500	16	intron	NM_001279542	cndp2	0	16	hypomethylation	2.12e-05	6.26e-05
575109	chrLG22	9451001	9451500	10	intron	NM_001279542	cndp2	0	10	hypomethylation	0.0034275	0.0044357
575110	chrLG22	9452001	9452500	16	intron	NM_001279542	cndp2	0	16	hypomethylation	2.12e-05	6.26e-05
575111	chrLG22	9452501	9453000	12	intron	NM_001279542	cndp2	0	12	hypomethylation	0.000521183	0.000927447
575112	chrLG22	9469501	9470000	28	intron	NM_001279542	cndp2	0	28	hypomethylation	1.05e-08	1.19e-07
575113	chrLG22	9470001	9470500	33	intron	NM_001279542	cndp2	2.17717	33	hypomethylation	9.65e-09	1.13e-07
575114	chrLG22	9478001	9478500	5	intron	NM_001279542	cndp2	32.6575	5	hypermethylation	0.00664208	0.00806234
575115	chrLG22	9478501	9479000	14	intron	NM_001279542	cndp2	60.9607	14	hypermethylation	0.00465245	0.00577438
575116	chrLG22	9481001	9481500	20	intron	NM_001279542	cndp2	2.17717	20	hypomethylation	2.78e-05	7.9e-05
575117	chrLG22	9483001	9483500	10	intron	NM_001279542	cndp2	0	10	hypomethylation	0.0034275	0.0044357
575118	chrLG22	9484501	9485000	22	intron	NM_001279542	cndp2	8.70868	22	hypomethylation	0.000829453	0.00140665
575119	chrLG22	9487001	9487500	14	intron	NM_001279542	cndp2	0	14	hypomethylation	0.000145836	0.000320276
575119	chrLG22	9487001	9487500	14	intron	NM_001279542	cndp2	0	14	hypomethylation	0.000145836	0.000320276
581272	chrLG22	23805001	23805500	39	intron	NM_001279634	LOC100534425	21.7717	39	hypomethylation	0.000119881	0.00027461
581273	chrLG22	23805501	23806000	31	intron	NM_001279634	LOC100534425	8.70868	31	hypomethylation	5.67e-06	2.16e-05
581273	chrLG22	23805501	23806000	31	intron	NM_001279634	LOC100534425	8.70868	31	hypomethylation	5.67e-06	2.16e-05
581553	chrLG22	24631001	24631500	21	intron	NM_001282897	col1a2	4.35434	21	hypomethylation	6.02e-05	0.000153561
581553	chrLG22	24631001	24631500	21	intron	NM_001282897	col1a2	4.35434	21	hypomethylation	6.02e-05	0.000153561
581554	chrLG22	24633001	24633500	36	intron	NM_001282897	col1a2	19.5945	36	hypomethylation	0.000208018	0.000440409
581554	chrLG22	24633001	24633500	36	intron	NM_001282897	col1a2	19.5945	36	hypomethylation	0.000208018	0.000440409
581554	chrLG22	24633001	24633500	36	intron	NM_001282897	col1a2	19.5945	36	hypomethylation	0.000208018	0.000440409
581555	chrLG22	24636001	24636500	30	intron	NM_001282897	col1a2	2.17717	30	hypomethylation	2e-08	2.03e-07
581555	chrLG22	24636001	24636500	30	intron	NM_001282897	col1a2	2.17717	30	hypomethylation	2e-08	2.03e-07
581555	chrLG22	24636001	24636500	30	intron	NM_001282897	col1a2	2.17717	30	hypomethylation	2e-08	2.03e-07
581556	chrLG22	24636501	24637000	24	intron	NM_001282897	col1a2	0	24	hypomethylation	3.04e-08	2.76e-07
581556	chrLG22	24636501	24637000	24	intron	NM_001282897	col1a2	0	24	hypomethylation	3.04e-08	2.76e-07
581557	chrLG22	24643501	24644000	48	intron	NM_001282897	col1a2	134.984	48	hypermethylation	0.0264767	0.029568
581557	chrLG22	24643501	24644000	48	intron	NM_001282897	col1a2	134.984	48	hypermethylation	0.0264767	0.029568
581741	chrLG22	25069001	25069500	22	intron	NM_001279700	granulin	2.17717	22	hypomethylation	8.55e-06	3.08e-05
581742	chrLG22	25776501	25777000	106	intron	NM_001279730	cck-1	71.8466	106	hypomethylation	4.48e-09	6.06e-08
581743	chrLG22	25777001	25777500	86	intron	NM_001279730	cck-1	41.3662	86	hypomethylation	2.14e-10	5.48e-09
581744	chrLG22	25777501	25778000	54	intron	NM_001279730	cck-1	21.7717	54	hypomethylation	5.95e-08	4.82e-07
581744	chrLG22	25777501	25778000	54	intron	NM_001279730	cck-1	21.7717	54	hypomethylation	5.95e-08	4.82e-07
589643	chrLG23	18626501	18627000	17	intron	NM_001279513	dio1	0	17	hypomethylation	1.14e-07	8.35e-07
589644	chrLG23	18627001	18627500	10	intron	NM_001279513	dio1	0	10	hypomethylation	0.000276113	0.000538955
589644	chrLG23	18627001	18627500	10	intron	NM_001279513	dio1	0	10	hypomethylation	0.000276113	0.000538955
590033	chrLG3	1080501	1081000	12	intron	NM_001285397	LOC100702495	0	12	hypomethylation	7.68e-05	0.00018535
590034	chrLG3	1081001	1081500	77	intron	NM_001285397	LOC100702495	62.2244	77	hypomethylation	1.53e-09	2.78e-08
590035	chrLG3	1082001	1082500	83	intron	NM_001285397	LOC100702495	283.743	83	hypermethylation	0.0392699	0.043046
590037	chrLG3	1084001	1084500	44	intron	NM_001285397	LOC100702495	27.3787	44	hypomethylation	3.21e-07	1.99e-06
590038	chrLG3	1085501	1086000	31	intron	NM_001285397	LOC100702495	2.48898	31	hypomethylation	2.53e-10	6.12e-09
590040	chrLG3	1093501	1094000	77	intron	NM_001285397	LOC100702495	72.1803	77	hypomethylation	4.84e-08	4.18e-07
590041	chrLG3	1094001	1094500	61	intron	NM_001285397	LOC100702495	54.7575	61	hypomethylation	6.87e-07	3.84e-06
590042	chrLG3	1094501	1095000	85	intron	NM_001285397	LOC100702495	89.6032	85	hypermethylation	1.55e-07	1.11e-06
590044	chrLG3	1103501	1104000	12	intron	NM_001285397	LOC100702495	0	12	hypomethylation	7.68e-05	0.00018535
590045	chrLG3	1109501	1110000	45	intron	NM_001285397	LOC100702495	34.8457	45	hypomethylation	3.98e-06	1.6e-05
590046	chrLG3	1111001	1111500	127	intron	NM_001285397	LOC100702495	435.571	127	hypermethylation	0.00966058	0.0114178
590047	chrLG3	1111501	1112000	157	intron	NM_001285397	LOC100702495	510.24	157	hypermethylation	0.0235902	0.02649
591831	chrLG3	5560001	5560500	21	intron	NM_001282890	LOC100708649	0	21	hypomethylation	8.1e-09	9.72e-08
598215	chrLG4	8341501	8342000	81	intron	NM_001279802	LOC100534527	200.631	81	hypermethylation	0.00235672	0.00328994
598216	chrLG4	8342001	8342500	70	intron	NM_001279802	LOC100534527	162.511	70	hypermethylation	0.021903	0.0246869
598216	chrLG4	8342001	8342500	70	intron	NM_001279802	LOC100534527	162.511	70	hypermethylation	0.021903	0.0246869
598481	chrLG4	8926501	8927000	87	intron	NM_001279741	LOC100534496	202.637	87	hypermethylation	0.00814654	0.00973239
598481	chrLG4	8926501	8927000	87	intron	NM_001279741	LOC100534496	202.637	87	hypermethylation	0.00814654	0.00973239
598482	chrLG4	8927501	8928000	14	intron	NM_001279741	LOC100534496	0	14	hypomethylation	0.000276113	0.000538955
598482	chrLG4	8927501	8928000	14	intron	NM_001279741	LOC100534496	0	14	hypomethylation	0.000276113	0.000538955
599754	chrLG4	12270001	12270500	9	intron	NM_001279444	col1a1	0	9	hypomethylation	0.00195752	0.00277391
599755	chrLG4	12272001	12272500	20	intron	NM_001279444	col1a1	4.01262	20	hypomethylation	0.000313464	0.000603762
599756	chrLG4	12274001	12274500	9	intron	NM_001279444	col1a1	0	9	hypomethylation	0.00195752	0.00277391
599757	chrLG4	12279501	12280000	10	intron	NM_001279444	col1a1	0	10	hypomethylation	0.0034275	0.0044357
599757	chrLG4	12279501	12280000	10	intron	NM_001279444	col1a1	0	10	hypomethylation	0.0034275	0.0044357
599757	chrLG4	12279501	12280000	10	intron	NM_001279444	col1a1	0	10	hypomethylation	0.0034275	0.0044357
599758	chrLG4	12280501	12281000	21	intron	NM_001279444	col1a1	0	21	hypomethylation	1.57e-06	7.39e-06
599758	chrLG4	12280501	12281000	21	intron	NM_001279444	col1a1	0	21	hypomethylation	1.57e-06	7.39e-06
599759	chrLG4	12281001	12281500	26	intron	NM_001279444	col1a1	0	26	hypomethylation	3.04e-08	2.76e-07
599759	chrLG4	12281001	12281500	26	intron	NM_001279444	col1a1	0	26	hypomethylation	3.04e-08	2.76e-07
599759	chrLG4	12281001	12281500	26	intron	NM_001279444	col1a1	0	26	hypomethylation	3.04e-08	2.76e-07
599760	chrLG4	12282501	12283000	69	intron	NM_001279444	col1a1	24.0757	69	hypomethylation	4.71e-09	6.35e-08
599760	chrLG4	12282501	12283000	69	intron	NM_001279444	col1a1	24.0757	69	hypomethylation	4.71e-09	6.35e-08
599760	chrLG4	12282501	12283000	69	intron	NM_001279444	col1a1	24.0757	69	hypomethylation	4.71e-09	6.35e-08
599761	chrLG4	12286501	12287000	103	intron	NM_001279444	col1a1	260.82	103	hypermethylation	0.000360763	0.000684916
603842	chrLG4	22400001	22400500	11	intron	NM_001279673	LOC100534450	0	11	hypomethylation	0.0034275	0.0044357
603843	chrLG4	22400501	22401000	15	intron	NM_001279673	LOC100534450	0	15	hypomethylation	0.000145836	0.000320276
603844	chrLG4	22401001	22401500	18	intron	NM_001279673	LOC100534450	0	18	hypomethylation	1.11e-05	3.75e-05
603845	chrLG4	22401501	22402000	19	intron	NM_001279673	LOC100534450	0	19	hypomethylation	5.78e-06	2.16e-05
605354	chrLG4	26232001	26232500	628	intron	NM_001279671	LOC100534448	1338.21	628	hypermethylation	4.1e-07	2.47e-06
605355	chrLG4	26232501	26233000	853	intron	NM_001279671	LOC100534448	1807.69	853	hypermethylation	1.01e-08	1.18e-07
605356	chrLG4	26233001	26233500	387	intron	NM_001279671	LOC100534448	886.789	387	hypermethylation	2.12e-07	1.42e-06
605357	chrLG4	26233501	26234000	163	intron	NM_001279671	LOC100534448	345.085	163	hypermethylation	0.0104316	0.0122808
605358	chrLG4	26238001	26238500	19	intron	NM_001279671	LOC100534448	0	19	hypomethylation	5.78e-06	2.16e-05
605359	chrLG4	26240501	26241000	90	intron	NM_001279671	LOC100534448	192.606	90	hypermethylation	0.0464719	0.0505656
605360	chrLG4	26241001	26241500	94	intron	NM_001279671	LOC100534448	212.669	94	hypermethylation	0.0147911	0.0170208
605361	chrLG4	26248501	26249000	111	intron	NM_001279671	LOC100534448	236.745	111	hypermethylation	0.0315063	0.0348962
605362	chrLG4	26249501	26250000	56	intron	NM_001279671	LOC100534448	30.0946	56	hypomethylation	2.47e-05	7.16e-05
605363	chrLG4	26253001	26253500	83	intron	NM_001279671	LOC100534448	188.593	83	hypermethylation	0.0202644	0.0229226
605364	chrLG4	26253501	26254000	161	intron	NM_001279671	LOC100534448	377.186	161	hypermethylation	0.000292227	0.000568298
605365	chrLG4	26254001	26254500	198	intron	NM_001279671	LOC100534448	405.275	198	hypermethylation	0.0153105	0.0175874
605367	chrLG4	26256001	26256500	187	intron	NM_001279671	LOC100534448	379.193	187	hypermethylation	0.0259609	0.0290155
605368	chrLG4	26259501	26260000	334	intron	NM_001279671	LOC100534448	642.019	334	hypermethylation	0.0257505	0.0287885
605372	chrLG4	26261501	26262000	336	intron	NM_001279671	LOC100534448	674.12	336	hypermethylation	0.00431782	0.00539544
605373	chrLG4	26262001	26262500	309	intron	NM_001279671	LOC100534448	591.861	309	hypermethylation	0.0352955	0.0388789
605374	chrLG4	26263501	26264000	150	intron	NM_001279671	LOC100534448	308.972	150	hypermethylation	0.0301267	0.0334351
605375	chrLG4	26264001	26264500	238	intron	NM_001279671	LOC100534448	485.527	238	hypermethylation	0.00879924	0.0104577
605378	chrLG4	26270501	26271000	44	intron	NM_001279671	LOC100534448	22.0694	44	hypomethylation	9.01e-05	0.000213896
605379	chrLG4	26273501	26274000	48	intron	NM_001279671	LOC100534448	30.0946	48	hypomethylation	0.000387613	0.000731333
605380	chrLG4	26274501	26275000	28	intron	NM_001279671	LOC100534448	12.0379	28	hypomethylation	0.00095196	0.00154562
605381	chrLG4	26275001	26275500	13	intron	NM_001279671	LOC100534448	0	13	hypomethylation	0.000521183	0.000927447
605382	chrLG4	26276001	26276500	10	intron	NM_001279671	LOC100534448	0	10	hypomethylation	0.0034275	0.0044357
605383	chrLG4	26281001	26281500	28	intron	NM_001279671	LOC100534448	12.0379	28	hypomethylation	0.00095196	0.00154562
605384	chrLG4	26283501	26284000	16	intron	NM_001279671	LOC100534448	0	16	hypomethylation	4.04e-05	0.00010792
605385	chrLG4	26284001	26284500	9	intron	NM_001279671	LOC100534448	0	9	hypomethylation	0.00195752	0.00277391
605387	chrLG4	26292001	26292500	397	intron	NM_001279671	LOC100534448	822.587	397	hypermethylation	0.000324921	0.000620721
605388	chrLG4	26292501	26293000	271	intron	NM_001279671	LOC100534448	547.723	271	hypermethylation	0.00724817	0.00874386
605389	chrLG4	26294501	26295000	69	intron	NM_001279671	LOC100534448	172.543	69	hypermethylation	0.00429305	0.00536715
605390	chrLG4	26295001	26295500	96	intron	NM_001279671	LOC100534448	250.789	96	hypermethylation	0.000190626	0.00040811
605391	chrLG4	26296001	26296500	21	intron	NM_001279671	LOC100534448	2.00631	21	hypomethylation	4.98e-05	0.00012969
605392	chrLG4	26296501	26297000	11	intron	NM_001279671	LOC100534448	0	11	hypomethylation	0.0034275	0.0044357
605393	chrLG4	26298001	26298500	241	intron	NM_001279671	LOC100534448	533.678	241	hypermethylation	0.000245622	0.000512853
605393	chrLG4	26298001	26298500	241	intron	NM_001279671	LOC100534448	533.678	241	hypermethylation	0.000245622	0.000512853
605393	chrLG4	26298001	26298500	241	intron	NM_001279671	LOC100534448	533.678	241	hypermethylation	0.000245622	0.000512853
605394	chrLG4	26298501	26299000	139	intron	NM_001279671	LOC100534448	316.997	139	hypermethylation	0.00195394	0.00277391
605394	chrLG4	26298501	26299000	139	intron	NM_001279671	LOC100534448	316.997	139	hypermethylation	0.00195394	0.00277391
605395	chrLG4	26304501	26305000	120	intron	NM_001279671	LOC100534448	268.846	120	hypermethylation	0.00645702	0.00785535
605396	chrLG4	26305001	26305500	66	intron	NM_001279671	LOC100534448	166.524	66	hypermethylation	0.00455177	0.0056667
605397	chrLG4	26305501	26306000	162	intron	NM_001279671	LOC100534448	401.262	162	hypermethylation	2.33e-05	6.78e-05
605398	chrLG4	26306001	26306500	169	intron	NM_001279671	LOC100534448	419.319	169	hypermethylation	1.23e-05	4.12e-05
605399	chrLG4	26312501	26313000	20	intron	NM_001279671	LOC100534448	0	20	hypomethylation	3.01e-06	1.25e-05
605400	chrLG4	26313001	26313500	40	intron	NM_001279671	LOC100534448	4.01262	40	hypomethylation	1.34e-09	2.53e-08
605401	chrLG4	26313501	26314000	22	intron	NM_001279671	LOC100534448	2.00631	22	hypomethylation	1.54e-05	5.01e-05
605402	chrLG4	26317001	26317500	81	intron	NM_001279671	LOC100534448	182.574	81	hypermethylation	0.0225924	0.025433
605403	chrLG4	26325001	26325500	10	intron	NM_001279671	LOC100534448	0	10	hypomethylation	0.0034275	0.0044357
605404	chrLG4	26325501	26326000	10	intron	NM_001279671	LOC100534448	0	10	hypomethylation	0.0034275	0.0044357
605405	chrLG4	26343501	26344000	91	intron	NM_001279671	LOC100534448	206.65	91	hypermethylation	0.0159978	0.0183418
605406	chrLG4	26344001	26344500	66	intron	NM_001279671	LOC100534448	162.511	66	hypermethylation	0.00881601	0.0104752
605407	chrLG4	26346501	26347000	53	intron	NM_001279671	LOC100534448	126.398	53	hypermethylation	0.027606	0.0307579
605408	chrLG4	26350501	26351000	116	intron	NM_001279671	LOC100534448	292.921	116	hypermethylation	0.000174697	0.000378576
605409	chrLG4	26351001	26351500	94	intron	NM_001279671	LOC100534448	226.713	94	hypermethylation	0.00305614	0.00416946
605410	chrLG4	26355501	26356000	25	intron	NM_001279671	LOC100534448	0	25	hypomethylation	5.88e-08	4.78e-07
605411	chrLG4	26356001	26356500	31	intron	NM_001279671	LOC100534448	0	31	hypomethylation	5.55e-09	7.13e-08
605412	chrLG4	26356501	26357000	32	intron	NM_001279671	LOC100534448	16.0505	32	hypomethylation	0.000949698	0.00154562
605413	chrLG4	26359501	26360000	90	intron	NM_001279671	LOC100534448	208.656	90	hypermethylation	0.00933417	0.0110552
605414	chrLG4	26361001	26361500	53	intron	NM_001279671	LOC100534448	34.1073	53	hypomethylation	0.000326333	0.000623164
605415	chrLG4	26362001	26362500	53	intron	NM_001279671	LOC100534448	18.0568	53	hypomethylation	2.54e-07	1.62e-06
605416	chrLG4	26362501	26363000	65	intron	NM_001279671	LOC100534448	48.1514	65	hypomethylation	0.000385041	0.000727067
605417	chrLG4	26363501	26364000	28	intron	NM_001279671	LOC100534448	10.0315	28	hypomethylation	0.00043649	0.000811251
605418	chrLG4	26364001	26364500	80	intron	NM_001279671	LOC100534448	64.2019	80	hypomethylation	0.00023661	0.000494563
605420	chrLG4	26383501	26384000	87	intron	NM_001279671	LOC100534448	188.593	87	hypermethylation	0.0435267	0.047474
605421	chrLG4	26384001	26384500	45	intron	NM_001279671	LOC100534448	126.398	45	hypermethylation	0.002702	0.00371857
605422	chrLG4	26385001	26385500	294	intron	NM_001279671	LOC100534448	704.215	294	hypermethylation	2.15e-07	1.42e-06
605423	chrLG4	26385501	26386000	344	intron	NM_001279671	LOC100534448	858.701	344	hypermethylation	2.92e-10	6.96e-09
605424	chrLG4	26386001	26386500	149	intron	NM_001279671	LOC100534448	339.066	149	hypermethylation	0.00141705	0.00216853
605426	chrLG4	26387501	26388000	496	intron	NM_001279671	LOC100534448	938.953	496	hypermethylation	0.0133911	0.0155206
605428	chrLG4	26388501	26389000	97	intron	NM_001279671	LOC100534448	216.681	97	hypermethylation	0.0160803	0.0184319
605429	chrLG4	26389001	26389500	159	intron	NM_001279671	LOC100534448	341.073	159	hypermethylation	0.00843812	0.0100525
605430	chrLG4	26391501	26392000	11	intron	NM_001279671	LOC100534448	92.2903	11	hypermethylation	1.25e-09	2.41e-08
605431	chrLG4	26392001	26392500	423	intron	NM_001279671	LOC100534448	989.111	423	hypermethylation	8.93e-09	1.06e-07
605432	chrLG4	26392501	26393000	1044	intron	NM_001279671	LOC100534448	2299.23	1044	hypermethylation	3.73e-13	2.53e-11
605433	chrLG4	26393001	26393500	947	intron	NM_001279671	LOC100534448	2020.35	947	hypermethylation	6.24e-10	1.33e-08
605434	chrLG4	26393501	26394000	300	intron	NM_001279671	LOC100534448	599.887	300	hypermethylation	0.00773525	0.00929517
605435	chrLG4	26412501	26413000	144	intron	NM_001279671	LOC100534448	300.946	144	hypermethylation	0.0237446	0.0266545
605436	chrLG4	26413001	26413500	212	intron	NM_001279671	LOC100534448	487.533	212	hypermethylation	8.81e-05	0.000210705
605437	chrLG4	26416001	26416500	10	intron	NM_001279671	LOC100534448	0	10	hypomethylation	0.0034275	0.0044357
605438	chrLG4	26416501	26417000	21	intron	NM_001279671	LOC100534448	0	21	hypomethylation	1.57e-06	7.39e-06
605439	chrLG4	26420001	26420500	81	intron	NM_001279671	LOC100534448	206.65	81	hypermethylation	0.00126917	0.00196518
605440	chrLG4	26421001	26421500	26	intron	NM_001279671	LOC100534448	6.01893	26	hypomethylation	7.06e-05	0.000177153
605441	chrLG4	26425001	26425500	34	intron	NM_001279671	LOC100534448	10.0315	34	hypomethylation	1.56e-05	5.03e-05
605442	chrLG4	26428501	26429000	10	intron	NM_001279671	LOC100534448	0	10	hypomethylation	0.0034275	0.0044357
605443	chrLG4	26429001	26429500	9	intron	NM_001279671	LOC100534448	0	9	hypomethylation	0.00195752	0.00277391
605444	chrLG4	26430001	26430500	19	intron	NM_001279671	LOC100534448	4.01262	19	hypomethylation	0.000537698	0.000949977
605445	chrLG4	26432501	26433000	54	intron	NM_001279671	LOC100534448	136.429	54	hypermethylation	0.0134127	0.0155399
605446	chrLG4	26433001	26433500	98	intron	NM_001279671	LOC100534448	230.726	98	hypermethylation	0.00426348	0.00533225
605448	chrLG4	26434001	26434500	332	intron	NM_001279671	LOC100534448	638.007	332	hypermethylation	0.0230684	0.0259214
605451	chrLG4	26443501	26444000	16	intron	NM_001279671	LOC100534448	0	16	hypomethylation	4.04e-05	0.00010792
605452	chrLG4	26444501	26445000	283	intron	NM_001279671	LOC100534448	678.133	283	hypermethylation	3.23e-07	2e-06
605453	chrLG4	26445001	26445500	188	intron	NM_001279671	LOC100534448	487.533	188	hypermethylation	2.81e-07	1.77e-06
605454	chrLG4	26450001	26450500	53	intron	NM_001279671	LOC100534448	30.0946	53	hypomethylation	0.000110675	0.000257519
605455	chrLG4	26450501	26451000	44	intron	NM_001279671	LOC100534448	18.0568	44	hypomethylation	1.04e-05	3.69e-05
605456	chrLG4	26451501	26452000	218	intron	NM_001279671	LOC100534448	507.596	218	hypermethylation	3.41e-05	9.54e-05
605457	chrLG4	26452001	26452500	320	intron	NM_001279671	LOC100534448	834.625	320	hypermethylation	1.28e-11	5.14e-10
605458	chrLG4	26452501	26453000	161	intron	NM_001279671	LOC100534448	429.35	161	hypermethylation	4.34e-07	2.53e-06
605459	chrLG4	26453501	26454000	60	intron	NM_001279671	LOC100534448	20.0631	60	hypomethylation	3.54e-08	3.16e-07
605460	chrLG4	26454001	26454500	28	intron	NM_001279671	LOC100534448	6.01893	28	hypomethylation	1.46e-05	4.77e-05
605461	chrLG4	26459001	26459500	47	intron	NM_001279671	LOC100534448	28.0883	47	hypomethylation	0.000460605	0.000851728
605462	chrLG4	26459501	26460000	17	intron	NM_001279671	LOC100534448	4.01262	17	hypomethylation	0.00261354	0.0036093
605463	chrLG4	26481001	26481500	118	intron	NM_001279671	LOC100534448	106.334	118	hypomethylation	0.00014682	0.000322385
605465	chrLG4	26482001	26482500	69	intron	NM_001279671	LOC100534448	176.555	69	hypermethylation	0.00227182	0.00317668
605467	chrLG4	26496001	26496500	157	intron	NM_001279671	LOC100534448	343.079	157	hypermethylation	0.00449976	0.00560516
605467	chrLG4	26496001	26496500	157	intron	NM_001279671	LOC100534448	343.079	157	hypermethylation	0.00449976	0.00560516
605468	chrLG4	26496501	26497000	138	intron	NM_001279671	LOC100534448	292.921	138	hypermethylation	0.0183553	0.020886
605469	chrLG4	26502501	26503000	98	intron	NM_001279671	LOC100534448	62.1956	98	hypomethylation	4.99e-07	2.85e-06
605470	chrLG4	26504501	26505000	71	intron	NM_001279671	LOC100534448	156.492	71	hypermethylation	0.044821	0.0488266
605471	chrLG4	26506001	26506500	43	intron	NM_001279671	LOC100534448	12.0379	43	hypomethylation	7.83e-07	4.21e-06
605473	chrLG4	26512001	26512500	41	intron	NM_001279671	LOC100534448	0	41	hypomethylation	2.39e-12	1.19e-10
605474	chrLG4	26515001	26515500	150	intron	NM_001279671	LOC100534448	302.953	150	hypermethylation	0.0485575	0.0527411
605475	chrLG4	26515501	26516000	139	intron	NM_001279671	LOC100534448	296.934	139	hypermethylation	0.0142334	0.0164136
605476	chrLG4	26516001	26516500	159	intron	NM_001279671	LOC100534448	329.035	159	hypermethylation	0.0211041	0.0238342
605476	chrLG4	26516001	26516500	159	intron	NM_001279671	LOC100534448	329.035	159	hypermethylation	0.0211041	0.0238342
605478	chrLG4	26517001	26517500	157	intron	NM_001279671	LOC100534448	333.047	157	hypermethylation	0.0121696	0.0141975
605479	chrLG4	26521001	26521500	171	intron	NM_001279671	LOC100534448	443.394	171	hypermethylation	1.01e-06	5.15e-06
605480	chrLG4	26521501	26522000	220	intron	NM_001279671	LOC100534448	533.678	220	hypermethylation	3.28e-06	1.35e-05
605482	chrLG4	26523001	26523500	74	intron	NM_001279671	LOC100534448	184.581	74	hypermethylation	0.00380534	0.00489637
605482	chrLG4	26523001	26523500	74	intron	NM_001279671	LOC100534448	184.581	74	hypermethylation	0.00380534	0.00489637
605483	chrLG4	26523501	26524000	116	intron	NM_001279671	LOC100534448	270.852	116	hypermethylation	0.00296288	0.00404912
605483	chrLG4	26523501	26524000	116	intron	NM_001279671	LOC100534448	270.852	116	hypermethylation	0.00296288	0.00404912
605483	chrLG4	26523501	26524000	116	intron	NM_001279671	LOC100534448	270.852	116	hypermethylation	0.00296288	0.00404912
605484	chrLG4	26524001	26524500	114	intron	NM_001279671	LOC100534448	276.871	114	hypermethylation	0.000756219	0.0012947
605484	chrLG4	26524001	26524500	114	intron	NM_001279671	LOC100534448	276.871	114	hypermethylation	0.000756219	0.0012947
605485	chrLG4	26524501	26525000	169	intron	NM_001279671	LOC100534448	389.224	169	hypermethylation	0.000462588	0.000854926
605485	chrLG4	26524501	26525000	169	intron	NM_001279671	LOC100534448	389.224	169	hypermethylation	0.000462588	0.000854926
605486	chrLG4	26525001	26525500	163	intron	NM_001279671	LOC100534448	363.142	163	hypermethylation	0.00219447	0.00308123
605487	chrLG4	26527501	26528000	73	intron	NM_001279671	LOC100534448	164.517	73	hypermethylation	0.0287134	0.0319472
605488	chrLG4	26528001	26528500	89	intron	NM_001279671	LOC100534448	224.707	89	hypermethylation	0.00107553	0.00168866
605489	chrLG4	26528501	26529000	93	intron	NM_001279671	LOC100534448	204.644	93	hypermethylation	0.0272366	0.0303715
605490	chrLG4	26532001	26532500	10	intron	NM_001279671	LOC100534448	0	10	hypomethylation	0.0034275	0.0044357
605491	chrLG4	26532501	26533000	46	intron	NM_001279671	LOC100534448	22.0694	46	hypomethylation	4e-05	0.00010792
605495	chrLG4	26538001	26538500	129	intron	NM_001279671	LOC100534448	270.852	129	hypermethylation	0.0261289	0.0291921
605496	chrLG4	26539501	26540000	32	intron	NM_001279671	LOC100534448	16.0505	32	hypomethylation	0.000949698	0.00154562
605497	chrLG4	26540501	26541000	87	intron	NM_001279671	LOC100534448	262.827	87	hypermethylation	1.35e-06	6.63e-06
605497	chrLG4	26540501	26541000	87	intron	NM_001279671	LOC100534448	262.827	87	hypermethylation	1.35e-06	6.63e-06
605497	chrLG4	26540501	26541000	87	intron	NM_001279671	LOC100534448	262.827	87	hypermethylation	1.35e-06	6.63e-06
605498	chrLG4	26541001	26541500	76	intron	NM_001279671	LOC100534448	194.612	76	hypermethylation	0.00183796	0.0026869
605498	chrLG4	26541001	26541500	76	intron	NM_001279671	LOC100534448	194.612	76	hypermethylation	0.00183796	0.0026869
605499	chrLG4	26543501	26544000	60	intron	NM_001279671	LOC100534448	34.1073	60	hypomethylation	2.25e-05	6.6e-05
605500	chrLG4	26547501	26548000	39	intron	NM_001279671	LOC100534448	112.353	39	hypermethylation	0.00359807	0.00464344
605500	chrLG4	26547501	26548000	39	intron	NM_001279671	LOC100534448	112.353	39	hypermethylation	0.00359807	0.00464344
605501	chrLG4	26548001	26548500	60	intron	NM_001279671	LOC100534448	148.467	60	hypermethylation	0.0117697	0.0137554
605502	chrLG4	26550001	26550500	15	intron	NM_001279671	LOC100534448	0	15	hypomethylation	0.000145836	0.000320276
605503	chrLG4	26554001	26554500	48	intron	NM_001279671	LOC100534448	32.101	48	hypomethylation	0.000655027	0.00113491
605504	chrLG4	26556001	26556500	128	intron	NM_001279671	LOC100534448	302.953	128	hypermethylation	0.000937345	0.00154562
605504	chrLG4	26556001	26556500	128	intron	NM_001279671	LOC100534448	302.953	128	hypermethylation	0.000937345	0.00154562
605505	chrLG4	26556501	26557000	178	intron	NM_001279671	LOC100534448	439.382	178	hypermethylation	1.13e-05	3.83e-05
605506	chrLG4	26558001	26558500	44	intron	NM_001279671	LOC100534448	110.347	44	hypermethylation	0.027838	0.0310076
605507	chrLG4	26561001	26561500	62	intron	NM_001279671	LOC100534448	170.536	62	hypermethylation	0.00093768	0.00154562
605508	chrLG4	26561501	26562000	86	intron	NM_001279671	LOC100534448	230.726	86	hypermethylation	0.000151937	0.000333207
605510	chrLG4	26571001	26571500	12	intron	NM_001279671	LOC100534448	0	12	hypomethylation	0.000980413	0.00154562
605512	chrLG4	26578001	26578500	14	intron	NM_001279671	LOC100534448	0	14	hypomethylation	0.000276113	0.000538955
605513	chrLG4	26578501	26579000	19	intron	NM_001279671	LOC100534448	0	19	hypomethylation	5.78e-06	2.16e-05
605514	chrLG4	26580001	26580500	139	intron	NM_001279671	LOC100534448	306.965	139	hypermethylation	0.00599625	0.00732464
605516	chrLG4	26581001	26581500	178	intron	NM_001279671	LOC100534448	381.199	178	hypermethylation	0.00566278	0.00693917
605517	chrLG4	26581501	26582000	176	intron	NM_001279671	LOC100534448	393.237	176	hypermethylation	0.00127044	0.00196709
605518	chrLG4	26582001	26582500	190	intron	NM_001279671	LOC100534448	387.218	190	hypermethylation	0.01915	0.0217438
605519	chrLG4	26584501	26585000	166	intron	NM_001279671	LOC100534448	353.111	166	hypermethylation	0.00984204	0.0116172
605519	chrLG4	26584501	26585000	166	intron	NM_001279671	LOC100534448	353.111	166	hypermethylation	0.00984204	0.0116172
605520	chrLG4	26586001	26586500	27	intron	NM_001279671	LOC100534448	10.0315	27	hypomethylation	0.000687676	0.00118698
605520	chrLG4	26586001	26586500	27	intron	NM_001279671	LOC100534448	10.0315	27	hypomethylation	0.000687676	0.00118698
605520	chrLG4	26586001	26586500	27	intron	NM_001279671	LOC100534448	10.0315	27	hypomethylation	0.000687676	0.00118698
605521	chrLG4	26586501	26587000	16	intron	NM_001279671	LOC100534448	0	16	hypomethylation	4.04e-05	0.00010792
605521	chrLG4	26586501	26587000	16	intron	NM_001279671	LOC100534448	0	16	hypomethylation	4.04e-05	0.00010792
605521	chrLG4	26586501	26587000	16	intron	NM_001279671	LOC100534448	0	16	hypomethylation	4.04e-05	0.00010792
605522	chrLG4	26587001	26587500	9	intron	NM_001279671	LOC100534448	0	9	hypomethylation	0.00195752	0.00277391
605523	chrLG4	26587501	26588000	27	intron	NM_001279671	LOC100534448	6.01893	27	hypomethylation	4.19e-05	0.000111377
605524	chrLG4	26589001	26589500	107	intron	NM_001279671	LOC100534448	230.726	107	hypermethylation	0.0245725	0.0275243
605525	chrLG4	26589501	26590000	82	intron	NM_001279671	LOC100534448	238.751	82	hypermethylation	1.17e-05	3.95e-05
605526	chrLG4	26590001	26590500	62	intron	NM_001279671	LOC100534448	150.473	62	hypermethylation	0.0128596	0.0149496
605527	chrLG4	26590501	26591000	82	intron	NM_001279671	LOC100534448	190.599	82	hypermethylation	0.0116945	0.0136745
605529	chrLG4	26596001	26596500	196	intron	NM_001279671	LOC100534448	453.426	196	hypermethylation	0.00013722	0.000311379
605530	chrLG4	26596501	26597000	159	intron	NM_001279671	LOC100534448	371.167	159	hypermethylation	0.00038362	0.000724898
605531	chrLG4	26597001	26597500	180	intron	NM_001279671	LOC100534448	371.167	180	hypermethylation	0.0163186	0.0186873
605531	chrLG4	26597001	26597500	180	intron	NM_001279671	LOC100534448	371.167	180	hypermethylation	0.0163186	0.0186873
605532	chrLG4	26597501	26598000	177	intron	NM_001279671	LOC100534448	431.357	177	hypermethylation	2.19e-05	6.47e-05
605533	chrLG4	26598001	26598500	103	intron	NM_001279671	LOC100534448	232.732	103	hypermethylation	0.0102357	0.0120619
605534	chrLG4	26598501	26599000	97	intron	NM_001279671	LOC100534448	240.757	97	hypermethylation	0.00086224	0.00145674
605535	chrLG4	26599001	26599500	156	intron	NM_001279671	LOC100534448	375.18	156	hypermethylation	0.000116056	0.000268458
605538	chrLG4	26602001	26602500	10	intron	NM_001279671	LOC100534448	0	10	hypomethylation	0.0034275	0.0044357
605539	chrLG4	26603001	26603500	15	intron	NM_001279671	LOC100534448	0	15	hypomethylation	0.000145836	0.000320276
605540	chrLG4	26611001	26611500	46	intron	NM_001279671	LOC100534448	20.0631	46	hypomethylation	1.98e-05	6.26e-05
605541	chrLG4	26616501	26617000	18	intron	NM_001279671	LOC100534448	4.01262	18	hypomethylation	0.000916869	0.00153223
605542	chrLG4	26620001	26620500	85	intron	NM_001279671	LOC100534448	200.631	85	hypermethylation	0.0075837	0.00912281
605543	chrLG4	26626001	26626500	34	intron	NM_001279671	LOC100534448	92.2903	34	hypermethylation	0.0187132	0.0212813
605544	chrLG4	26631001	26631500	23	intron	NM_001279671	LOC100534448	2.00631	23	hypomethylation	1.54e-05	5.01e-05
605545	chrLG4	26631501	26632000	19	intron	NM_001279671	LOC100534448	0	19	hypomethylation	5.78e-06	2.16e-05
605546	chrLG4	26632001	26632500	9	intron	NM_001279671	LOC100534448	0	9	hypomethylation	0.00195752	0.00277391
605548	chrLG4	26639001	26639500	181	intron	NM_001279671	LOC100534448	371.167	181	hypermethylation	0.0186834	0.0212493
605548	chrLG4	26639001	26639500	181	intron	NM_001279671	LOC100534448	371.167	181	hypermethylation	0.0186834	0.0212493
605549	chrLG4	26639501	26640000	200	intron	NM_001279671	LOC100534448	403.268	200	hypermethylation	0.022164	0.0249705
605549	chrLG4	26639501	26640000	200	intron	NM_001279671	LOC100534448	403.268	200	hypermethylation	0.022164	0.0249705
605550	chrLG4	26640001	26640500	155	intron	NM_001279671	LOC100534448	341.073	155	hypermethylation	0.00370617	0.00477385
605552	chrLG4	26641001	26641500	92	intron	NM_001279671	LOC100534448	200.631	92	hypermethylation	0.0310058	0.0343594
605555	chrLG4	26644001	26644500	140	intron	NM_001279671	LOC100534448	290.915	140	hypermethylation	0.03259	0.0360454
605556	chrLG4	26645001	26645500	110	intron	NM_001279671	LOC100534448	238.751	110	hypermethylation	0.023179	0.0260419
605558	chrLG4	26646501	26647000	95	intron	NM_001279671	LOC100534448	216.681	95	hypermethylation	0.0109319	0.0128299
605560	chrLG4	26649501	26650000	147	intron	NM_001279671	LOC100534448	327.029	147	hypermethylation	0.00344072	0.00445135
605563	chrLG4	26655001	26655500	169	intron	NM_001279671	LOC100534448	367.155	169	hypermethylation	0.00392266	0.00493135
605563	chrLG4	26655001	26655500	169	intron	NM_001279671	LOC100534448	367.155	169	hypermethylation	0.00392266	0.00493135
605564	chrLG4	26655501	26656000	166	intron	NM_001279671	LOC100534448	381.199	166	hypermethylation	0.000584132	0.00102296
605565	chrLG4	26656001	26656500	204	intron	NM_001279671	LOC100534448	449.413	204	hypermethylation	0.000947481	0.00154562
605566	chrLG4	26656501	26657000	224	intron	NM_001279671	LOC100534448	601.893	224	hypermethylation	1.3e-09	2.49e-08
605567	chrLG4	26657001	26657500	158	intron	NM_001279671	LOC100534448	449.413	158	hypermethylation	8.51e-09	1.02e-07
605569	chrLG4	26664001	26664500	214	intron	NM_001279671	LOC100534448	489.54	214	hypermethylation	0.000109792	0.000255686
605570	chrLG4	26664501	26665000	129	intron	NM_001279671	LOC100534448	298.94	129	hypermethylation	0.00163316	0.00245604
605571	chrLG4	26670001	26670500	147	intron	NM_001279671	LOC100534448	314.991	147	hypermethylation	0.0112655	0.0132043
605572	chrLG4	26670501	26671000	113	intron	NM_001279671	LOC100534448	316.997	113	hypermethylation	1.94e-06	8.98e-06
605573	chrLG4	26671001	26671500	55	intron	NM_001279671	LOC100534448	132.416	55	hypermethylation	0.0256426	0.0286754
605575	chrLG4	26672501	26673000	171	intron	NM_001279671	LOC100534448	403.268	171	hypermethylation	0.000124366	0.000284262
605575	chrLG4	26672501	26673000	171	intron	NM_001279671	LOC100534448	403.268	171	hypermethylation	0.000124366	0.000284262
605575	chrLG4	26672501	26673000	171	intron	NM_001279671	LOC100534448	403.268	171	hypermethylation	0.000124366	0.000284262
605576	chrLG4	26673001	26673500	149	intron	NM_001279671	LOC100534448	327.029	149	hypermethylation	0.00578914	0.00708558
605576	chrLG4	26673001	26673500	149	intron	NM_001279671	LOC100534448	327.029	149	hypermethylation	0.00578914	0.00708558
605578	chrLG4	26680001	26680500	246	intron	NM_001279671	LOC100534448	517.628	246	hypermethylation	0.00210549	0.00297487
605578	chrLG4	26680001	26680500	246	intron	NM_001279671	LOC100534448	517.628	246	hypermethylation	0.00210549	0.00297487
605578	chrLG4	26680001	26680500	246	intron	NM_001279671	LOC100534448	517.628	246	hypermethylation	0.00210549	0.00297487
605579	chrLG4	26680501	26681000	229	intron	NM_001279671	LOC100534448	587.849	229	hypermethylation	3.4e-08	3.06e-07
605579	chrLG4	26680501	26681000	229	intron	NM_001279671	LOC100534448	587.849	229	hypermethylation	3.4e-08	3.06e-07
605579	chrLG4	26680501	26681000	229	intron	NM_001279671	LOC100534448	587.849	229	hypermethylation	3.4e-08	3.06e-07
605580	chrLG4	26681001	26681500	190	intron	NM_001279671	LOC100534448	457.439	190	hypermethylation	2.32e-05	6.77e-05
605580	chrLG4	26681001	26681500	190	intron	NM_001279671	LOC100534448	457.439	190	hypermethylation	2.32e-05	6.77e-05
605582	chrLG4	26683501	26684000	212	intron	NM_001279671	LOC100534448	439.382	212	hypermethylation	0.00833056	0.00993132
605582	chrLG4	26683501	26684000	212	intron	NM_001279671	LOC100534448	439.382	212	hypermethylation	0.00833056	0.00993132
605582	chrLG4	26683501	26684000	212	intron	NM_001279671	LOC100534448	439.382	212	hypermethylation	0.00833056	0.00993132
605583	chrLG4	26686001	26686500	133	intron	NM_001279671	LOC100534448	284.896	133	hypermethylation	0.0166523	0.0190535
605584	chrLG4	26686501	26687000	77	intron	NM_001279671	LOC100534448	202.637	77	hypermethylation	0.000821526	0.00139674
605585	chrLG4	26687001	26687500	50	intron	NM_001279671	LOC100534448	162.511	50	hypermethylation	3.03e-05	8.56e-05
605586	chrLG4	26687501	26688000	96	intron	NM_001279671	LOC100534448	270.852	96	hypermethylation	8.93e-06	3.2e-05
605587	chrLG4	26688001	26688500	109	intron	NM_001279671	LOC100534448	278.877	109	hypermethylation	0.000142695	0.000320276
605588	chrLG4	26688501	26689000	108	intron	NM_001279671	LOC100534448	232.732	108	hypermethylation	0.0296494	0.032928
605591	chrLG4	26691501	26692000	133	intron	NM_001279671	LOC100534448	276.871	133	hypermethylation	0.0325186	0.0359672
605592	chrLG4	26692001	26692500	71	intron	NM_001279671	LOC100534448	174.549	71	hypermethylation	0.00605931	0.00739562
605594	chrLG4	26695001	26695500	45	intron	NM_001279671	LOC100534448	24.0757	45	hypomethylation	0.000170333	0.000369675
605595	chrLG4	26699501	26700000	23	intron	NM_001279671	LOC100534448	4.01262	23	hypomethylation	6.02e-05	0.000153561
605596	chrLG4	26700001	26700500	18	intron	NM_001279671	LOC100534448	0	18	hypomethylation	1.11e-05	3.75e-05
605597	chrLG4	26704501	26705000	70	intron	NM_001279671	LOC100534448	160.505	70	hypermethylation	0.0261495	0.0292117
605598	chrLG4	26707501	26708000	14	intron	NM_001279671	LOC100534448	0	14	hypomethylation	0.000276113	0.000538955
605599	chrLG4	26708001	26708500	15	intron	NM_001279671	LOC100534448	2.00631	15	hypomethylation	0.000732495	0.00125675
605600	chrLG4	26710501	26711000	42	intron	NM_001279671	LOC100534448	14.0442	42	hypomethylation	2.04e-06	9.37e-06
605601	chrLG4	26711001	26711500	31	intron	NM_001279671	LOC100534448	12.0379	31	hypomethylation	0.000250917	0.000519811
605602	chrLG4	26712001	26712500	81	intron	NM_001279671	LOC100534448	186.587	81	hypermethylation	0.0160693	0.0184207
605603	chrLG4	26714001	26714500	12	intron	NM_001279671	LOC100534448	0	12	hypomethylation	0.000980413	0.00154562
605604	chrLG4	26716001	26716500	9	intron	NM_001279671	LOC100534448	0	9	hypomethylation	0.00195752	0.00277391
605605	chrLG4	26725001	26725500	12	intron	NM_001279671	LOC100534448	0	12	hypomethylation	0.000980413	0.00154562
605606	chrLG4	26729501	26730000	185	intron	NM_001279671	LOC100534448	439.382	185	hypermethylation	5.33e-05	0.000137858
605606	chrLG4	26729501	26730000	185	intron	NM_001279671	LOC100534448	439.382	185	hypermethylation	5.33e-05	0.000137858
609713	chrLG5	9065501	9066000	104	intron	NM_001279610	vas	214.187	104	hypermethylation	0.000229613	0.000481454
609714	chrLG5	9066001	9066500	134	intron	NM_001279610	vas	313.043	134	hypermethylation	5.37e-08	4.59e-07
609715	chrLG5	9067501	9068000	218	intron	NM_001279610	vas	349.656	218	hypermethylation	0.0160692	0.0184207
609715	chrLG5	9067501	9068000	218	intron	NM_001279610	vas	349.656	218	hypermethylation	0.0160692	0.0184207
614041	chrLG5	18932001	18932500	32	intron	NM_001279695	cas	1.83066	32	hypomethylation	4.26e-07	2.48e-06
614041	chrLG5	18932001	18932500	32	intron	NM_001279695	cas	1.83066	32	hypomethylation	4.26e-07	2.48e-06
614042	chrLG5	18932501	18933000	30	intron	NM_001279695	cas	0	30	hypomethylation	3.04e-08	2.76e-07
614042	chrLG5	18932501	18933000	30	intron	NM_001279695	cas	0	30	hypomethylation	3.04e-08	2.76e-07
615421	chrLG5	22208001	22208500	54	intron	NM_001279604	bgl3	115.332	54	hypermethylation	0.00512366	0.00632558
615422	chrLG5	22208501	22209000	26	intron	NM_001279604	bgl3	80.5491	26	hypermethylation	0.00015386	0.000337109
615423	chrLG5	22211001	22211500	22	intron	NM_001279604	bgl3	5.49199	22	hypomethylation	0.00152433	0.00230932
615424	chrLG5	22212501	22213000	9	intron	NM_001279604	bgl3	0	9	hypomethylation	0.00391328	0.00492104
615425	chrLG5	22216001	22216500	61	intron	NM_001279604	bgl3	38.4439	61	hypomethylation	0.00424942	0.00531582
615426	chrLG5	22216501	22217000	21	intron	NM_001279604	bgl3	0	21	hypomethylation	1.11e-05	3.75e-05
615427	chrLG5	22217001	22217500	19	intron	NM_001279604	bgl3	0	19	hypomethylation	4.04e-05	0.00010792
615428	chrLG5	22217501	22218000	16	intron	NM_001279604	bgl3	0	16	hypomethylation	0.000276113	0.000538955
615429	chrLG5	22218001	22218500	11	intron	NM_001279604	bgl3	0	11	hypomethylation	0.00097925	0.00154562
618775	chrLG5	29666501	29667000	2	intron	NM_001279727	glut1	23.7986	2	hypermethylation	0.000276113	0.000538955
618776	chrLG5	29667001	29667500	5	intron	NM_001279727	glut1	29.2906	5	hypermethylation	0.0015534	0.00234492
618777	chrLG5	29667501	29668000	20	intron	NM_001279727	glut1	5.49199	20	hypomethylation	0.00409952	0.00513806
618778	chrLG5	29669001	29669500	21	intron	NM_001279727	glut1	0	21	hypomethylation	1.11e-05	3.75e-05
618778	chrLG5	29669001	29669500	21	intron	NM_001279727	glut1	0	21	hypomethylation	1.11e-05	3.75e-05
618779	chrLG5	29669501	29670000	23	intron	NM_001279727	glut1	0	23	hypomethylation	3.01e-06	1.25e-05
618780	chrLG5	29670001	29670500	48	intron	NM_001279727	glut1	7.32265	48	hypomethylation	8.37e-08	6.5e-07
618781	chrLG5	29670501	29671000	93	intron	NM_001279727	glut1	36.6132	93	hypomethylation	1.06e-07	8.08e-07
618782	chrLG5	29671001	29671500	64	intron	NM_001279727	glut1	25.6293	64	hypomethylation	1.02e-05	3.63e-05
618783	chrLG5	29671501	29672000	11	intron	NM_001279727	glut1	0	11	hypomethylation	0.00097925	0.00154562
618784	chrLG5	29675501	29676000	113	intron	NM_001279727	glut1	206.865	113	hypermethylation	0.00586783	0.00717829
618785	chrLG5	29679001	29679500	11	intron	NM_001279727	glut1	0	11	hypomethylation	0.00097925	0.00154562
618787	chrLG5	34771501	34772000	46	intron	NM_001279442	LOC100534529	21.9679	46	hypomethylation	0.00158952	0.00239296
618788	chrLG5	34772001	34772500	36	intron	NM_001279442	LOC100534529	7.32265	36	hypomethylation	2.59e-05	7.43e-05
618788	chrLG5	34772001	34772500	36	intron	NM_001279442	LOC100534529	7.32265	36	hypomethylation	2.59e-05	7.43e-05
620905	chrLG6	2688501	2689000	18	intron	NM_001279550	glur2a	0	18	hypomethylation	0.000145836	0.000320276
620906	chrLG6	2689001	2689500	16	intron	NM_001279550	glur2a	0	16	hypomethylation	0.000276113	0.000538955
620907	chrLG6	2689501	2690000	14	intron	NM_001279550	glur2a	0	14	hypomethylation	0.00183717	0.00268686
620908	chrLG6	2690001	2690500	14	intron	NM_001279550	glur2a	0	14	hypomethylation	0.00183717	0.00268686
620909	chrLG6	2693001	2693500	15	intron	NM_001279550	glur2a	0	15	hypomethylation	0.000980413	0.00154562
620910	chrLG6	2693501	2694000	27	intron	NM_001279550	glur2a	3.40493	27	hypomethylation	6.02e-05	0.000153561
620911	chrLG6	2694001	2694500	29	intron	NM_001279550	glur2a	6.80986	29	hypomethylation	0.000513761	0.000927447
620912	chrLG6	2696501	2697000	10	intron	NM_001279550	glur2a	0	10	hypomethylation	0.00391328	0.00492104
620913	chrLG6	2697001	2697500	19	intron	NM_001279550	glur2a	0	19	hypomethylation	7.68e-05	0.00018535
620914	chrLG6	2705001	2705500	29	intron	NM_001279550	glur2a	66.3961	29	hypermethylation	0.00390268	0.00492104
620915	chrLG6	2705501	2706000	100	intron	NM_001279550	glur2a	223.023	100	hypermethylation	1.99e-07	1.38e-06
620916	chrLG6	2709001	2709500	40	intron	NM_001279550	glur2a	18.7271	40	hypomethylation	0.00916558	0.0108675
620917	chrLG6	2713001	2713500	16	intron	NM_001279550	glur2a	1.70247	16	hypomethylation	0.00131833	0.00202815
620918	chrLG6	2722001	2722500	24	intron	NM_001279550	glur2a	64.6937	24	hypermethylation	0.000649708	0.00112648
620919	chrLG6	2727501	2728000	17	intron	NM_001279550	glur2a	0	17	hypomethylation	0.000276113	0.000538955
620919	chrLG6	2727501	2728000	17	intron	NM_001279550	glur2a	0	17	hypomethylation	0.000276113	0.000538955
620920	chrLG6	2728001	2728500	14	intron	NM_001279550	glur2a	0	14	hypomethylation	0.00183717	0.00268686
620920	chrLG6	2728001	2728500	14	intron	NM_001279550	glur2a	0	14	hypomethylation	0.00183717	0.00268686
620921	chrLG6	2731001	2731500	31	intron	NM_001279550	glur2a	10.2148	31	hypomethylation	0.00340811	0.0044357
620922	chrLG6	2734501	2735000	35	intron	NM_001279550	glur2a	8.51233	35	hypomethylation	0.000275406	0.000538955
620923	chrLG6	2735001	2735500	40	intron	NM_001279550	glur2a	17.0247	40	hypomethylation	0.00322405	0.00437291
620924	chrLG6	2741001	2741500	29	intron	NM_001279550	glur2a	6.80986	29	hypomethylation	0.000513761	0.000927447
620925	chrLG6	2741501	2742000	28	intron	NM_001279550	glur2a	6.80986	28	hypomethylation	0.0013304	0.00204167
620926	chrLG6	2742001	2742500	30	intron	NM_001279550	glur2a	3.40493	30	hypomethylation	1.11e-05	3.75e-05
620926	chrLG6	2742001	2742500	30	intron	NM_001279550	glur2a	3.40493	30	hypomethylation	1.11e-05	3.75e-05
620927	chrLG6	2743001	2743500	107	intron	NM_001279550	glur2a	180.461	107	hypermethylation	0.00335874	0.0044357
620928	chrLG6	2763501	2764000	81	intron	NM_001279550	glur2a	148.114	81	hypermethylation	0.0015306	0.0023186
620929	chrLG6	2764001	2764500	161	intron	NM_001279550	glur2a	262.18	161	hypermethylation	0.00090705	0.00152093
620930	chrLG6	2776501	2777000	13	intron	NM_001279550	glur2a	0	13	hypomethylation	0.0034275	0.0044357
620931	chrLG6	2778001	2778500	15	intron	NM_001279550	glur2a	1.70247	15	hypomethylation	0.00419502	0.00525062
620932	chrLG6	2778501	2779000	11	intron	NM_001279550	glur2a	0	11	hypomethylation	0.00195752	0.00277391
620933	chrLG6	2780001	2780500	11	intron	NM_001279550	glur2a	0	11	hypomethylation	0.00195752	0.00277391
620934	chrLG6	2780501	2781000	12	intron	NM_001279550	glur2a	0	12	hypomethylation	0.0034275	0.0044357
620935	chrLG6	2781001	2781500	18	intron	NM_001279550	glur2a	3.40493	18	hypomethylation	0.00722652	0.0087192
620936	chrLG6	2785001	2785500	197	intron	NM_001279550	glur2a	342.196	197	hypermethylation	1.25e-05	4.18e-05
620937	chrLG6	2785501	2786000	415	intron	NM_001279550	glur2a	842.72	415	hypermethylation	3.92e-19	1.8e-16
620937	chrLG6	2785501	2786000	415	intron	NM_001279550	glur2a	842.72	415	hypermethylation	3.92e-19	1.8e-16
620938	chrLG6	2786001	2786500	265	intron	NM_001279550	glur2a	544.789	265	hypermethylation	2.14e-13	1.56e-11
620939	chrLG6	2791001	2791500	99	intron	NM_001279550	glur2a	183.866	99	hypermethylation	0.000343693	0.000653918
620940	chrLG6	2791501	2792000	116	intron	NM_001279550	glur2a	195.784	116	hypermethylation	0.00172942	0.00259214
620941	chrLG6	2793001	2793500	146	intron	NM_001279550	glur2a	265.585	146	hypermethylation	2.56e-05	7.38e-05
620942	chrLG6	2794501	2795000	60	intron	NM_001279550	glur2a	112.363	60	hypermethylation	0.00493165	0.00610379
620943	chrLG6	2798001	2798500	22	intron	NM_001279550	glur2a	3.40493	22	hypomethylation	0.000916869	0.00153223
620944	chrLG6	2801001	2801500	69	intron	NM_001279550	glur2a	42.5616	69	hypomethylation	0.00951299	0.0112535
620945	chrLG6	2801501	2802000	46	intron	NM_001279550	glur2a	15.3222	46	hypomethylation	0.000312981	0.000603762
620946	chrLG6	2802001	2802500	22	intron	NM_001279550	glur2a	0	22	hypomethylation	1.11e-05	3.75e-05
620947	chrLG6	2812001	2812500	16	intron	NM_001279550	glur2a	0	16	hypomethylation	0.000276113	0.000538955
623384	chrLG6	8699001	8699500	18	intron	NM_001282894	LOC100534438	3.40493	18	hypomethylation	0.00722652	0.0087192
623385	chrLG6	8700501	8701000	132	intron	NM_001282894	LOC100534438	260.477	132	hypermethylation	1.68e-06	7.85e-06
623385	chrLG6	8700501	8701000	132	intron	NM_001282894	LOC100534438	260.477	132	hypermethylation	1.68e-06	7.85e-06
623386	chrLG6	8701001	8701500	78	intron	NM_001282894	LOC100534438	143.007	78	hypermethylation	0.00212686	0.00299093
623386	chrLG6	8701001	8701500	78	intron	NM_001282894	LOC100534438	143.007	78	hypermethylation	0.00212686	0.00299093
626886	chrLG6	16439001	16439500	38	intron	NM_001279558	c1inh	90.2307	38	hypermethylation	0.000422358	0.000787791
626886	chrLG6	16439001	16439500	38	intron	NM_001279558	c1inh	90.2307	38	hypermethylation	0.000422358	0.000787791
626887	chrLG6	16439501	16440000	26	intron	NM_001279558	c1inh	64.6937	26	hypermethylation	0.00185416	0.00271017
626888	chrLG6	16442001	16442500	32	intron	NM_001279558	c1inh	8.51233	32	hypomethylation	0.00107663	0.00168898
628225	chrLG6	19449001	19449500	33	intron	NM_001279683	Mb	0	33	hypomethylation	1.57e-08	1.64e-07
628226	chrLG6	19449501	19450000	25	intron	NM_001279683	Mb	0	25	hypomethylation	1.57e-06	7.39e-06
628226	chrLG6	19449501	19450000	25	intron	NM_001279683	Mb	0	25	hypomethylation	1.57e-06	7.39e-06
628227	chrLG6	19450001	19450500	16	intron	NM_001279683	Mb	1.70247	16	hypomethylation	0.00131833	0.00202815
629977	chrLG6	36312501	36313000	25	intron	NM_001290199	acox1	3.40493	25	hypomethylation	0.000181736	0.000390011
629977	chrLG6	36312501	36313000	25	intron	NM_001290199	acox1	3.40493	25	hypomethylation	0.000181736	0.000390011
629978	chrLG6	36313001	36313500	34	intron	NM_001290199	acox1	0	34	hypomethylation	4.18e-09	5.73e-08
629979	chrLG6	36314501	36315000	19	intron	NM_001290199	acox1	3.40493	19	hypomethylation	0.00436394	0.00544274
629980	chrLG6	36315501	36316000	87	intron	NM_001290199	acox1	202.593	87	hypermethylation	1.48e-07	1.06e-06
629981	chrLG6	36316001	36316500	47	intron	NM_001290199	acox1	107.255	47	hypermethylation	0.000188029	0.000403051
629982	chrLG6	36317001	36317500	14	intron	NM_001290199	acox1	0	14	hypomethylation	0.00183717	0.00268686
629983	chrLG6	36317501	36318000	39	intron	NM_001290199	acox1	15.3222	39	hypomethylation	0.00179266	0.00267877
629984	chrLG6	36319001	36319500	16	intron	NM_001290199	acox1	0	16	hypomethylation	0.000276113	0.000538955
631777	chrLG7	3284001	3284500	44	intron	NM_001279720	myod1	87.44	44	hypermethylation	1.2e-08	1.34e-07
637495	chrLG7	16311001	16311500	15	intron	NM_001279581	gsdf	0	15	hypomethylation	0.00097925	0.00154562
637495	chrLG7	16311001	16311500	15	intron	NM_001279581	gsdf	0	15	hypomethylation	0.00097925	0.00154562
637495	chrLG7	16311001	16311500	15	intron	NM_001279581	gsdf	0	15	hypomethylation	0.00097925	0.00154562
637768	chrLG7	16949001	16949500	40	intron	NM_001279548	prlr	110.586	40	hypermethylation	9.57e-15	1.21e-12
637769	chrLG7	16949501	16950000	66	intron	NM_001279548	prlr	122.159	66	hypermethylation	1.37e-10	3.69e-09
637770	chrLG7	16957001	16957500	86	intron	NM_001279548	prlr	136.303	86	hypermethylation	1.59e-09	2.84e-08
637771	chrLG7	16957501	16958000	147	intron	NM_001279548	prlr	246.889	147	hypermethylation	1.83e-17	5.43e-15
637772	chrLG7	16958001	16958500	78	intron	NM_001279548	prlr	109.3	78	hypermethylation	1.61e-06	7.58e-06
637773	chrLG7	16959501	16960000	81	intron	NM_001279548	prlr	138.875	81	hypermethylation	6.48e-11	1.95e-09
637774	chrLG7	16960001	16960500	77	intron	NM_001279548	prlr	119.587	77	hypermethylation	2.47e-08	2.44e-07
637775	chrLG7	16960501	16961000	39	intron	NM_001279548	prlr	73.2953	39	hypermethylation	6.8e-07	3.8e-06
637776	chrLG7	16963001	16963500	70	intron	NM_001279548	prlr	113.158	70	hypermethylation	2.18e-08	2.19e-07
637777	chrLG7	16964001	16964500	24	intron	NM_001279548	prlr	3.85765	24	hypomethylation	0.0169593	0.0193764
643862	chrLG7	31302001	31302500	42	intron	NM_001279455	ghr2	12.8588	42	hypomethylation	0.0490132	0.0532123
643862	chrLG7	31302001	31302500	42	intron	NM_001279455	ghr2	12.8588	42	hypomethylation	0.0490132	0.0532123
643863	chrLG7	31303501	31304000	47	intron	NM_001279455	ghr2	12.8588	47	hypomethylation	0.0133924	0.0155206
643864	chrLG7	31304001	31304500	35	intron	NM_001279455	ghr2	9.00117	35	hypomethylation	0.0411345	0.0449882
643865	chrLG7	31307501	31308000	50	intron	NM_001279455	ghr2	15.4306	50	hypomethylation	0.0272094	0.0303441
643866	chrLG7	31310501	31311000	18	intron	NM_001279455	ghr2	0	18	hypomethylation	0.0034275	0.0044357
643867	chrLG7	31311001	31311500	19	intron	NM_001279455	ghr2	2.57176	19	hypomethylation	0.0213208	0.0240514
643868	chrLG7	31312001	31312500	74	intron	NM_001279455	ghr2	105.442	74	hypermethylation	1.38e-06	6.76e-06
643869	chrLG7	31312501	31313000	105	intron	NM_001279455	ghr2	131.16	105	hypermethylation	5.28e-06	2.06e-05
643870	chrLG7	31313501	31314000	11	intron	NM_001279455	ghr2	0	11	hypomethylation	0.00782344	0.0093716
643871	chrLG7	31315001	31315500	63	intron	NM_001279455	ghr2	90.0117	63	hypermethylation	8.85e-06	3.18e-05
643872	chrLG7	31318501	31319000	12	intron	NM_001279455	ghr2	0	12	hypomethylation	0.00391328	0.00492104
643873	chrLG7	31325501	31326000	12	intron	NM_001279455	ghr2	0	12	hypomethylation	0.00391328	0.00492104
643874	chrLG7	31326001	31326500	15	intron	NM_001279455	ghr2	0	15	hypomethylation	0.00097925	0.00154562
646444	chrLG7	37667001	37667500	20	intron	NM_001279623	fadsd6	0	20	hypomethylation	0.000980413	0.00154562
646445	chrLG7	37668001	37668500	11	intron	NM_001279623	fadsd6	0	11	hypomethylation	0.00782344	0.0093716
646447	chrLG7	37673501	37674000	47	intron	NM_001279623	fadsd6	12.8588	47	hypomethylation	0.0133924	0.0155206
646449	chrLG7	37680001	37680500	22	intron	NM_001279623	fadsd6	2.57176	22	hypomethylation	0.0192663	0.0218481
646451	chrLG7	37684501	37685000	51	intron	NM_001279623	fadsd6	16.7165	51	hypomethylation	0.0404914	0.0443295
646452	chrLG7	37685001	37685500	38	intron	NM_001279623	fadsd6	7.71529	38	hypomethylation	0.00768692	0.00924278
646453	chrLG7	37685501	37686000	32	intron	NM_001279623	fadsd6	7.71529	32	hypomethylation	0.0295734	0.0328497
648862	chrLG7	43197001	43197500	50	intron	NM_001279504	LOC100534567	84.8682	50	hypermethylation	8.61e-07	4.43e-06
648863	chrLG7	43197501	43198000	39	intron	NM_001279504	LOC100534567	78.4388	39	hypermethylation	5.93e-08	4.81e-07
650132	chrLG7	49778001	49778500	47	intron	NM_001279479	LOC100534558	96.4411	47	hypermethylation	1.14e-09	2.23e-08
654139	chrLG8-24	8385001	8385500	9	intron	NM_001279453	dmc1	0	9	hypomethylation	0.00195752	0.00277391
654139	chrLG8-24	8385001	8385500	9	intron	NM_001279453	dmc1	0	9	hypomethylation	0.00195752	0.00277391
654139	chrLG8-24	8385001	8385500	9	intron	NM_001279453	dmc1	0	9	hypomethylation	0.00195752	0.00277391
654140	chrLG8-24	8385501	8386000	23	intron	NM_001279453	dmc1	0	23	hypomethylation	4.24e-07	2.47e-06
654141	chrLG8-24	8387001	8387500	76	intron	NM_001279453	dmc1	208.526	76	hypermethylation	1.22e-05	4.11e-05
654141	chrLG8-24	8387001	8387500	76	intron	NM_001279453	dmc1	208.526	76	hypermethylation	1.22e-05	4.11e-05
654141	chrLG8-24	8387001	8387500	76	intron	NM_001279453	dmc1	208.526	76	hypermethylation	1.22e-05	4.11e-05
654141	chrLG8-24	8387001	8387500	76	intron	NM_001279453	dmc1	208.526	76	hypermethylation	1.22e-05	4.11e-05
654142	chrLG8-24	27904001	27904500	3	intron	NM_001282889	LOC100694532	25.1004	3	hypermethylation	0.00131833	0.00202815
654143	chrLG8-24	27906501	27907000	10	intron	NM_001282889	LOC100694532	0	10	hypomethylation	0.00097925	0.00154562
654143	chrLG8-24	27906501	27907000	10	intron	NM_001282889	LOC100694532	0	10	hypomethylation	0.00097925	0.00154562
654143	chrLG8-24	27906501	27907000	10	intron	NM_001282889	LOC100694532	0	10	hypomethylation	0.00097925	0.00154562
654144	chrLG8-24	27910501	27911000	16	intron	NM_001282889	LOC100694532	0	16	hypomethylation	7.68e-05	0.00018535
654144	chrLG8-24	27910501	27911000	16	intron	NM_001282889	LOC100694532	0	16	hypomethylation	7.68e-05	0.00018535
654145	chrLG8-24	27911001	27911500	10	intron	NM_001282889	LOC100694532	0	10	hypomethylation	0.00097925	0.00154562
654146	chrLG8-24	27913001	27913500	21	intron	NM_001282889	LOC100694532	0	21	hypomethylation	3.01e-06	1.25e-05
654146	chrLG8-24	27913001	27913500	21	intron	NM_001282889	LOC100694532	0	21	hypomethylation	3.01e-06	1.25e-05
654146	chrLG8-24	27913001	27913500	21	intron	NM_001282889	LOC100694532	0	21	hypomethylation	3.01e-06	1.25e-05
654147	chrLG8-24	27919001	27919500	19	intron	NM_001282889	LOC100694532	3.86159	19	hypomethylation	0.000916869	0.00153223
654147	chrLG8-24	27919001	27919500	19	intron	NM_001282889	LOC100694532	3.86159	19	hypomethylation	0.000916869	0.00153223
654147	chrLG8-24	27919001	27919500	19	intron	NM_001282889	LOC100694532	3.86159	19	hypomethylation	0.000916869	0.00153223
444314	chrLG1	501	1000	14	intergenic	NA	NA	0	14	hypomethylation	0.000276113	0.000538955
444315	chrLG1	1001	1500	17	intergenic	NA	NA	0	17	hypomethylation	2.12e-05	6.26e-05
444316	chrLG1	4001	4500	14	intergenic	NA	NA	0	14	hypomethylation	0.000276113	0.000538955
444317	chrLG1	4501	5000	25	intergenic	NA	NA	0	25	hypomethylation	1.14e-07	8.35e-07
444318	chrLG1	5001	5500	19	intergenic	NA	NA	0	19	hypomethylation	5.78e-06	2.16e-05
444320	chrLG1	17001	17500	45	intergenic	NA	NA	113.353	45	hypermethylation	0.0213478	0.0240805
444321	chrLG1	17501	18000	132	intergenic	NA	NA	319.451	132	hypermethylation	0.00030129	0.000585075
444322	chrLG1	18001	18500	102	intergenic	NA	NA	232.89	102	hypermethylation	0.007451	0.00897202
444323	chrLG1	23501	24000	15	intergenic	NA	NA	0	15	hypomethylation	0.000145836	0.000320276
444324	chrLG1	24001	24500	16	intergenic	NA	NA	0	16	hypomethylation	7.68e-05	0.00018535
444325	chrLG1	27501	28000	31	intergenic	NA	NA	12.3658	31	hypomethylation	0.000250917	0.000519811
444326	chrLG1	33001	33500	43	intergenic	NA	NA	12.3658	43	hypomethylation	1.28e-06	6.35e-06
444327	chrLG1	38001	38500	37	intergenic	NA	NA	16.4878	37	hypomethylation	0.000178556	0.000385141
444328	chrLG1	38501	39000	34	intergenic	NA	NA	12.3658	34	hypomethylation	6.29e-05	0.000159514
444329	chrLG1	40501	41000	59	intergenic	NA	NA	152.512	59	hypermethylation	0.00537532	0.00660553
444330	chrLG1	41001	41500	66	intergenic	NA	NA	160.756	66	hypermethylation	0.0120023	0.0140133
444331	chrLG1	42501	43000	46	intergenic	NA	NA	10.3049	46	hypomethylation	5.97e-08	4.83e-07
444332	chrLG1	44501	45000	27	intergenic	NA	NA	4.12194	27	hypomethylation	2.27e-05	6.65e-05
444333	chrLG1	45001	45500	50	intergenic	NA	NA	2.06097	50	hypomethylation	9.71e-13	5.9e-11
444334	chrLG1	46001	46500	108	intergenic	NA	NA	259.682	108	hypermethylation	0.0015471	0.00234264
444335	chrLG1	46501	47000	80	intergenic	NA	NA	199.914	80	hypermethylation	0.00250112	0.00347635
444336	chrLG1	49501	50000	21	intergenic	NA	NA	4.12194	21	hypomethylation	0.000313464	0.000603762
444337	chrLG1	50001	50500	12	intergenic	NA	NA	0	12	hypomethylation	0.00183717	0.00268686
444338	chrLG1	51001	51500	11	intergenic	NA	NA	0	11	hypomethylation	0.0034275	0.0044357
444339	chrLG1	52501	53000	9	intergenic	NA	NA	0	9	hypomethylation	0.00195752	0.00277391
444340	chrLG1	53001	53500	27	intergenic	NA	NA	2.06097	27	hypomethylation	1.43e-06	6.93e-06
444341	chrLG1	53501	54000	36	intergenic	NA	NA	12.3658	36	hypomethylation	2.44e-05	7.08e-05
444342	chrLG1	54001	54500	43	intergenic	NA	NA	10.3049	43	hypomethylation	4.68e-07	2.69e-06
444343	chrLG1	54501	55000	46	intergenic	NA	NA	0	46	hypomethylation	1.75e-13	1.31e-11
444344	chrLG1	55001	55500	43	intergenic	NA	NA	10.3049	43	hypomethylation	4.68e-07	2.69e-06
444345	chrLG1	56501	57000	32	intergenic	NA	NA	12.3658	32	hypomethylation	0.000250917	0.000519811
444346	chrLG1	58001	58500	23	intergenic	NA	NA	4.12194	23	hypomethylation	6.02e-05	0.000153561
444347	chrLG1	63501	64000	11	intergenic	NA	NA	0	11	hypomethylation	0.0034275	0.0044357
444348	chrLG1	64001	64500	19	intergenic	NA	NA	0	19	hypomethylation	5.78e-06	2.16e-05
444349	chrLG1	66001	66500	10	intergenic	NA	NA	0	10	hypomethylation	0.00097925	0.00154562
444350	chrLG1	70001	70500	20	intergenic	NA	NA	0	20	hypomethylation	3.01e-06	1.25e-05
444351	chrLG1	70501	71000	20	intergenic	NA	NA	0	20	hypomethylation	3.01e-06	1.25e-05
444352	chrLG1	71001	71500	33	intergenic	NA	NA	10.3049	33	hypomethylation	4.13e-05	0.000110228
444353	chrLG1	74501	75000	22	intergenic	NA	NA	0	22	hypomethylation	8.16e-07	4.21e-06
444354	chrLG1	77001	77500	22	intergenic	NA	NA	6.18292	22	hypomethylation	0.000885647	0.00148698
444355	chrLG1	78501	79000	22	intergenic	NA	NA	6.18292	22	hypomethylation	0.000885647	0.00148698
444356	chrLG1	81001	81500	14	intergenic	NA	NA	0	14	hypomethylation	0.000276113	0.000538955
444357	chrLG1	86001	86500	32	intergenic	NA	NA	10.3049	32	hypomethylation	0.000107819	0.000251365
444358	chrLG1	86501	87000	22	intergenic	NA	NA	4.12194	22	hypomethylation	0.000104826	0.000245722
444359	chrLG1	93001	93500	9	intergenic	NA	NA	0	9	hypomethylation	0.00195752	0.00277391
444360	chrLG1	96501	97000	36	intergenic	NA	NA	18.5487	36	hypomethylation	0.000544496	0.000958322
444362	chrLG1	104001	104500	19	intergenic	NA	NA	0	19	hypomethylation	5.78e-06	2.16e-05
444363	chrLG1	104501	105000	50	intergenic	NA	NA	20.6097	50	hypomethylation	8.44e-06	3.06e-05
444364	chrLG1	109501	110000	18	intergenic	NA	NA	2.06097	18	hypomethylation	0.000491667	0.000902396
444365	chrLG1	110001	110500	28	intergenic	NA	NA	0	28	hypomethylation	8.1e-09	9.72e-08
444366	chrLG1	111501	112000	79	intergenic	NA	NA	173.122	79	hypermethylation	0.0457139	0.0497711
444367	chrLG1	114001	114500	31	intergenic	NA	NA	10.3049	31	hypomethylation	0.000107819	0.000251365
444368	chrLG1	115501	116000	32	intergenic	NA	NA	14.4268	32	hypomethylation	0.000543253	0.000956771
444369	chrLG1	121001	121500	72	intergenic	NA	NA	173.122	72	hypermethylation	0.00824441	0.00983691
444370	chrLG1	125501	126000	34	intergenic	NA	NA	8.24389	34	hypomethylation	9.45e-06	3.37e-05
444371	chrLG1	127001	127500	50	intergenic	NA	NA	20.6097	50	hypomethylation	8.44e-06	3.06e-05
444372	chrLG1	132501	133000	18	intergenic	NA	NA	4.12194	18	hypomethylation	0.0015534	0.00234492
444373	chrLG1	133001	133500	17	intergenic	NA	NA	2.06097	17	hypomethylation	0.000222778	0.000467887
444374	chrLG1	133501	134000	14	intergenic	NA	NA	0	14	hypomethylation	0.000276113	0.000538955
444375	chrLG1	134001	134500	10	intergenic	NA	NA	0	10	hypomethylation	0.00097925	0.00154562
444376	chrLG1	145001	145500	38	intergenic	NA	NA	16.4878	38	hypomethylation	0.000115997	0.000268334
444377	chrLG1	150001	150500	54	intergenic	NA	NA	22.6707	54	hypomethylation	2.06e-06	9.47e-06
444378	chrLG1	150501	151000	38	intergenic	NA	NA	4.12194	38	hypomethylation	1.42e-08	1.55e-07
444379	chrLG1	151001	151500	44	intergenic	NA	NA	12.3658	44	hypomethylation	7.83e-07	4.21e-06
444380	chrLG1	151501	152000	35	intergenic	NA	NA	14.4268	35	hypomethylation	0.000201637	0.000427948
444381	chrLG1	154001	154500	104	intergenic	NA	NA	222.585	104	hypermethylation	0.0334448	0.0369418
444382	chrLG1	155001	155500	72	intergenic	NA	NA	51.5243	72	hypomethylation	0.000197498	0.000420459
444383	chrLG1	159001	159500	69	intergenic	NA	NA	204.036	69	hypermethylation	3.8e-05	0.000104776
444384	chrLG1	159501	160000	63	intergenic	NA	NA	144.268	63	hypermethylation	0.0320562	0.0354708
444385	chrLG1	169001	169500	15	intergenic	NA	NA	2.06097	15	hypomethylation	0.000732495	0.00125675
444386	chrLG1	169501	170000	11	intergenic	NA	NA	0	11	hypomethylation	0.0034275	0.0044357
444388	chrLG1	177501	178000	68	intergenic	NA	NA	185.487	68	hypermethylation	0.000606693	0.00106035
444389	chrLG1	178001	178500	32	intergenic	NA	NA	162.817	32	hypermethylation	6.12e-10	1.31e-08
444390	chrLG1	178501	179000	23	intergenic	NA	NA	84.4998	23	hypermethylation	0.000782068	0.0013337
444391	chrLG1	182501	183000	87	intergenic	NA	NA	204.036	87	hypermethylation	0.00731015	0.00881537
444392	chrLG1	183001	183500	48	intergenic	NA	NA	142.207	48	hypermethylation	0.000666186	0.00115244
444394	chrLG1	196001	196500	54	intergenic	NA	NA	125.719	54	hypermethylation	0.0406081	0.0444529
444395	chrLG1	199001	199500	27	intergenic	NA	NA	0	27	hypomethylation	3.04e-08	2.76e-07
444396	chrLG1	199501	200000	29	intergenic	NA	NA	12.3658	29	hypomethylation	0.00095196	0.00154562
444397	chrLG1	200501	201000	40	intergenic	NA	NA	105.11	40	hypermethylation	0.0160305	0.0183782
444399	chrLG1	208001	208500	95	intergenic	NA	NA	228.768	95	hypermethylation	0.00340316	0.0044357
444400	chrLG1	209501	210000	17	intergenic	NA	NA	0	17	hypomethylation	2.12e-05	6.26e-05
444401	chrLG1	210001	210500	27	intergenic	NA	NA	0	27	hypomethylation	3.04e-08	2.76e-07
444402	chrLG1	210501	211000	12	intergenic	NA	NA	0	12	hypomethylation	0.00183717	0.00268686
444403	chrLG1	211501	212000	10	intergenic	NA	NA	0	10	hypomethylation	0.00097925	0.00154562
444404	chrLG1	212001	212500	10	intergenic	NA	NA	0	10	hypomethylation	0.00097925	0.00154562
444405	chrLG1	213001	213500	16	intergenic	NA	NA	0	16	hypomethylation	7.68e-05	0.00018535
444407	chrLG1	220001	220500	45	intergenic	NA	NA	113.353	45	hypermethylation	0.0213478	0.0240805
444408	chrLG1	222001	222500	12	intergenic	NA	NA	0	12	hypomethylation	0.00183717	0.00268686
444409	chrLG1	222501	223000	30	intergenic	NA	NA	0	30	hypomethylation	2.15e-09	3.45e-08
444410	chrLG1	223001	223500	29	intergenic	NA	NA	2.06097	29	hypomethylation	2.32e-07	1.49e-06
444411	chrLG1	223501	224000	57	intergenic	NA	NA	144.268	57	hypermethylation	0.00924636	0.0109586
444412	chrLG1	224001	224500	43	intergenic	NA	NA	138.085	43	hypermethylation	0.000149111	0.000327294
444413	chrLG1	235501	236000	9	intergenic	NA	NA	0	9	hypomethylation	0.00195752	0.00277391
444414	chrLG1	236001	236500	31	intergenic	NA	NA	0	31	hypomethylation	1.05e-08	1.19e-07
444415	chrLG1	236501	237000	35	intergenic	NA	NA	0	35	hypomethylation	4.26e-10	9.44e-09
444416	chrLG1	237001	237500	20	intergenic	NA	NA	0	20	hypomethylation	3.01e-06	1.25e-05
444417	chrLG1	237501	238000	12	intergenic	NA	NA	0	12	hypomethylation	0.00183717	0.00268686
444418	chrLG1	242501	243000	20	intergenic	NA	NA	2.06097	20	hypomethylation	8.88e-05	0.000211418
444419	chrLG1	243501	244000	16	intergenic	NA	NA	0	16	hypomethylation	7.68e-05	0.00018535
444420	chrLG1	244001	244500	26	intergenic	NA	NA	2.06097	26	hypomethylation	1.43e-06	6.93e-06
444421	chrLG1	249001	249500	47	intergenic	NA	NA	28.8536	47	hypomethylation	0.000657485	0.00113854
444422	chrLG1	249501	250000	23	intergenic	NA	NA	0	23	hypomethylation	4.24e-07	2.47e-06
444423	chrLG1	250001	250500	41	intergenic	NA	NA	20.6097	41	hypomethylation	0.000269861	0.000538955
444424	chrLG1	250501	251000	47	intergenic	NA	NA	20.6097	47	hypomethylation	3.02e-05	8.54e-05
444425	chrLG1	251001	251500	10	intergenic	NA	NA	0	10	hypomethylation	0.00097925	0.00154562
444426	chrLG1	252001	252500	11	intergenic	NA	NA	0	11	hypomethylation	0.0034275	0.0044357
444427	chrLG1	253501	254000	40	intergenic	NA	NA	14.4268	40	hypomethylation	1.35e-05	4.46e-05
444428	chrLG1	254001	254500	25	intergenic	NA	NA	2.06097	25	hypomethylation	4.72e-06	1.86e-05
444429	chrLG1	255501	256000	132	intergenic	NA	NA	280.292	132	hypermethylation	0.0195002	0.0221038
444431	chrLG1	258001	258500	25	intergenic	NA	NA	0	25	hypomethylation	1.14e-07	8.35e-07
444432	chrLG1	258501	259000	24	intergenic	NA	NA	8.24389	24	hypomethylation	0.000829453	0.00140665
444433	chrLG1	261501	262000	69	intergenic	NA	NA	177.244	69	hypermethylation	0.00252667	0.00350546
444434	chrLG1	268001	268500	9	intergenic	NA	NA	0	9	hypomethylation	0.00195752	0.00277391
444435	chrLG1	268501	269000	14	intergenic	NA	NA	0	14	hypomethylation	0.000276113	0.000538955
444436	chrLG1	272501	273000	55	intergenic	NA	NA	28.8536	55	hypomethylation	2.26e-05	6.65e-05
444437	chrLG1	273001	273500	35	intergenic	NA	NA	12.3658	35	hypomethylation	3.93e-05	0.000107633
444438	chrLG1	274001	274500	44	intergenic	NA	NA	26.7926	44	hypomethylation	0.000649708	0.00112648
444439	chrLG1	275501	276000	35	intergenic	NA	NA	0	35	hypomethylation	4.26e-10	9.44e-09
444440	chrLG1	276001	276500	24	intergenic	NA	NA	0	24	hypomethylation	2.2e-07	1.42e-06
444441	chrLG1	277001	277500	62	intergenic	NA	NA	162.817	62	hypermethylation	0.0026241	0.00362343
444442	chrLG1	277501	278000	51	intergenic	NA	NA	140.146	51	hypermethylation	0.00239593	0.00333715
444443	chrLG1	280501	281000	56	intergenic	NA	NA	136.024	56	hypermethylation	0.0201865	0.0228398
444444	chrLG1	283001	283500	88	intergenic	NA	NA	189.609	88	hypermethylation	0.0483641	0.0525392
444445	chrLG1	289501	290000	19	intergenic	NA	NA	0	19	hypomethylation	5.78e-06	2.16e-05
444446	chrLG1	291001	291500	50	intergenic	NA	NA	30.9146	50	hypomethylation	0.000387613	0.000731333
444447	chrLG1	291501	292000	44	intergenic	NA	NA	24.7317	44	hypomethylation	0.000366088	0.000692808
444448	chrLG1	293001	293500	77	intergenic	NA	NA	51.5243	77	hypomethylation	2.88e-05	8.16e-05
444449	chrLG1	294501	295000	66	intergenic	NA	NA	154.573	66	hypermethylation	0.0255781	0.0286071
444450	chrLG1	305001	305500	111	intergenic	NA	NA	232.89	111	hypermethylation	0.0442187	0.0482006
444451	chrLG1	307501	308000	35	intergenic	NA	NA	10.3049	35	hypomethylation	1.56e-05	5.03e-05
444452	chrLG1	309501	310000	10	intergenic	NA	NA	0	10	hypomethylation	0.00097925	0.00154562
444453	chrLG1	312001	312500	44	intergenic	NA	NA	152.512	44	hypermethylation	1.41e-05	4.65e-05
444454	chrLG1	312501	313000	80	intergenic	NA	NA	177.244	80	hypermethylation	0.0331536	0.0366404
444455	chrLG1	313501	314000	52	intergenic	NA	NA	140.146	52	hypermethylation	0.00327964	0.0044357
444456	chrLG1	317001	317500	49	intergenic	NA	NA	24.7317	49	hypomethylation	5.22e-05	0.000135571
444457	chrLG1	318501	319000	11	intergenic	NA	NA	0	11	hypomethylation	0.0034275	0.0044357
444458	chrLG1	319501	320000	80	intergenic	NA	NA	59.7682	80	hypomethylation	0.000110175	0.000256539
444459	chrLG1	321501	322000	28	intergenic	NA	NA	2.06097	28	hypomethylation	4.26e-07	2.48e-06
444460	chrLG1	336501	337000	68	intergenic	NA	NA	162.817	68	hypermethylation	0.0157731	0.0180915
444461	chrLG1	337001	337500	50	intergenic	NA	NA	129.841	50	hypermethylation	0.00737183	0.00888448
444462	chrLG1	341501	342000	38	intergenic	NA	NA	8.24389	38	hypomethylation	7.08e-07	3.92e-06
444463	chrLG1	343001	343500	63	intergenic	NA	NA	43.2804	63	hypomethylation	0.000306343	0.00059422
444464	chrLG1	343501	344000	39	intergenic	NA	NA	0	39	hypomethylation	3.21e-11	1.09e-09
444465	chrLG1	344001	344500	33	intergenic	NA	NA	14.4268	33	hypomethylation	0.000477073	0.000879026
444466	chrLG1	348001	348500	25	intergenic	NA	NA	0	25	hypomethylation	1.14e-07	8.35e-07
444467	chrLG1	348501	349000	26	intergenic	NA	NA	0	26	hypomethylation	3.04e-08	2.76e-07
444468	chrLG1	349001	349500	25	intergenic	NA	NA	0	25	hypomethylation	1.14e-07	8.35e-07
444469	chrLG1	349501	350000	24	intergenic	NA	NA	0	24	hypomethylation	2.2e-07	1.42e-06
444470	chrLG1	355501	356000	26	intergenic	NA	NA	4.12194	26	hypomethylation	1.11e-05	3.75e-05
444471	chrLG1	359001	359500	73	intergenic	NA	NA	51.5243	73	hypomethylation	0.000105368	0.000246867
444472	chrLG1	359501	360000	73	intergenic	NA	NA	53.5853	73	hypomethylation	0.000224826	0.000471932
444473	chrLG1	363001	363500	18	intergenic	NA	NA	0	18	hypomethylation	2.12e-05	6.26e-05
444474	chrLG1	363501	364000	14	intergenic	NA	NA	0	14	hypomethylation	0.000276113	0.000538955
444475	chrLG1	364001	364500	14	intergenic	NA	NA	0	14	hypomethylation	0.000276113	0.000538955
444476	chrLG1	364501	365000	10	intergenic	NA	NA	0	10	hypomethylation	0.00097925	0.00154562
444477	chrLG1	369501	370000	10	intergenic	NA	NA	0	10	hypomethylation	0.00097925	0.00154562
444478	chrLG1	372501	373000	19	intergenic	NA	NA	2.06097	19	hypomethylation	0.000157883	0.000344704
444479	chrLG1	373001	373500	22	intergenic	NA	NA	0	22	hypomethylation	8.16e-07	4.21e-06
444480	chrLG1	373501	374000	29	intergenic	NA	NA	0	29	hypomethylation	4.18e-09	5.73e-08
444481	chrLG1	374001	374500	17	intergenic	NA	NA	0	17	hypomethylation	2.12e-05	6.26e-05
444482	chrLG1	374501	375000	13	intergenic	NA	NA	0	13	hypomethylation	0.000521183	0.000927447
444485	chrLG1	378501	379000	21	intergenic	NA	NA	2.06097	21	hypomethylation	8.88e-05	0.000211418
444486	chrLG1	380001	380500	33	intergenic	NA	NA	12.3658	33	hypomethylation	0.00010027	0.000236284
444488	chrLG1	390501	391000	27	intergenic	NA	NA	6.18292	27	hypomethylation	7.06e-05	0.000177153
444489	chrLG1	392001	392500	41	intergenic	NA	NA	14.4268	41	hypomethylation	1.35e-05	4.46e-05
444490	chrLG1	392501	393000	51	intergenic	NA	NA	28.8536	51	hypomethylation	0.000105781	0.000247505
444491	chrLG1	396501	397000	17	intergenic	NA	NA	0	17	hypomethylation	2.12e-05	6.26e-05
444492	chrLG1	397001	397500	12	intergenic	NA	NA	0	12	hypomethylation	0.00183717	0.00268686
444493	chrLG1	398001	398500	62	intergenic	NA	NA	30.9146	62	hypomethylation	3.47e-06	1.41e-05
444494	chrLG1	398501	399000	73	intergenic	NA	NA	49.4633	73	hypomethylation	4.07e-05	0.000108672
444495	chrLG1	409501	410000	44	intergenic	NA	NA	26.7926	44	hypomethylation	0.000649708	0.00112648
444496	chrLG1	410501	411000	9	intergenic	NA	NA	0	9	hypomethylation	0.00195752	0.00277391
444497	chrLG1	411501	412000	38	intergenic	NA	NA	2.06097	38	hypomethylation	2.89e-09	4.33e-08
444498	chrLG1	412001	412500	53	intergenic	NA	NA	24.7317	53	hypomethylation	1.35e-05	4.46e-05
444499	chrLG1	415501	416000	26	intergenic	NA	NA	8.24389	26	hypomethylation	0.000316266	0.000605608
444500	chrLG1	416001	416500	46	intergenic	NA	NA	24.7317	46	hypomethylation	0.000170333	0.000369675
444501	chrLG1	419501	420000	27	intergenic	NA	NA	8.24389	27	hypomethylation	0.00019356	0.000413118
444502	chrLG1	422001	422500	64	intergenic	NA	NA	144.268	64	hypermethylation	0.0486575	0.052845
444504	chrLG1	429001	429500	79	intergenic	NA	NA	187.548	79	hypermethylation	0.00941622	0.0111467
444505	chrLG1	434001	434500	55	intergenic	NA	NA	16.4878	55	hypomethylation	6.42e-08	5.16e-07
444506	chrLG1	435001	435500	18	intergenic	NA	NA	0	18	hypomethylation	2.12e-05	6.26e-05
444507	chrLG1	438001	438500	39	intergenic	NA	NA	12.3658	39	hypomethylation	8.94e-06	3.2e-05
444508	chrLG1	438501	439000	21	intergenic	NA	NA	0	21	hypomethylation	3.01e-06	1.25e-05
444509	chrLG1	439001	439500	43	intergenic	NA	NA	109.232	43	hypermethylation	0.0191485	0.0217424
444510	chrLG1	439501	440000	75	intergenic	NA	NA	187.548	75	hypermethylation	0.00362834	0.00467968
444511	chrLG1	443501	444000	60	intergenic	NA	NA	144.268	60	hypermethylation	0.0196135	0.0222259
444512	chrLG1	446501	447000	44	intergenic	NA	NA	14.4268	44	hypomethylation	2.04e-06	9.37e-06
444513	chrLG1	447001	447500	65	intergenic	NA	NA	43.2804	65	hypomethylation	0.000114091	0.000264939
444515	chrLG1	456501	457000	19	intergenic	NA	NA	0	19	hypomethylation	5.78e-06	2.16e-05
444516	chrLG1	457001	457500	30	intergenic	NA	NA	0	30	hypomethylation	2.15e-09	3.45e-08
444517	chrLG1	457501	458000	9	intergenic	NA	NA	0	9	hypomethylation	0.00195752	0.00277391
444518	chrLG1	459001	459500	79	intergenic	NA	NA	173.122	79	hypermethylation	0.0457139	0.0497711
444519	chrLG1	461001	461500	48	intergenic	NA	NA	28.8536	48	hypomethylation	0.000460605	0.000851728
444520	chrLG1	462501	463000	55	intergenic	NA	NA	18.5487	55	hypomethylation	1.59e-07	1.13e-06
444521	chrLG1	466501	467000	97	intergenic	NA	NA	263.804	97	hypermethylation	5.52e-05	0.00014264
444522	chrLG1	467001	467500	111	intergenic	NA	NA	321.512	111	hypermethylation	5.72e-07	3.24e-06
444523	chrLG1	472001	472500	21	intergenic	NA	NA	2.06097	21	hypomethylation	8.88e-05	0.000211418
444524	chrLG1	472501	473000	33	intergenic	NA	NA	4.12194	33	hypomethylation	4.55e-07	2.62e-06
444525	chrLG1	475501	476000	41	intergenic	NA	NA	20.6097	41	hypomethylation	0.000269861	0.000538955
444526	chrLG1	476001	476500	23	intergenic	NA	NA	0	23	hypomethylation	4.24e-07	2.47e-06
444527	chrLG1	478501	479000	21	intergenic	NA	NA	4.12194	21	hypomethylation	0.000313464	0.000603762
444528	chrLG1	479001	479500	29	intergenic	NA	NA	6.18292	29	hypomethylation	1.46e-05	4.77e-05
444529	chrLG1	479501	480000	41	intergenic	NA	NA	8.24389	41	hypomethylation	1.43e-07	1.03e-06
444530	chrLG1	480001	480500	22	intergenic	NA	NA	6.18292	22	hypomethylation	0.000885647	0.00148698
444531	chrLG1	483501	484000	17	intergenic	NA	NA	0	17	hypomethylation	2.12e-05	6.26e-05
444532	chrLG1	490501	491000	114	intergenic	NA	NA	259.682	114	hypermethylation	0.00466631	0.0057907
444533	chrLG1	495001	495500	32	intergenic	NA	NA	14.4268	32	hypomethylation	0.000543253	0.000956771
444534	chrLG1	497001	497500	19	intergenic	NA	NA	4.12194	19	hypomethylation	0.000537698	0.000949977
444535	chrLG1	498001	498500	21	intergenic	NA	NA	4.12194	21	hypomethylation	0.000313464	0.000603762
444536	chrLG1	503501	504000	26	intergenic	NA	NA	0	26	hypomethylation	3.04e-08	2.76e-07
444537	chrLG1	504001	504500	36	intergenic	NA	NA	0	36	hypomethylation	2.23e-10	5.48e-09
444539	chrLG1	507001	507500	37	intergenic	NA	NA	12.3658	37	hypomethylation	2.3e-05	6.71e-05
444540	chrLG1	507501	508000	47	intergenic	NA	NA	6.18292	47	hypomethylation	8.08e-10	1.64e-08
444541	chrLG1	508001	508500	29	intergenic	NA	NA	0	29	hypomethylation	4.18e-09	5.73e-08
444542	chrLG1	509501	510000	38	intergenic	NA	NA	8.24389	38	hypomethylation	7.08e-07	3.92e-06
444543	chrLG1	511001	511500	66	intergenic	NA	NA	47.4024	66	hypomethylation	0.00033793	0.000643506
444544	chrLG1	511501	512000	25	intergenic	NA	NA	4.12194	25	hypomethylation	1.96e-05	6.19e-05
444545	chrLG1	514501	515000	11	intergenic	NA	NA	0	11	hypomethylation	0.0034275	0.0044357
444546	chrLG1	515001	515500	16	intergenic	NA	NA	0	16	hypomethylation	7.68e-05	0.00018535
444547	chrLG1	515501	516000	14	intergenic	NA	NA	0	14	hypomethylation	0.000276113	0.000538955
444548	chrLG1	516001	516500	15	intergenic	NA	NA	0	15	hypomethylation	0.000145836	0.000320276
444549	chrLG1	520501	521000	53	intergenic	NA	NA	28.8536	53	hypomethylation	4.94e-05	0.000128899
444550	chrLG1	525001	525500	33	intergenic	NA	NA	10.3049	33	hypomethylation	4.13e-05	0.000110228
444551	chrLG1	525501	526000	31	intergenic	NA	NA	8.24389	31	hypomethylation	4.27e-05	0.000113086
444552	chrLG1	526001	526500	32	intergenic	NA	NA	12.3658	32	hypomethylation	0.000250917	0.000519811
444553	chrLG1	529001	529500	36	intergenic	NA	NA	4.12194	36	hypomethylation	8.12e-08	6.33e-07
444554	chrLG1	529501	530000	36	intergenic	NA	NA	0	36	hypomethylation	2.23e-10	5.48e-09
444555	chrLG1	530001	530500	29	intergenic	NA	NA	4.12194	29	hypomethylation	4.34e-06	1.72e-05
444556	chrLG1	531501	532000	55	intergenic	NA	NA	35.0365	55	hypomethylation	0.000230667	0.000483306
444557	chrLG1	535001	535500	42	intergenic	NA	NA	22.6707	42	hypomethylation	0.00023202	0.000485304
444558	chrLG1	535501	536000	16	intergenic	NA	NA	0	16	hypomethylation	7.68e-05	0.00018535
444559	chrLG1	536001	536500	24	intergenic	NA	NA	0	24	hypomethylation	2.2e-07	1.42e-06
444560	chrLG1	536501	537000	57	intergenic	NA	NA	6.18292	57	hypomethylation	3.5e-12	1.68e-10
444561	chrLG1	539001	539500	23	intergenic	NA	NA	6.18292	23	hypomethylation	0.000885647	0.00148698
444562	chrLG1	539501	540000	31	intergenic	NA	NA	8.24389	31	hypomethylation	4.27e-05	0.000113086
444563	chrLG1	542001	542500	18	intergenic	NA	NA	0	18	hypomethylation	2.12e-05	6.26e-05
444564	chrLG1	542501	543000	37	intergenic	NA	NA	10.3049	37	hypomethylation	3.48e-06	1.41e-05
444565	chrLG1	549001	549500	22	intergenic	NA	NA	0	22	hypomethylation	8.16e-07	4.21e-06
444566	chrLG1	549501	550000	10	intergenic	NA	NA	0	10	hypomethylation	0.00097925	0.00154562
444568	chrLG1	554001	554500	66	intergenic	NA	NA	37.0975	66	hypomethylation	9.08e-06	3.25e-05
444570	chrLG1	556001	556500	93	intergenic	NA	NA	212.28	93	hypermethylation	0.0131466	0.0152477
444571	chrLG1	557001	557500	84	intergenic	NA	NA	185.487	84	hypermethylation	0.0377766	0.0414768
444572	chrLG1	569501	570000	46	intergenic	NA	NA	24.7317	46	hypomethylation	0.000170333	0.000369675
444573	chrLG1	570001	570500	58	intergenic	NA	NA	22.6707	58	hypomethylation	5e-07	2.86e-06
444574	chrLG1	571001	571500	28	intergenic	NA	NA	76.256	28	hypermethylation	0.0399181	0.043739
444575	chrLG1	572501	573000	20	intergenic	NA	NA	4.12194	20	hypomethylation	0.000537698	0.000949977
444576	chrLG1	573001	573500	33	intergenic	NA	NA	2.06097	33	hypomethylation	2e-08	2.03e-07
444577	chrLG1	573501	574000	19	intergenic	NA	NA	0	19	hypomethylation	5.78e-06	2.16e-05
444578	chrLG1	574001	574500	15	intergenic	NA	NA	0	15	hypomethylation	0.000145836	0.000320276
444579	chrLG1	583001	583500	37	intergenic	NA	NA	8.24389	37	hypomethylation	1.2e-06	5.99e-06
444580	chrLG1	584001	584500	11	intergenic	NA	NA	0	11	hypomethylation	0.0034275	0.0044357
444581	chrLG1	586501	587000	34	intergenic	NA	NA	14.4268	34	hypomethylation	0.000311016	0.000601406
444582	chrLG1	588001	588500	132	intergenic	NA	NA	274.109	132	hypermethylation	0.0334667	0.0369648
444583	chrLG1	595001	595500	44	intergenic	NA	NA	24.7317	44	hypomethylation	0.000366088	0.000692808
444584	chrLG1	595501	596000	27	intergenic	NA	NA	2.06097	27	hypomethylation	1.43e-06	6.93e-06
444586	chrLG1	607001	607500	53	intergenic	NA	NA	150.451	53	hypermethylation	0.00102648	0.0016154
444587	chrLG1	609001	609500	32	intergenic	NA	NA	12.3658	32	hypomethylation	0.000250917	0.000519811
444588	chrLG1	609501	610000	31	intergenic	NA	NA	2.06097	31	hypomethylation	6.85e-08	5.44e-07
444589	chrLG1	616501	617000	13	intergenic	NA	NA	0	13	hypomethylation	0.000521183	0.000927447
444590	chrLG1	617001	617500	22	intergenic	NA	NA	0	22	hypomethylation	8.16e-07	4.21e-06
444591	chrLG1	619001	619500	78	intergenic	NA	NA	191.67	78	hypermethylation	0.00508847	0.00628576
444592	chrLG1	619501	620000	86	intergenic	NA	NA	222.585	86	hypermethylation	0.000637159	0.0011071
444593	chrLG1	620501	621000	25	intergenic	NA	NA	2.06097	25	hypomethylation	4.72e-06	1.86e-05
444594	chrLG1	621001	621500	29	intergenic	NA	NA	0	29	hypomethylation	4.18e-09	5.73e-08
444595	chrLG1	624001	624500	16	intergenic	NA	NA	0	16	hypomethylation	7.68e-05	0.00018535
444596	chrLG1	624501	625000	31	intergenic	NA	NA	0	31	hypomethylation	1.05e-08	1.19e-07
444597	chrLG1	625001	625500	34	intergenic	NA	NA	0	34	hypomethylation	1.54e-09	2.78e-08
444598	chrLG1	625501	626000	55	intergenic	NA	NA	0	55	hypomethylation	2.71e-15	4.18e-13
444599	chrLG1	626001	626500	30	intergenic	NA	NA	0	30	hypomethylation	2.15e-09	3.45e-08
444600	chrLG1	626501	627000	11	intergenic	NA	NA	0	11	hypomethylation	0.0034275	0.0044357
444601	chrLG1	627001	627500	18	intergenic	NA	NA	0	18	hypomethylation	2.12e-05	6.26e-05
444602	chrLG1	627501	628000	26	intergenic	NA	NA	0	26	hypomethylation	3.04e-08	2.76e-07
444603	chrLG1	629001	629500	23	intergenic	NA	NA	6.18292	23	hypomethylation	0.000885647	0.00148698
444604	chrLG1	629501	630000	18	intergenic	NA	NA	0	18	hypomethylation	2.12e-05	6.26e-05
444605	chrLG1	630001	630500	9	intergenic	NA	NA	0	9	hypomethylation	0.00195752	0.00277391
444606	chrLG1	630501	631000	11	intergenic	NA	NA	0	11	hypomethylation	0.0034275	0.0044357
444607	chrLG1	632001	632500	16	intergenic	NA	NA	0	16	hypomethylation	7.68e-05	0.00018535
444608	chrLG1	632501	633000	30	intergenic	NA	NA	12.3658	30	hypomethylation	0.000614054	0.00107091
444609	chrLG1	635001	635500	11	intergenic	NA	NA	0	11	hypomethylation	0.0034275	0.0044357
444610	chrLG1	635501	636000	47	intergenic	NA	NA	20.6097	47	hypomethylation	3.02e-05	8.54e-05
444611	chrLG1	637001	637500	19	intergenic	NA	NA	0	19	hypomethylation	5.78e-06	2.16e-05
444612	chrLG1	638001	638500	25	intergenic	NA	NA	0	25	hypomethylation	1.14e-07	8.35e-07
444613	chrLG1	638501	639000	21	intergenic	NA	NA	0	21	hypomethylation	3.01e-06	1.25e-05
444614	chrLG1	642001	642500	59	intergenic	NA	NA	14.4268	59	hypomethylation	1.16e-09	2.26e-08
444615	chrLG1	642501	643000	42	intergenic	NA	NA	14.4268	42	hypomethylation	5.28e-06	2.06e-05
444616	chrLG1	645001	645500	12	intergenic	NA	NA	0	12	hypomethylation	0.00183717	0.00268686
444617	chrLG1	645501	646000	10	intergenic	NA	NA	0	10	hypomethylation	0.00097925	0.00154562
444618	chrLG1	646001	646500	44	intergenic	NA	NA	148.39	44	hypermethylation	3.65e-05	0.000101176
444619	chrLG1	646501	647000	72	intergenic	NA	NA	175.183	72	hypermethylation	0.00676273	0.00819282
444620	chrLG1	647501	648000	43	intergenic	NA	NA	18.5487	43	hypomethylation	3.86e-05	0.000106317
444621	chrLG1	648501	649000	85	intergenic	NA	NA	195.792	85	hypermethylation	0.0116945	0.0136745
444622	chrLG1	654501	655000	21	intergenic	NA	NA	0	21	hypomethylation	3.01e-06	1.25e-05
444623	chrLG1	655001	655500	18	intergenic	NA	NA	0	18	hypomethylation	2.12e-05	6.26e-05
444624	chrLG1	655501	656000	10	intergenic	NA	NA	0	10	hypomethylation	0.00097925	0.00154562
444625	chrLG1	656001	656500	18	intergenic	NA	NA	0	18	hypomethylation	2.12e-05	6.26e-05
444626	chrLG1	656501	657000	10	intergenic	NA	NA	0	10	hypomethylation	0.00097925	0.00154562
444627	chrLG1	661001	661500	33	intergenic	NA	NA	4.12194	33	hypomethylation	4.55e-07	2.62e-06
444628	chrLG1	662001	662500	56	intergenic	NA	NA	22.6707	56	hypomethylation	8.54e-07	4.4e-06
444629	chrLG1	665001	665500	46	intergenic	NA	NA	22.6707	46	hypomethylation	9.01e-05	0.000213896
444630	chrLG1	667001	667500	26	intergenic	NA	NA	0	26	hypomethylation	3.04e-08	2.76e-07
444631	chrLG1	667501	668000	16	intergenic	NA	NA	0	16	hypomethylation	7.68e-05	0.00018535
444632	chrLG1	668001	668500	38	intergenic	NA	NA	0	38	hypomethylation	6.14e-11	1.86e-09
444633	chrLG1	668501	669000	46	intergenic	NA	NA	10.3049	46	hypomethylation	5.97e-08	4.83e-07
444634	chrLG1	670501	671000	55	intergenic	NA	NA	12.3658	55	hypomethylation	3.04e-09	4.47e-08
444635	chrLG1	671001	671500	40	intergenic	NA	NA	4.12194	40	hypomethylation	4.38e-09	5.96e-08
444636	chrLG1	671501	672000	25	intergenic	NA	NA	4.12194	25	hypomethylation	1.96e-05	6.19e-05
444637	chrLG1	672501	673000	75	intergenic	NA	NA	164.878	75	hypermethylation	0.0472488	0.0513843
444638	chrLG1	677001	677500	53	intergenic	NA	NA	140.146	53	hypermethylation	0.00594464	0.00726651
444639	chrLG1	677501	678000	53	intergenic	NA	NA	125.719	53	hypermethylation	0.032253	0.0356785
444640	chrLG1	688501	689000	79	intergenic	NA	NA	204.036	79	hypermethylation	0.00126759	0.00196283
444641	chrLG1	689001	689500	29	intergenic	NA	NA	98.9266	29	hypermethylation	0.000724993	0.00124821
444642	chrLG1	693501	694000	28	intergenic	NA	NA	6.18292	28	hypomethylation	2.47e-05	7.16e-05
444643	chrLG1	694001	694500	9	intergenic	NA	NA	0	9	hypomethylation	0.00195752	0.00277391
444644	chrLG1	694501	695000	15	intergenic	NA	NA	0	15	hypomethylation	0.000145836	0.000320276
444645	chrLG1	696501	697000	103	intergenic	NA	NA	288.536	103	hypermethylation	5.86e-06	2.19e-05
444646	chrLG1	697001	697500	126	intergenic	NA	NA	323.573	126	hypermethylation	4.62e-05	0.000121507
444647	chrLG1	702001	702500	20	intergenic	NA	NA	2.06097	20	hypomethylation	8.88e-05	0.000211418
444648	chrLG1	704001	704500	23	intergenic	NA	NA	2.06097	23	hypomethylation	1.54e-05	5.01e-05
444649	chrLG1	704501	705000	37	intergenic	NA	NA	14.4268	37	hypomethylation	5.33e-05	0.000137785
444650	chrLG1	705001	705500	50	intergenic	NA	NA	24.7317	50	hypomethylation	3.49e-05	9.69e-05
444651	chrLG1	705501	706000	41	intergenic	NA	NA	18.5487	41	hypomethylation	0.00013755	0.000311783
444652	chrLG1	709001	709500	45	intergenic	NA	NA	26.7926	45	hypomethylation	0.000450305	0.000834813
444653	chrLG1	711501	712000	117	intergenic	NA	NA	257.621	117	hypermethylation	0.0117431	0.0137274
444654	chrLG1	729001	729500	32	intergenic	NA	NA	4.12194	32	hypomethylation	8.03e-07	4.21e-06
444655	chrLG1	729501	730000	66	intergenic	NA	NA	32.9755	66	hypomethylation	2.62e-06	1.17e-05
444657	chrLG1	731001	731500	97	intergenic	NA	NA	210.219	97	hypermethylation	0.0332412	0.0367307
444658	chrLG1	732501	733000	25	intergenic	NA	NA	4.12194	25	hypomethylation	1.96e-05	6.19e-05
444659	chrLG1	734501	735000	66	intergenic	NA	NA	16.4878	66	hypomethylation	1.67e-10	4.42e-09
444660	chrLG1	737001	737500	21	intergenic	NA	NA	84.4998	21	hypermethylation	0.000213092	0.000450577
444661	chrLG1	737501	738000	109	intergenic	NA	NA	237.012	109	hypermethylation	0.0206993	0.0233912
444662	chrLG1	743501	744000	104	intergenic	NA	NA	228.768	104	hypermethylation	0.0213833	0.0241172
444663	chrLG1	744001	744500	126	intergenic	NA	NA	315.329	126	hypermethylation	0.000128255	0.000292727
444664	chrLG1	744501	745000	124	intergenic	NA	NA	272.048	124	hypermethylation	0.0122741	0.0143121
444665	chrLG1	745501	746000	13	intergenic	NA	NA	0	13	hypomethylation	0.000521183	0.000927447
444666	chrLG1	748501	749000	41	intergenic	NA	NA	22.6707	41	hypomethylation	0.000506901	0.000927447
444667	chrLG1	750501	751000	66	intergenic	NA	NA	201.975	66	hypermethylation	2.16e-05	6.38e-05
444668	chrLG1	753501	754000	33	intergenic	NA	NA	10.3049	33	hypomethylation	4.13e-05	0.000110228
444669	chrLG1	762001	762500	143	intergenic	NA	NA	360.67	143	hypermethylation	2.67e-05	7.62e-05
444670	chrLG1	762501	763000	112	intergenic	NA	NA	232.89	112	hypermethylation	0.0450318	0.0490527
444672	chrLG1	765501	766000	60	intergenic	NA	NA	26.7926	60	hypomethylation	9.7e-07	4.94e-06
444673	chrLG1	771001	771500	112	intergenic	NA	NA	263.804	112	hypermethylation	0.00216742	0.00304506
444674	chrLG1	771501	772000	165	intergenic	NA	NA	329.755	165	hypermethylation	0.0438728	0.0478342
444675	chrLG1	773001	773500	111	intergenic	NA	NA	78.3169	111	hypomethylation	1.48e-06	7.18e-06
444676	chrLG1	776501	777000	110	intergenic	NA	NA	315.329	110	hypermethylation	8.69e-07	4.47e-06
444677	chrLG1	777001	777500	103	intergenic	NA	NA	251.439	103	hypermethylation	0.000990023	0.00156034
444678	chrLG1	779501	780000	92	intergenic	NA	NA	212.28	92	hypermethylation	0.00873012	0.0103833
444679	chrLG1	782001	782500	67	intergenic	NA	NA	175.183	67	hypermethylation	0.0022554	0.00315827
444681	chrLG1	783001	783500	243	intergenic	NA	NA	484.328	243	hypermethylation	0.0164224	0.0188038
444682	chrLG1	783501	784000	175	intergenic	NA	NA	348.304	175	hypermethylation	0.0448895	0.0489004
444684	chrLG1	786501	787000	135	intergenic	NA	NA	305.024	135	hypermethylation	0.00346959	0.00448846
444685	chrLG1	788001	788500	133	intergenic	NA	NA	302.963	133	hypermethylation	0.00278253	0.00382032
444686	chrLG1	788501	789000	192	intergenic	NA	NA	430.743	192	hypermethylation	0.000569132	0.000997562
444687	chrLG1	789001	789500	150	intergenic	NA	NA	333.877	150	hypermethylation	0.00279703	0.00383915
444688	chrLG1	791001	791500	74	intergenic	NA	NA	175.183	74	hypermethylation	0.0136178	0.0157498
444689	chrLG1	796001	796500	92	intergenic	NA	NA	210.219	92	hypermethylation	0.0104004	0.0122451
444690	chrLG1	796501	797000	89	intergenic	NA	NA	265.865	89	hypermethylation	1.6e-06	7.51e-06
444695	chrLG1	811001	811500	36	intergenic	NA	NA	16.4878	36	hypomethylation	0.000273429	0.000538955
444696	chrLG1	811501	812000	34	intergenic	NA	NA	8.24389	34	hypomethylation	9.45e-06	3.37e-05
444697	chrLG1	812001	812500	19	intergenic	NA	NA	0	19	hypomethylation	5.78e-06	2.16e-05
444698	chrLG1	812501	813000	88	intergenic	NA	NA	70.073	88	hypomethylation	0.000138899	0.000314606
444699	chrLG1	815501	816000	60	intergenic	NA	NA	28.8536	60	hypomethylation	3.98e-06	1.6e-05
444700	chrLG1	816001	816500	56	intergenic	NA	NA	26.7926	56	hypomethylation	7.83e-06	2.85e-05
444701	chrLG1	819501	820000	49	intergenic	NA	NA	28.8536	49	hypomethylation	0.000321103	0.000614414
444702	chrLG1	823501	824000	10	intergenic	NA	NA	0	10	hypomethylation	0.00097925	0.00154562
444703	chrLG1	824001	824500	9	intergenic	NA	NA	0	9	hypomethylation	0.00195752	0.00277391
444704	chrLG1	825001	825500	80	intergenic	NA	NA	177.244	80	hypermethylation	0.0331536	0.0366404
444705	chrLG1	826001	826500	53	intergenic	NA	NA	30.9146	53	hypomethylation	9e-05	0.000213896
444706	chrLG1	826501	827000	35	intergenic	NA	NA	10.3049	35	hypomethylation	1.56e-05	5.03e-05
444707	chrLG1	827001	827500	19	intergenic	NA	NA	0	19	hypomethylation	5.78e-06	2.16e-05
444708	chrLG1	829001	829500	14	intergenic	NA	NA	0	14	hypomethylation	0.000276113	0.000538955
444709	chrLG1	829501	830000	22	intergenic	NA	NA	6.18292	22	hypomethylation	0.000885647	0.00148698
444710	chrLG1	830001	830500	25	intergenic	NA	NA	74.195	25	hypermethylation	0.0129346	0.0150263
444711	chrLG1	833001	833500	14	intergenic	NA	NA	0	14	hypomethylation	0.000276113	0.000538955
444712	chrLG1	833501	834000	9	intergenic	NA	NA	0	9	hypomethylation	0.00195752	0.00277391
444713	chrLG1	837501	838000	25	intergenic	NA	NA	8.24389	25	hypomethylation	0.000513761	0.000927447
444714	chrLG1	838501	839000	24	intergenic	NA	NA	0	24	hypomethylation	2.2e-07	1.42e-06
444715	chrLG1	839001	839500	14	intergenic	NA	NA	0	14	hypomethylation	0.000276113	0.000538955
444716	chrLG1	845501	846000	12	intergenic	NA	NA	45.3414	12	hypermethylation	0.0166959	0.0190966
444717	chrLG1	846501	847000	57	intergenic	NA	NA	133.963	57	hypermethylation	0.031084	0.0344429
444718	chrLG1	847501	848000	70	intergenic	NA	NA	49.4633	70	hypomethylation	0.000150243	0.000329654
444719	chrLG1	854001	854500	23	intergenic	NA	NA	4.12194	23	hypomethylation	6.02e-05	0.000153561
444720	chrLG1	854501	855000	26	intergenic	NA	NA	6.18292	26	hypomethylation	0.000118356	0.000271786
444722	chrLG1	858501	859000	98	intergenic	NA	NA	247.317	98	hypermethylation	0.000520317	0.000927447
444724	chrLG1	860501	861000	115	intergenic	NA	NA	241.134	115	hypermethylation	0.0422728	0.0461689
444725	chrLG1	862001	862500	14	intergenic	NA	NA	0	14	hypomethylation	0.000276113	0.000538955
444726	chrLG1	862501	863000	16	intergenic	NA	NA	0	16	hypomethylation	7.68e-05	0.00018535
444727	chrLG1	864501	865000	13	intergenic	NA	NA	0	13	hypomethylation	0.000521183	0.000927447
444728	chrLG1	869501	870000	20	intergenic	NA	NA	0	20	hypomethylation	3.01e-06	1.25e-05
444729	chrLG1	870001	870500	12	intergenic	NA	NA	0	12	hypomethylation	0.00183717	0.00268686
444730	chrLG1	873001	873500	46	intergenic	NA	NA	24.7317	46	hypomethylation	0.000170333	0.000369675
444731	chrLG1	879501	880000	41	intergenic	NA	NA	20.6097	41	hypomethylation	0.000269861	0.000538955
444732	chrLG1	891501	892000	22	intergenic	NA	NA	0	22	hypomethylation	8.16e-07	4.21e-06
444733	chrLG1	892001	892500	20	intergenic	NA	NA	0	20	hypomethylation	3.01e-06	1.25e-05
444734	chrLG1	894501	895000	16	intergenic	NA	NA	2.06097	16	hypomethylation	0.000404902	0.000757926
444735	chrLG1	895001	895500	15	intergenic	NA	NA	0	15	hypomethylation	0.000145836	0.000320276
444736	chrLG1	897001	897500	43	intergenic	NA	NA	117.475	43	hypermethylation	0.00587092	0.00718135
444737	chrLG1	897501	898000	45	intergenic	NA	NA	111.292	45	hypermethylation	0.0265118	0.029601
444738	chrLG1	898501	899000	64	intergenic	NA	NA	146.329	64	hypermethylation	0.0409227	0.0447773
444739	chrLG1	900501	901000	33	intergenic	NA	NA	6.18292	33	hypomethylation	1.67e-06	7.83e-06
444740	chrLG1	901001	901500	56	intergenic	NA	NA	26.7926	56	hypomethylation	7.83e-06	2.85e-05
444741	chrLG1	902001	902500	21	intergenic	NA	NA	6.18292	21	hypomethylation	0.00091941	0.00153443
444742	chrLG1	902501	903000	12	intergenic	NA	NA	0	12	hypomethylation	0.00183717	0.00268686
444743	chrLG1	906001	906500	24	intergenic	NA	NA	0	24	hypomethylation	2.2e-07	1.42e-06
444744	chrLG1	910501	911000	14	intergenic	NA	NA	0	14	hypomethylation	0.000276113	0.000538955
444745	chrLG1	913501	914000	50	intergenic	NA	NA	127.78	50	hypermethylation	0.0115844	0.0135528
444746	chrLG1	917501	918000	9	intergenic	NA	NA	0	9	hypomethylation	0.00195752	0.00277391
444747	chrLG1	922001	922500	42	intergenic	NA	NA	20.6097	42	hypomethylation	0.000119881	0.00027461
444748	chrLG1	922501	923000	31	intergenic	NA	NA	0	31	hypomethylation	1.05e-08	1.19e-07
444749	chrLG1	923001	923500	10	intergenic	NA	NA	0	10	hypomethylation	0.00097925	0.00154562
444750	chrLG1	927501	928000	31	intergenic	NA	NA	10.3049	31	hypomethylation	0.000107819	0.000251365
444751	chrLG1	928001	928500	28	intergenic	NA	NA	2.06097	28	hypomethylation	4.26e-07	2.48e-06
444752	chrLG1	929501	930000	10	intergenic	NA	NA	0	10	hypomethylation	0.00097925	0.00154562
444753	chrLG1	930001	930500	29	intergenic	NA	NA	0	29	hypomethylation	4.18e-09	5.73e-08
444754	chrLG1	930501	931000	21	intergenic	NA	NA	0	21	hypomethylation	3.01e-06	1.25e-05
444755	chrLG1	932001	932500	65	intergenic	NA	NA	154.573	65	hypermethylation	0.0163053	0.0186745
444756	chrLG1	940001	940500	16	intergenic	NA	NA	0	16	hypomethylation	7.68e-05	0.00018535
444757	chrLG1	941501	942000	62	intergenic	NA	NA	32.9755	62	hypomethylation	6.65e-06	2.46e-05
444758	chrLG1	942001	942500	39	intergenic	NA	NA	20.6097	39	hypomethylation	0.000401804	0.000754057
444759	chrLG1	945501	946000	43	intergenic	NA	NA	24.7317	43	hypomethylation	0.000771085	0.0013163
444760	chrLG1	946001	946500	33	intergenic	NA	NA	2.06097	33	hypomethylation	2e-08	2.03e-07
444761	chrLG1	946501	947000	22	intergenic	NA	NA	0	22	hypomethylation	8.16e-07	4.21e-06
444762	chrLG1	949501	950000	28	intergenic	NA	NA	0	28	hypomethylation	8.1e-09	9.72e-08
444763	chrLG1	950001	950500	46	intergenic	NA	NA	4.12194	46	hypomethylation	3.33e-10	7.83e-09
444764	chrLG1	951501	952000	69	intergenic	NA	NA	191.67	69	hypermethylation	0.000317052	0.000607003
444765	chrLG1	952001	952500	94	intergenic	NA	NA	241.134	94	hypermethylation	0.000421056	0.000785804
444767	chrLG1	957501	958000	37	intergenic	NA	NA	20.6097	37	hypomethylation	0.00128343	0.00198295
444768	chrLG1	961001	961500	111	intergenic	NA	NA	294.719	111	hypermethylation	3.5e-05	9.72e-05
444769	chrLG1	964001	964500	79	intergenic	NA	NA	39.1585	79	hypomethylation	1.81e-07	1.27e-06
444770	chrLG1	964501	965000	51	intergenic	NA	NA	18.5487	51	hypomethylation	1.59e-06	7.48e-06
444771	chrLG1	965001	965500	16	intergenic	NA	NA	2.06097	16	hypomethylation	0.000404902	0.000757926
444772	chrLG1	966501	967000	26	intergenic	NA	NA	4.12194	26	hypomethylation	1.11e-05	3.75e-05
444773	chrLG1	967001	967500	43	intergenic	NA	NA	0	43	hypomethylation	2.39e-12	1.19e-10
444774	chrLG1	967501	968000	33	intergenic	NA	NA	14.4268	33	hypomethylation	0.000477073	0.000879026
444775	chrLG1	968001	968500	43	intergenic	NA	NA	16.4878	43	hypomethylation	1.79e-05	5.71e-05
444776	chrLG1	975501	976000	16	intergenic	NA	NA	0	16	hypomethylation	7.68e-05	0.00018535
444777	chrLG1	976001	976500	11	intergenic	NA	NA	0	11	hypomethylation	0.0034275	0.0044357
444778	chrLG1	977001	977500	38	intergenic	NA	NA	16.4878	38	hypomethylation	0.000115997	0.000268334
444779	chrLG1	977501	978000	13	intergenic	NA	NA	0	13	hypomethylation	0.000521183	0.000927447
444780	chrLG1	980001	980500	27	intergenic	NA	NA	8.24389	27	hypomethylation	0.00019356	0.000413118
444781	chrLG1	980501	981000	14	intergenic	NA	NA	0	14	hypomethylation	0.000276113	0.000538955
444782	chrLG1	981001	981500	10	intergenic	NA	NA	0	10	hypomethylation	0.00097925	0.00154562
444783	chrLG1	981501	982000	13	intergenic	NA	NA	0	13	hypomethylation	0.000521183	0.000927447
444784	chrLG1	982001	982500	10	intergenic	NA	NA	0	10	hypomethylation	0.00097925	0.00154562
444785	chrLG1	983501	984000	22	intergenic	NA	NA	0	22	hypomethylation	8.16e-07	4.21e-06
444786	chrLG1	984001	984500	38	intergenic	NA	NA	14.4268	38	hypomethylation	5.33e-05	0.000137785
444787	chrLG1	992501	993000	59	intergenic	NA	NA	166.939	59	hypermethylation	0.000651491	0.00112933
444788	chrLG1	993001	993500	27	intergenic	NA	NA	88.6218	27	hypermethylation	0.00197303	0.00279458
444789	chrLG1	995501	996000	10	intergenic	NA	NA	0	10	hypomethylation	0.00097925	0.00154562
444790	chrLG1	997001	997500	12	intergenic	NA	NA	0	12	hypomethylation	0.00183717	0.00268686
444791	chrLG1	1002001	1002500	15	intergenic	NA	NA	2.06097	15	hypomethylation	0.000732495	0.00125675
444792	chrLG1	1002501	1003000	17	intergenic	NA	NA	0	17	hypomethylation	2.12e-05	6.26e-05
444793	chrLG1	1010001	1010500	32	intergenic	NA	NA	12.3658	32	hypomethylation	0.000250917	0.000519811
444794	chrLG1	1010501	1011000	44	intergenic	NA	NA	12.3658	44	hypomethylation	7.83e-07	4.21e-06
444795	chrLG1	1011001	1011500	40	intergenic	NA	NA	20.6097	40	hypomethylation	0.000401804	0.000754057
444796	chrLG1	1018501	1019000	28	intergenic	NA	NA	2.06097	28	hypomethylation	4.26e-07	2.48e-06
444797	chrLG1	1019001	1019500	44	intergenic	NA	NA	24.7317	44	hypomethylation	0.000366088	0.000692808
444798	chrLG1	1024001	1024500	22	intergenic	NA	NA	0	22	hypomethylation	8.16e-07	4.21e-06
444799	chrLG1	1024501	1025000	29	intergenic	NA	NA	0	29	hypomethylation	4.18e-09	5.73e-08
444800	chrLG1	1025001	1025500	19	intergenic	NA	NA	0	19	hypomethylation	5.78e-06	2.16e-05
444801	chrLG1	1027001	1027500	35	intergenic	NA	NA	12.3658	35	hypomethylation	3.93e-05	0.000107633
444802	chrLG1	1028001	1028500	29	intergenic	NA	NA	88.6218	29	hypermethylation	0.00459641	0.00571107
444803	chrLG1	1030501	1031000	53	intergenic	NA	NA	166.939	53	hypermethylation	6.85e-05	0.000172512
444804	chrLG1	1031001	1031500	67	intergenic	NA	NA	160.756	67	hypermethylation	0.0120023	0.0140133
444805	chrLG1	1032001	1032500	37	intergenic	NA	NA	14.4268	37	hypomethylation	5.33e-05	0.000137785
444806	chrLG1	1032501	1033000	19	intergenic	NA	NA	0	19	hypomethylation	5.78e-06	2.16e-05
444807	chrLG1	1033501	1034000	10	intergenic	NA	NA	0	10	hypomethylation	0.00097925	0.00154562
444808	chrLG1	1034001	1034500	16	intergenic	NA	NA	0	16	hypomethylation	7.68e-05	0.00018535
444809	chrLG1	1034501	1035000	20	intergenic	NA	NA	0	20	hypomethylation	3.01e-06	1.25e-05
444810	chrLG1	1043001	1043500	30	intergenic	NA	NA	2.06097	30	hypomethylation	2.32e-07	1.49e-06
444811	chrLG1	1044501	1045000	48	intergenic	NA	NA	8.24389	48	hypomethylation	6.42e-09	8.14e-08
444812	chrLG1	1045501	1046000	50	intergenic	NA	NA	30.9146	50	hypomethylation	0.000387613	0.000731333
444813	chrLG1	1046001	1046500	44	intergenic	NA	NA	18.5487	44	hypomethylation	2.51e-05	7.25e-05
444814	chrLG1	1047501	1048000	106	intergenic	NA	NA	224.646	106	hypermethylation	0.040206	0.0440362
444816	chrLG1	1050001	1050500	28	intergenic	NA	NA	10.3049	28	hypomethylation	0.00043649	0.000811251
444817	chrLG1	1051501	1052000	128	intergenic	NA	NA	280.292	128	hypermethylation	0.0100065	0.0118046
444818	chrLG1	1052501	1053000	35	intergenic	NA	NA	0	35	hypomethylation	4.26e-10	9.44e-09
444819	chrLG1	1057501	1058000	48	intergenic	NA	NA	4.12194	48	hypomethylation	1.03e-10	2.94e-09
444820	chrLG1	1058001	1058500	40	intergenic	NA	NA	0	40	hypomethylation	1.68e-11	6.38e-10
444821	chrLG1	1061501	1062000	186	intergenic	NA	NA	395.707	186	hypermethylation	0.00588658	0.00719833
444822	chrLG1	1064001	1064500	16	intergenic	NA	NA	0	16	hypomethylation	7.68e-05	0.00018535
444824	chrLG1	1068501	1069000	35	intergenic	NA	NA	16.4878	35	hypomethylation	0.000416456	0.000777565
444825	chrLG1	1079001	1079500	62	intergenic	NA	NA	18.5487	62	hypomethylation	5.62e-09	7.19e-08
444826	chrLG1	1081001	1081500	12	intergenic	NA	NA	0	12	hypomethylation	0.00183717	0.00268686
444827	chrLG1	1084001	1084500	20	intergenic	NA	NA	0	20	hypomethylation	3.01e-06	1.25e-05
444828	chrLG1	1084501	1085000	18	intergenic	NA	NA	0	18	hypomethylation	2.12e-05	6.26e-05
444829	chrLG1	1085501	1086000	15	intergenic	NA	NA	0	15	hypomethylation	0.000145836	0.000320276
444830	chrLG1	1086001	1086500	32	intergenic	NA	NA	12.3658	32	hypomethylation	0.000250917	0.000519811
444831	chrLG1	1090001	1090500	45	intergenic	NA	NA	18.5487	45	hypomethylation	1.62e-05	5.21e-05
444832	chrLG1	1090501	1091000	67	intergenic	NA	NA	47.4024	67	hypomethylation	0.000246747	0.000515048
444833	chrLG1	1093501	1094000	103	intergenic	NA	NA	222.585	103	hypermethylation	0.0276094	0.0307603
444834	chrLG1	1094501	1095000	17	intergenic	NA	NA	2.06097	17	hypomethylation	0.000222778	0.000467887
444835	chrLG1	1100001	1100500	30	intergenic	NA	NA	10.3049	30	hypomethylation	0.000275406	0.000538955
444836	chrLG1	1102001	1102500	21	intergenic	NA	NA	0	21	hypomethylation	3.01e-06	1.25e-05
444837	chrLG1	1102501	1103000	32	intergenic	NA	NA	0	32	hypomethylation	5.55e-09	7.13e-08
444838	chrLG1	1103001	1103500	10	intergenic	NA	NA	0	10	hypomethylation	0.00097925	0.00154562
444839	chrLG1	1109001	1109500	18	intergenic	NA	NA	61.8292	18	hypermethylation	0.0075924	0.00913222
444840	chrLG1	1114001	1114500	42	intergenic	NA	NA	16.4878	42	hypomethylation	2.79e-05	7.94e-05
444841	chrLG1	1121501	1122000	82	intergenic	NA	NA	185.487	82	hypermethylation	0.021284	0.0240236
444842	chrLG1	1122001	1122500	66	intergenic	NA	NA	166.939	66	hypermethylation	0.00507484	0.0062713
444843	chrLG1	1127001	1127500	32	intergenic	NA	NA	12.3658	32	hypomethylation	0.000250917	0.000519811
444844	chrLG1	1133001	1133500	52	intergenic	NA	NA	144.268	52	hypermethylation	0.00201588	0.00285402
444845	chrLG1	1134001	1134500	37	intergenic	NA	NA	18.5487	37	hypomethylation	0.000361763	0.000685689
444846	chrLG1	1136001	1136500	34	intergenic	NA	NA	0	34	hypomethylation	1.54e-09	2.78e-08
444847	chrLG1	1136501	1137000	26	intergenic	NA	NA	2.06097	26	hypomethylation	1.43e-06	6.93e-06
444848	chrLG1	1139001	1139500	40	intergenic	NA	NA	20.6097	40	hypomethylation	0.000401804	0.000754057
444849	chrLG1	1141001	1141500	62	intergenic	NA	NA	41.2194	62	hypomethylation	0.000161924	0.000352506
444850	chrLG1	1142001	1142500	79	intergenic	NA	NA	49.4633	79	hypomethylation	6.22e-06	2.31e-05
444851	chrLG1	1142501	1143000	39	intergenic	NA	NA	12.3658	39	hypomethylation	8.94e-06	3.2e-05
444853	chrLG1	1146001	1146500	39	intergenic	NA	NA	100.988	39	hypermethylation	0.0240076	0.0269208
444854	chrLG1	1147001	1147500	51	intergenic	NA	NA	123.658	51	hypermethylation	0.0297035	0.0329851
444855	chrLG1	1147501	1148000	78	intergenic	NA	NA	175.183	78	hypermethylation	0.0265021	0.0295944
444856	chrLG1	1151001	1151500	100	intergenic	NA	NA	251.439	100	hypermethylation	0.000575637	0.00100876
444858	chrLG1	1154501	1155000	28	intergenic	NA	NA	0	28	hypomethylation	8.1e-09	9.72e-08
444859	chrLG1	1155001	1155500	25	intergenic	NA	NA	0	25	hypomethylation	1.14e-07	8.35e-07
444860	chrLG1	1155501	1156000	34	intergenic	NA	NA	2.06097	34	hypomethylation	1.08e-08	1.21e-07
444861	chrLG1	1156001	1156500	63	intergenic	NA	NA	43.2804	63	hypomethylation	0.000306343	0.00059422
444862	chrLG1	1157001	1157500	27	intergenic	NA	NA	0	27	hypomethylation	3.04e-08	2.76e-07
444863	chrLG1	1158501	1159000	49	intergenic	NA	NA	16.4878	49	hypomethylation	7.22e-07	3.98e-06
444864	chrLG1	1159001	1159500	29	intergenic	NA	NA	0	29	hypomethylation	4.18e-09	5.73e-08
444865	chrLG1	1159501	1160000	24	intergenic	NA	NA	4.12194	24	hypomethylation	3.44e-05	9.57e-05
444866	chrLG1	1163501	1164000	12	intergenic	NA	NA	0	12	hypomethylation	0.00183717	0.00268686
444867	chrLG1	1164501	1165000	61	intergenic	NA	NA	32.9755	61	hypomethylation	1.44e-05	4.76e-05
444868	chrLG1	1165001	1165500	57	intergenic	NA	NA	28.8536	57	hypomethylation	6.84e-06	2.52e-05
444869	chrLG1	1167001	1167500	40	intergenic	NA	NA	100.988	40	hypermethylation	0.0317449	0.0351494
444870	chrLG1	1168001	1168500	24	intergenic	NA	NA	0	24	hypomethylation	2.2e-07	1.42e-06
444872	chrLG1	1171501	1172000	104	intergenic	NA	NA	286.475	104	hypermethylation	1.39e-05	4.6e-05
444873	chrLG1	1172501	1173000	76	intergenic	NA	NA	55.6462	76	hypomethylation	0.000138253	0.000313238
444874	chrLG1	1173001	1173500	51	intergenic	NA	NA	28.8536	51	hypomethylation	0.000105781	0.000247505
444875	chrLG1	1173501	1174000	24	intergenic	NA	NA	8.24389	24	hypomethylation	0.000829453	0.00140665
444877	chrLG1	1177001	1177500	20	intergenic	NA	NA	0	20	hypomethylation	3.01e-06	1.25e-05
444878	chrLG1	1179001	1179500	126	intergenic	NA	NA	288.536	126	hypermethylation	0.00303168	0.00413812
444879	chrLG1	1179501	1180000	117	intergenic	NA	NA	284.414	117	hypermethylation	0.000599987	0.0010492
444880	chrLG1	1181501	1182000	90	intergenic	NA	NA	195.792	90	hypermethylation	0.0374058	0.0410932
444881	chrLG1	1185001	1185500	35	intergenic	NA	NA	12.3658	35	hypomethylation	3.93e-05	0.000107633
444883	chrLG1	1191001	1191500	11	intergenic	NA	NA	0	11	hypomethylation	0.0034275	0.0044357
444884	chrLG1	1192501	1193000	50	intergenic	NA	NA	129.841	50	hypermethylation	0.00737183	0.00888448
444885	chrLG1	1194001	1194500	18	intergenic	NA	NA	76.256	18	hypermethylation	0.00023202	0.000485304
444886	chrLG1	1196501	1197000	26	intergenic	NA	NA	0	26	hypomethylation	3.04e-08	2.76e-07
444888	chrLG1	1199001	1199500	61	intergenic	NA	NA	156.634	61	hypermethylation	0.0036529	0.00470876
444889	chrLG1	1204001	1204500	29	intergenic	NA	NA	12.3658	29	hypomethylation	0.00095196	0.00154562
444890	chrLG1	1205501	1206000	29	intergenic	NA	NA	12.3658	29	hypomethylation	0.00095196	0.00154562
444891	chrLG1	1210001	1210500	29	intergenic	NA	NA	8.24389	29	hypomethylation	7.13e-05	0.00017801
444892	chrLG1	1210501	1211000	22	intergenic	NA	NA	4.12194	22	hypomethylation	0.000104826	0.000245722
444893	chrLG1	1214001	1214500	18	intergenic	NA	NA	2.06097	18	hypomethylation	0.000491667	0.000902396
444894	chrLG1	1215501	1216000	15	intergenic	NA	NA	0	15	hypomethylation	0.000145836	0.000320276
444895	chrLG1	1216001	1216500	11	intergenic	NA	NA	0	11	hypomethylation	0.0034275	0.0044357
444896	chrLG1	1218501	1219000	22	intergenic	NA	NA	0	22	hypomethylation	8.16e-07	4.21e-06
444897	chrLG1	1219001	1219500	35	intergenic	NA	NA	8.24389	35	hypomethylation	5.67e-06	2.16e-05
444898	chrLG1	1221501	1222000	60	intergenic	NA	NA	148.39	60	hypermethylation	0.0107252	0.0126026
444899	chrLG1	1230001	1230500	14	intergenic	NA	NA	0	14	hypomethylation	0.000276113	0.000538955
444900	chrLG1	1230501	1231000	23	intergenic	NA	NA	0	23	hypomethylation	4.24e-07	2.47e-06
444901	chrLG1	1231001	1231500	12	intergenic	NA	NA	0	12	hypomethylation	0.00183717	0.00268686
444902	chrLG1	1236001	1236500	45	intergenic	NA	NA	107.171	45	hypermethylation	0.0403191	0.0441476
444903	chrLG1	1237001	1237500	38	intergenic	NA	NA	20.6097	38	hypomethylation	0.000876429	0.00147703
444904	chrLG1	1238501	1239000	17	intergenic	NA	NA	0	17	hypomethylation	2.12e-05	6.26e-05
444905	chrLG1	1239001	1239500	14	intergenic	NA	NA	0	14	hypomethylation	0.000276113	0.000538955
444906	chrLG1	1241001	1241500	14	intergenic	NA	NA	0	14	hypomethylation	0.000276113	0.000538955
444907	chrLG1	1241501	1242000	16	intergenic	NA	NA	0	16	hypomethylation	7.68e-05	0.00018535
444908	chrLG1	1242001	1242500	32	intergenic	NA	NA	0	32	hypomethylation	5.55e-09	7.13e-08
444909	chrLG1	1242501	1243000	38	intergenic	NA	NA	10.3049	38	hypomethylation	3.48e-06	1.41e-05
444910	chrLG1	1244001	1244500	25	intergenic	NA	NA	0	25	hypomethylation	1.14e-07	8.35e-07
444911	chrLG1	1244501	1245000	17	intergenic	NA	NA	0	17	hypomethylation	2.12e-05	6.26e-05
444912	chrLG1	1245001	1245500	18	intergenic	NA	NA	0	18	hypomethylation	2.12e-05	6.26e-05
444913	chrLG1	1245501	1246000	23	intergenic	NA	NA	0	23	hypomethylation	4.24e-07	2.47e-06
444914	chrLG1	1246001	1246500	19	intergenic	NA	NA	0	19	hypomethylation	5.78e-06	2.16e-05
444915	chrLG1	1246501	1247000	21	intergenic	NA	NA	0	21	hypomethylation	3.01e-06	1.25e-05
444916	chrLG1	1247001	1247500	31	intergenic	NA	NA	8.24389	31	hypomethylation	4.27e-05	0.000113086
444917	chrLG1	1247501	1248000	20	intergenic	NA	NA	6.18292	20	hypomethylation	0.00152433	0.00230932
444918	chrLG1	1249001	1249500	30	intergenic	NA	NA	6.18292	30	hypomethylation	1.46e-05	4.77e-05
444919	chrLG1	1250001	1250500	10	intergenic	NA	NA	0	10	hypomethylation	0.00097925	0.00154562
444920	chrLG1	1251501	1252000	10	intergenic	NA	NA	0	10	hypomethylation	0.00097925	0.00154562
444921	chrLG1	1252001	1252500	9	intergenic	NA	NA	0	9	hypomethylation	0.00195752	0.00277391
444922	chrLG1	1252501	1253000	12	intergenic	NA	NA	0	12	hypomethylation	0.00183717	0.00268686
444923	chrLG1	1255001	1255500	31	intergenic	NA	NA	8.24389	31	hypomethylation	4.27e-05	0.000113086
444924	chrLG1	1255501	1256000	22	intergenic	NA	NA	0	22	hypomethylation	8.16e-07	4.21e-06
444925	chrLG1	1256001	1256500	25	intergenic	NA	NA	6.18292	25	hypomethylation	0.000197437	0.000420411
444926	chrLG1	1258001	1258500	94	intergenic	NA	NA	286.475	94	hypermethylation	3.02e-07	1.89e-06
444927	chrLG1	1258501	1259000	105	intergenic	NA	NA	255.561	105	hypermethylation	0.00108193	0.00169629
444928	chrLG1	1269001	1269500	84	intergenic	NA	NA	41.2194	84	hypomethylation	4.79e-08	4.14e-07
444929	chrLG1	1270501	1271000	30	intergenic	NA	NA	100.988	30	hypermethylation	0.000832606	0.00141141
444930	chrLG1	1271001	1271500	31	intergenic	NA	NA	115.414	31	hypermethylation	6.88e-05	0.000173183
444931	chrLG1	1275001	1275500	50	intergenic	NA	NA	16.4878	50	hypomethylation	7.22e-07	3.98e-06
444932	chrLG1	1275501	1276000	26	intergenic	NA	NA	0	26	hypomethylation	3.04e-08	2.76e-07
444933	chrLG1	1277001	1277500	29	intergenic	NA	NA	2.06097	29	hypomethylation	2.32e-07	1.49e-06
444934	chrLG1	1282001	1282500	48	intergenic	NA	NA	127.78	48	hypermethylation	0.00872718	0.010381
444935	chrLG1	1282501	1283000	121	intergenic	NA	NA	282.353	121	hypermethylation	0.00175939	0.002634
444936	chrLG1	1287501	1288000	67	intergenic	NA	NA	150.451	67	hypermethylation	0.0447839	0.0487903
444937	chrLG1	1289001	1289500	116	intergenic	NA	NA	239.073	116	hypermethylation	0.048316	0.0524905
444938	chrLG1	1291501	1292000	10	intergenic	NA	NA	0	10	hypomethylation	0.00097925	0.00154562
444939	chrLG1	1292001	1292500	12	intergenic	NA	NA	0	12	hypomethylation	0.00183717	0.00268686
444941	chrLG1	1295001	1295500	106	intergenic	NA	NA	239.073	106	hypermethylation	0.0102357	0.0120619
444942	chrLG1	1301001	1301500	13	intergenic	NA	NA	0	13	hypomethylation	0.000521183	0.000927447
444944	chrLG1	1304501	1305000	103	intergenic	NA	NA	230.829	103	hypermethylation	0.0126508	0.0147183
444945	chrLG1	1307001	1307500	12	intergenic	NA	NA	0	12	hypomethylation	0.00183717	0.00268686
444946	chrLG1	1309001	1309500	46	intergenic	NA	NA	18.5487	46	hypomethylation	1.04e-05	3.69e-05
444947	chrLG1	1309501	1310000	30	intergenic	NA	NA	8.24389	30	hypomethylation	4.3e-05	0.000113486
444948	chrLG1	1312001	1312500	102	intergenic	NA	NA	243.195	102	hypermethylation	0.00256477	0.00355638
444949	chrLG1	1312501	1313000	145	intergenic	NA	NA	348.304	145	hypermethylation	0.000211634	0.000447848
444951	chrLG1	1317501	1318000	140	intergenic	NA	NA	348.304	140	hypermethylation	7.98e-05	0.000192031
444952	chrLG1	1318001	1318500	147	intergenic	NA	NA	368.914	147	hypermethylation	3.42e-05	9.56e-05
444953	chrLG1	1319501	1320000	42	intergenic	NA	NA	6.18292	42	hypomethylation	2.38e-08	2.37e-07
444954	chrLG1	1320001	1320500	81	intergenic	NA	NA	51.5243	81	hypomethylation	7.44e-06	2.73e-05
444955	chrLG1	1321001	1321500	81	intergenic	NA	NA	191.67	81	hypermethylation	0.00843679	0.0100512
444956	chrLG1	1322001	1322500	76	intergenic	NA	NA	37.0975	76	hypomethylation	2.37e-07	1.52e-06
444957	chrLG1	1323501	1324000	181	intergenic	NA	NA	428.682	181	hypermethylation	5.99e-05	0.000153561
444958	chrLG1	1324001	1324500	132	intergenic	NA	NA	342.121	132	hypermethylation	1.82e-05	5.8e-05
444959	chrLG1	1324501	1325000	144	intergenic	NA	NA	317.39	144	hypermethylation	0.00515829	0.00635536
444960	chrLG1	1329001	1329500	218	intergenic	NA	NA	445.17	218	hypermethylation	0.0117093	0.0136906
444961	chrLG1	1329501	1330000	110	intergenic	NA	NA	228.768	110	hypermethylation	0.0497418	0.053989
444962	chrLG1	1337001	1337500	32	intergenic	NA	NA	0	32	hypomethylation	5.55e-09	7.13e-08
444963	chrLG1	1338001	1338500	85	intergenic	NA	NA	222.585	85	hypermethylation	0.000365541	0.000692442
444964	chrLG1	1339001	1339500	30	intergenic	NA	NA	8.24389	30	hypomethylation	4.3e-05	0.000113486
444965	chrLG1	1339501	1340000	20	intergenic	NA	NA	0	20	hypomethylation	3.01e-06	1.25e-05
444966	chrLG1	1340001	1340500	22	intergenic	NA	NA	0	22	hypomethylation	8.16e-07	4.21e-06
444967	chrLG1	1340501	1341000	19	intergenic	NA	NA	0	19	hypomethylation	5.78e-06	2.16e-05
444968	chrLG1	1343001	1343500	10	intergenic	NA	NA	0	10	hypomethylation	0.00097925	0.00154562
444969	chrLG1	1346001	1346500	19	intergenic	NA	NA	0	19	hypomethylation	5.78e-06	2.16e-05
444970	chrLG1	1346501	1347000	19	intergenic	NA	NA	0	19	hypomethylation	5.78e-06	2.16e-05
444971	chrLG1	1351501	1352000	38	intergenic	NA	NA	20.6097	38	hypomethylation	0.000876429	0.00147703
444972	chrLG1	1356001	1356500	119	intergenic	NA	NA	272.048	119	hypermethylation	0.00329198	0.0044357
444975	chrLG1	1357501	1358000	106	intergenic	NA	NA	288.536	106	hypermethylation	2.02e-05	6.26e-05
444976	chrLG1	1358001	1358500	82	intergenic	NA	NA	185.487	82	hypermethylation	0.021284	0.0240236
444978	chrLG1	1364001	1364500	82	intergenic	NA	NA	195.792	82	hypermethylation	0.00727451	0.00877513
444980	chrLG1	1365501	1366000	24	intergenic	NA	NA	0	24	hypomethylation	2.2e-07	1.42e-06
444981	chrLG1	1366001	1366500	25	intergenic	NA	NA	0	25	hypomethylation	1.14e-07	8.35e-07
444982	chrLG1	1378501	1379000	11	intergenic	NA	NA	0	11	hypomethylation	0.0034275	0.0044357
444983	chrLG1	1379001	1379500	30	intergenic	NA	NA	0	30	hypomethylation	2.15e-09	3.45e-08
444984	chrLG1	1379501	1380000	41	intergenic	NA	NA	8.24389	41	hypomethylation	1.43e-07	1.03e-06
444985	chrLG1	1380001	1380500	54	intergenic	NA	NA	14.4268	54	hypomethylation	2.44e-08	2.41e-07
444986	chrLG1	1388001	1388500	24	intergenic	NA	NA	8.24389	24	hypomethylation	0.000829453	0.00140665
444987	chrLG1	1388501	1389000	14	intergenic	NA	NA	0	14	hypomethylation	0.000276113	0.000538955
444989	chrLG1	1393001	1393500	55	intergenic	NA	NA	10.3049	55	hypomethylation	2.87e-10	6.87e-09
444990	chrLG1	1397001	1397500	14	intergenic	NA	NA	0	14	hypomethylation	0.000276113	0.000538955
444991	chrLG1	1399501	1400000	45	intergenic	NA	NA	18.5487	45	hypomethylation	1.62e-05	5.21e-05
444992	chrLG1	1405501	1406000	18	intergenic	NA	NA	4.12194	18	hypomethylation	0.0015534	0.00234492
444993	chrLG1	1407501	1408000	22	intergenic	NA	NA	4.12194	22	hypomethylation	0.000104826	0.000245722
444994	chrLG1	1410501	1411000	38	intergenic	NA	NA	4.12194	38	hypomethylation	1.42e-08	1.55e-07
444995	chrLG1	1411001	1411500	18	intergenic	NA	NA	0	18	hypomethylation	2.12e-05	6.26e-05
444996	chrLG1	1412001	1412500	25	intergenic	NA	NA	0	25	hypomethylation	1.14e-07	8.35e-07
444997	chrLG1	1412501	1413000	46	intergenic	NA	NA	4.12194	46	hypomethylation	3.33e-10	7.83e-09
444998	chrLG1	1414001	1414500	39	intergenic	NA	NA	20.6097	39	hypomethylation	0.000401804	0.000754057
444999	chrLG1	1414501	1415000	55	intergenic	NA	NA	32.9755	55	hypomethylation	0.000134677	0.000306086
445000	chrLG1	1415001	1415500	82	intergenic	NA	NA	61.8292	82	hypomethylation	0.000140811	0.000318743
445001	chrLG1	1419001	1419500	48	intergenic	NA	NA	28.8536	48	hypomethylation	0.000460605	0.000851728
445002	chrLG1	1420501	1421000	12	intergenic	NA	NA	0	12	hypomethylation	0.00183717	0.00268686
445003	chrLG1	1428501	1429000	14	intergenic	NA	NA	0	14	hypomethylation	0.000276113	0.000538955
445004	chrLG1	1430501	1431000	94	intergenic	NA	NA	216.402	94	hypermethylation	0.00783454	0.00938205
445005	chrLG1	1431001	1431500	84	intergenic	NA	NA	187.548	84	hypermethylation	0.02742	0.0305616
445006	chrLG1	1436001	1436500	25	intergenic	NA	NA	8.24389	25	hypomethylation	0.000513761	0.000927447
445007	chrLG1	1438001	1438500	25	intergenic	NA	NA	82.4389	25	hypermethylation	0.00285125	0.00391031
445008	chrLG1	1441001	1441500	46	intergenic	NA	NA	125.719	46	hypermethylation	0.00445425	0.00554933
445009	chrLG1	1441501	1442000	40	intergenic	NA	NA	96.8657	40	hypermethylation	0.0488094	0.052999
445010	chrLG1	1442001	1442500	14	intergenic	NA	NA	0	14	hypomethylation	0.000276113	0.000538955
445011	chrLG1	1442501	1443000	9	intergenic	NA	NA	0	9	hypomethylation	0.00195752	0.00277391
445012	chrLG1	1443001	1443500	27	intergenic	NA	NA	8.24389	27	hypomethylation	0.00019356	0.000413118
445013	chrLG1	1447001	1447500	54	intergenic	NA	NA	150.451	54	hypermethylation	0.00142725	0.00218091
445014	chrLG1	1452001	1452500	14	intergenic	NA	NA	0	14	hypomethylation	0.000276113	0.000538955
445015	chrLG1	1452501	1453000	13	intergenic	NA	NA	0	13	hypomethylation	0.000521183	0.000927447
445016	chrLG1	1467001	1467500	69	intergenic	NA	NA	181.366	69	hypermethylation	0.00162558	0.002445
445017	chrLG1	1470501	1471000	11	intergenic	NA	NA	0	11	hypomethylation	0.0034275	0.0044357
445018	chrLG1	1472501	1473000	139	intergenic	NA	NA	290.597	139	hypermethylation	0.0223034	0.0251266
445019	chrLG1	1473001	1473500	64	intergenic	NA	NA	146.329	64	hypermethylation	0.0409227	0.0447773
445020	chrLG1	1476001	1476500	48	intergenic	NA	NA	0	48	hypomethylation	2.46e-14	2.53e-12
445021	chrLG1	1476501	1477000	46	intergenic	NA	NA	0	46	hypomethylation	1.75e-13	1.31e-11
445022	chrLG1	1477001	1477500	43	intergenic	NA	NA	22.6707	43	hypomethylation	0.00023202	0.000485304
445024	chrLG1	1480001	1480500	77	intergenic	NA	NA	43.2804	77	hypomethylation	1.36e-06	6.68e-06
445025	chrLG1	1480501	1481000	43	intergenic	NA	NA	24.7317	43	hypomethylation	0.000771085	0.0013163
445026	chrLG1	1482001	1482500	62	intergenic	NA	NA	142.207	62	hypermethylation	0.0458161	0.0498746
445027	chrLG1	1483501	1484000	40	intergenic	NA	NA	20.6097	40	hypomethylation	0.000401804	0.000754057
445028	chrLG1	1484001	1484500	62	intergenic	NA	NA	37.0975	62	hypomethylation	3.97e-05	0.00010792
445030	chrLG1	1489501	1490000	19	intergenic	NA	NA	0	19	hypomethylation	5.78e-06	2.16e-05
445031	chrLG1	1491501	1492000	10	intergenic	NA	NA	0	10	hypomethylation	0.00097925	0.00154562
445032	chrLG1	1492001	1492500	18	intergenic	NA	NA	0	18	hypomethylation	2.12e-05	6.26e-05
445033	chrLG1	1518501	1519000	25	intergenic	NA	NA	8.24389	25	hypomethylation	0.000513761	0.000927447
445034	chrLG1	1519001	1519500	80	intergenic	NA	NA	35.0365	80	hypomethylation	1.5e-08	1.63e-07
445035	chrLG1	1519501	1520000	62	intergenic	NA	NA	37.0975	62	hypomethylation	3.97e-05	0.00010792
445036	chrLG1	1522501	1523000	10	intergenic	NA	NA	0	10	hypomethylation	0.00097925	0.00154562
445038	chrLG1	1526501	1527000	97	intergenic	NA	NA	212.28	97	hypermethylation	0.0285807	0.031809
445039	chrLG1	1530001	1530500	24	intergenic	NA	NA	8.24389	24	hypomethylation	0.000829453	0.00140665
445040	chrLG1	1530501	1531000	31	intergenic	NA	NA	10.3049	31	hypomethylation	0.000107819	0.000251365
445041	chrLG1	1531001	1531500	104	intergenic	NA	NA	224.646	104	hypermethylation	0.0288844	0.0321257
445042	chrLG1	1531501	1532000	175	intergenic	NA	NA	408.072	175	hypermethylation	0.000201109	0.000427539
445044	chrLG1	1541001	1541500	168	intergenic	NA	NA	342.121	168	hypermethylation	0.0290437	0.032292
445045	chrLG1	1541501	1542000	107	intergenic	NA	NA	245.256	107	hypermethylation	0.00621411	0.00757608
445046	chrLG1	1542001	1542500	19	intergenic	NA	NA	84.4998	19	hypermethylation	0.000115354	0.000267455
445047	chrLG1	1543501	1544000	147	intergenic	NA	NA	383.341	147	hypermethylation	4.13e-06	1.66e-05
445048	chrLG1	1544001	1544500	113	intergenic	NA	NA	261.743	113	hypermethylation	0.00393564	0.00494727
445049	chrLG1	1550001	1550500	11	intergenic	NA	NA	45.3414	11	hypermethylation	0.00954371	0.0112859
445050	chrLG1	1551001	1551500	39	intergenic	NA	NA	20.6097	39	hypomethylation	0.000401804	0.000754057
445051	chrLG1	1552001	1552500	12	intergenic	NA	NA	0	12	hypomethylation	0.00183717	0.00268686
445052	chrLG1	1552501	1553000	28	intergenic	NA	NA	8.24389	28	hypomethylation	7.13e-05	0.00017801
445053	chrLG1	1553001	1553500	25	intergenic	NA	NA	6.18292	25	hypomethylation	0.000197437	0.000420411
445054	chrLG1	1553501	1554000	15	intergenic	NA	NA	0	15	hypomethylation	0.000145836	0.000320276
445055	chrLG1	1557501	1558000	32	intergenic	NA	NA	6.18292	32	hypomethylation	2.89e-06	1.25e-05
445056	chrLG1	1558001	1558500	41	intergenic	NA	NA	4.12194	41	hypomethylation	2.43e-09	3.83e-08
445057	chrLG1	1565001	1565500	15	intergenic	NA	NA	61.8292	15	hypermethylation	0.00221931	0.00311468
445058	chrLG1	1566001	1566500	49	intergenic	NA	NA	26.7926	49	hypomethylation	0.000181168	0.000389815
445059	chrLG1	1567001	1567500	18	intergenic	NA	NA	2.06097	18	hypomethylation	0.000491667	0.000902396
445060	chrLG1	1569501	1570000	33	intergenic	NA	NA	4.12194	33	hypomethylation	4.55e-07	2.62e-06
445061	chrLG1	1571501	1572000	14	intergenic	NA	NA	49.4633	14	hypermethylation	0.0162122	0.0185723
445062	chrLG1	1572001	1572500	43	intergenic	NA	NA	193.731	43	hypermethylation	4.07e-10	9.42e-09
445063	chrLG1	1572501	1573000	32	intergenic	NA	NA	109.232	32	hypermethylation	0.000422358	0.000787791
445064	chrLG1	1576501	1577000	22	intergenic	NA	NA	4.12194	22	hypomethylation	0.000104826	0.000245722
445065	chrLG1	1577001	1577500	10	intergenic	NA	NA	0	10	hypomethylation	0.00097925	0.00154562
445066	chrLG1	1581501	1582000	2	intergenic	NA	NA	24.7317	2	hypermethylation	0.0023592	0.00329079
445067	chrLG1	1582501	1583000	34	intergenic	NA	NA	12.3658	34	hypomethylation	6.29e-05	0.000159514
445068	chrLG1	1583001	1583500	49	intergenic	NA	NA	22.6707	49	hypomethylation	2.65e-05	7.58e-05
445069	chrLG1	1587001	1587500	47	intergenic	NA	NA	20.6097	47	hypomethylation	3.02e-05	8.54e-05
445070	chrLG1	1589001	1589500	26	intergenic	NA	NA	0	26	hypomethylation	3.04e-08	2.76e-07
445072	chrLG1	1595501	1596000	128	intergenic	NA	NA	348.304	128	hypermethylation	2.27e-06	1.03e-05
445073	chrLG1	1598501	1599000	48	intergenic	NA	NA	28.8536	48	hypomethylation	0.000460605	0.000851728
445074	chrLG1	1599001	1599500	49	intergenic	NA	NA	18.5487	49	hypomethylation	1.72e-06	8.02e-06
445075	chrLG1	1601001	1601500	10	intergenic	NA	NA	0	10	hypomethylation	0.00097925	0.00154562
445076	chrLG1	1601501	1602000	10	intergenic	NA	NA	0	10	hypomethylation	0.00097925	0.00154562
445077	chrLG1	1604501	1605000	2	intergenic	NA	NA	28.8536	2	hypermethylation	0.000145836	0.000320276
445078	chrLG1	1607501	1608000	45	intergenic	NA	NA	12.3658	45	hypomethylation	4.76e-07	2.73e-06
445079	chrLG1	1608001	1608500	53	intergenic	NA	NA	18.5487	53	hypomethylation	6.4e-07	3.6e-06
445081	chrLG1	1611001	1611500	46	intergenic	NA	NA	127.78	46	hypermethylation	0.0034761	0.00449595
445082	chrLG1	1613001	1613500	60	intergenic	NA	NA	24.7317	60	hypomethylation	4.55e-07	2.62e-06
445083	chrLG1	1613501	1614000	37	intergenic	NA	NA	4.12194	37	hypomethylation	2.54e-08	2.5e-07
445084	chrLG1	1615501	1616000	24	intergenic	NA	NA	0	24	hypomethylation	2.2e-07	1.42e-06
445085	chrLG1	1616001	1616500	16	intergenic	NA	NA	0	16	hypomethylation	7.68e-05	0.00018535
445086	chrLG1	1616501	1617000	15	intergenic	NA	NA	0	15	hypomethylation	0.000145836	0.000320276
445087	chrLG1	1617001	1617500	10	intergenic	NA	NA	0	10	hypomethylation	0.00097925	0.00154562
445088	chrLG1	1617501	1618000	14	intergenic	NA	NA	0	14	hypomethylation	0.000276113	0.000538955
445089	chrLG1	1618001	1618500	36	intergenic	NA	NA	14.4268	36	hypomethylation	0.000130031	0.000296353
445090	chrLG1	1622001	1622500	25	intergenic	NA	NA	8.24389	25	hypomethylation	0.000513761	0.000927447
445091	chrLG1	1623501	1624000	72	intergenic	NA	NA	47.4024	72	hypomethylation	4.84e-05	0.000126635
445092	chrLG1	1625501	1626000	74	intergenic	NA	NA	41.2194	74	hypomethylation	1.85e-06	8.57e-06
445094	chrLG1	1626501	1627000	94	intergenic	NA	NA	230.829	94	hypermethylation	0.00176242	0.00263828
445095	chrLG1	1631001	1631500	34	intergenic	NA	NA	14.4268	34	hypomethylation	0.000311016	0.000601406
445096	chrLG1	1631501	1632000	25	intergenic	NA	NA	0	25	hypomethylation	1.14e-07	8.35e-07
445097	chrLG1	1632001	1632500	34	intergenic	NA	NA	14.4268	34	hypomethylation	0.000311016	0.000601406
445098	chrLG1	1641501	1642000	56	intergenic	NA	NA	142.207	56	hypermethylation	0.00877745	0.0104331
445099	chrLG1	1642001	1642500	102	intergenic	NA	NA	288.536	102	hypermethylation	4.24e-06	1.7e-05
445100	chrLG1	1642501	1643000	28	intergenic	NA	NA	80.3779	28	hypermethylation	0.0185478	0.0210962
445101	chrLG1	1646501	1647000	34	intergenic	NA	NA	88.6218	34	hypermethylation	0.0358665	0.0394831
445102	chrLG1	1647001	1647500	47	intergenic	NA	NA	113.353	47	hypermethylation	0.0374521	0.0411411
445103	chrLG1	1655001	1655500	14	intergenic	NA	NA	0	14	hypomethylation	0.000276113	0.000538955
445104	chrLG1	1655501	1656000	55	intergenic	NA	NA	30.9146	55	hypomethylation	7.65e-05	0.00018535
445105	chrLG1	1662001	1662500	16	intergenic	NA	NA	0	16	hypomethylation	7.68e-05	0.00018535
445106	chrLG1	1663501	1664000	4	intergenic	NA	NA	37.0975	4	hypermethylation	0.000157883	0.000344704
445107	chrLG1	1665001	1665500	53	intergenic	NA	NA	20.6097	53	hypomethylation	1.46e-06	7.08e-06
445108	chrLG1	1665501	1666000	36	intergenic	NA	NA	6.18292	36	hypomethylation	3.19e-07	1.98e-06
445109	chrLG1	1669501	1670000	23	intergenic	NA	NA	0	23	hypomethylation	4.24e-07	2.47e-06
445110	chrLG1	1670001	1670500	33	intergenic	NA	NA	8.24389	33	hypomethylation	1.57e-05	5.06e-05
445111	chrLG1	1672001	1672500	16	intergenic	NA	NA	0	16	hypomethylation	7.68e-05	0.00018535
445112	chrLG1	1673001	1673500	11	intergenic	NA	NA	0	11	hypomethylation	0.0034275	0.0044357
445113	chrLG1	1673501	1674000	11	intergenic	NA	NA	0	11	hypomethylation	0.0034275	0.0044357
445114	chrLG1	1675001	1675500	36	intergenic	NA	NA	18.5487	36	hypomethylation	0.000544496	0.000958322
445115	chrLG1	1678001	1678500	12	intergenic	NA	NA	0	12	hypomethylation	0.00183717	0.00268686
445116	chrLG1	1679001	1679500	65	intergenic	NA	NA	45.3414	65	hypomethylation	0.000256267	0.000530129
445117	chrLG1	1679501	1680000	23	intergenic	NA	NA	0	23	hypomethylation	4.24e-07	2.47e-06
445118	chrLG1	1680001	1680500	19	intergenic	NA	NA	0	19	hypomethylation	5.78e-06	2.16e-05
445119	chrLG1	1681501	1682000	36	intergenic	NA	NA	117.475	36	hypermethylation	0.000385041	0.000727067
445120	chrLG1	1682501	1683000	11	intergenic	NA	NA	0	11	hypomethylation	0.0034275	0.0044357
445121	chrLG1	1685501	1686000	6	intergenic	NA	NA	35.0365	6	hypermethylation	0.00374236	0.0048192
445122	chrLG1	1692001	1692500	25	intergenic	NA	NA	72.134	25	hypermethylation	0.0171892	0.0196219
445123	chrLG1	1696001	1696500	59	intergenic	NA	NA	24.7317	59	hypomethylation	7.03e-07	3.92e-06
445124	chrLG1	1698001	1698500	27	intergenic	NA	NA	0	27	hypomethylation	3.04e-08	2.76e-07
445125	chrLG1	1698501	1699000	15	intergenic	NA	NA	0	15	hypomethylation	0.000145836	0.000320276
445126	chrLG1	1699001	1699500	10	intergenic	NA	NA	0	10	hypomethylation	0.00097925	0.00154562
445127	chrLG1	1699501	1700000	25	intergenic	NA	NA	2.06097	25	hypomethylation	4.72e-06	1.86e-05
445129	chrLG1	1700501	1701000	104	intergenic	NA	NA	222.585	104	hypermethylation	0.0334448	0.0369418
445130	chrLG1	1702501	1703000	18	intergenic	NA	NA	0	18	hypomethylation	2.12e-05	6.26e-05
445131	chrLG1	1703001	1703500	18	intergenic	NA	NA	0	18	hypomethylation	2.12e-05	6.26e-05
445132	chrLG1	1703501	1704000	10	intergenic	NA	NA	0	10	hypomethylation	0.00097925	0.00154562
445133	chrLG1	1705501	1706000	25	intergenic	NA	NA	8.24389	25	hypomethylation	0.000513761	0.000927447
445134	chrLG1	1708001	1708500	10	intergenic	NA	NA	0	10	hypomethylation	0.00097925	0.00154562
445135	chrLG1	1716001	1716500	42	intergenic	NA	NA	4.12194	42	hypomethylation	1.34e-09	2.53e-08
445136	chrLG1	1716501	1717000	44	intergenic	NA	NA	24.7317	44	hypomethylation	0.000366088	0.000692808
445137	chrLG1	1717501	1718000	27	intergenic	NA	NA	10.3049	27	hypomethylation	0.00107663	0.00168898
445138	chrLG1	1721001	1721500	61	intergenic	NA	NA	39.1585	61	hypomethylation	0.000137099	0.000311112
445139	chrLG1	1721501	1722000	43	intergenic	NA	NA	20.6097	43	hypomethylation	0.000119881	0.00027461
445140	chrLG1	1722001	1722500	42	intergenic	NA	NA	14.4268	42	hypomethylation	5.28e-06	2.06e-05
445141	chrLG1	1722501	1723000	57	intergenic	NA	NA	12.3658	57	hypomethylation	1.07e-09	2.11e-08
445142	chrLG1	1738001	1738500	23	intergenic	NA	NA	4.12194	23	hypomethylation	6.02e-05	0.000153561
445143	chrLG1	1740501	1741000	9	intergenic	NA	NA	0	9	hypomethylation	0.00195752	0.00277391
445144	chrLG1	1741501	1742000	26	intergenic	NA	NA	10.3049	26	hypomethylation	0.000761073	0.00130116
445145	chrLG1	1742001	1742500	38	intergenic	NA	NA	20.6097	38	hypomethylation	0.000876429	0.00147703
445146	chrLG1	1742501	1743000	11	intergenic	NA	NA	0	11	hypomethylation	0.0034275	0.0044357
445147	chrLG1	1747501	1748000	31	intergenic	NA	NA	10.3049	31	hypomethylation	0.000107819	0.000251365
445148	chrLG1	1750501	1751000	17	intergenic	NA	NA	0	17	hypomethylation	2.12e-05	6.26e-05
445149	chrLG1	1754501	1755000	23	intergenic	NA	NA	0	23	hypomethylation	4.24e-07	2.47e-06
445150	chrLG1	1755001	1755500	27	intergenic	NA	NA	0	27	hypomethylation	3.04e-08	2.76e-07
445151	chrLG1	1755501	1756000	41	intergenic	NA	NA	20.6097	41	hypomethylation	0.000269861	0.000538955
445152	chrLG1	1756001	1756500	70	intergenic	NA	NA	37.0975	70	hypomethylation	3.66e-06	1.48e-05
445153	chrLG1	1760001	1760500	42	intergenic	NA	NA	22.6707	42	hypomethylation	0.00023202	0.000485304
445154	chrLG1	1763501	1764000	22	intergenic	NA	NA	0	22	hypomethylation	8.16e-07	4.21e-06
445155	chrLG1	1765501	1766000	25	intergenic	NA	NA	0	25	hypomethylation	1.14e-07	8.35e-07
445156	chrLG1	1766001	1766500	38	intergenic	NA	NA	4.12194	38	hypomethylation	1.42e-08	1.55e-07
445157	chrLG1	1768001	1768500	28	intergenic	NA	NA	6.18292	28	hypomethylation	2.47e-05	7.16e-05
445158	chrLG1	1768501	1769000	22	intergenic	NA	NA	2.06097	22	hypomethylation	2.78e-05	7.9e-05
445159	chrLG1	1769001	1769500	22	intergenic	NA	NA	6.18292	22	hypomethylation	0.000885647	0.00148698
445160	chrLG1	1773001	1773500	32	intergenic	NA	NA	84.4998	32	hypermethylation	0.0317857	0.0351889
445161	chrLG1	1778001	1778500	12	intergenic	NA	NA	0	12	hypomethylation	0.00183717	0.00268686
445162	chrLG1	1778501	1779000	12	intergenic	NA	NA	0	12	hypomethylation	0.00183717	0.00268686
445163	chrLG1	1784501	1785000	16	intergenic	NA	NA	0	16	hypomethylation	7.68e-05	0.00018535
445164	chrLG1	1785001	1785500	17	intergenic	NA	NA	0	17	hypomethylation	2.12e-05	6.26e-05
445165	chrLG1	1785501	1786000	18	intergenic	NA	NA	0	18	hypomethylation	2.12e-05	6.26e-05
445166	chrLG1	1786001	1786500	18	intergenic	NA	NA	4.12194	18	hypomethylation	0.0015534	0.00234492
445167	chrLG1	1786501	1787000	22	intergenic	NA	NA	2.06097	22	hypomethylation	2.78e-05	7.9e-05
445168	chrLG1	1787001	1787500	29	intergenic	NA	NA	0	29	hypomethylation	4.18e-09	5.73e-08
445169	chrLG1	1787501	1788000	21	intergenic	NA	NA	0	21	hypomethylation	3.01e-06	1.25e-05
445170	chrLG1	1792001	1792500	72	intergenic	NA	NA	169	72	hypermethylation	0.0146577	0.0168727
445171	chrLG1	1792501	1793000	61	intergenic	NA	NA	140.146	61	hypermethylation	0.0359109	0.0395081
445172	chrLG1	1812501	1813000	26	intergenic	NA	NA	8.24389	26	hypomethylation	0.000316266	0.000605608
445173	chrLG1	1818501	1819000	27	intergenic	NA	NA	0	27	hypomethylation	3.04e-08	2.76e-07
445174	chrLG1	1819001	1819500	30	intergenic	NA	NA	0	30	hypomethylation	2.15e-09	3.45e-08
445175	chrLG1	1823001	1823500	41	intergenic	NA	NA	8.24389	41	hypomethylation	1.43e-07	1.03e-06
445176	chrLG1	1826501	1827000	10	intergenic	NA	NA	0	10	hypomethylation	0.00097925	0.00154562
445177	chrLG1	1832501	1833000	26	intergenic	NA	NA	0	26	hypomethylation	3.04e-08	2.76e-07
445178	chrLG1	1833001	1833500	22	intergenic	NA	NA	0	22	hypomethylation	8.16e-07	4.21e-06
445179	chrLG1	1833501	1834000	13	intergenic	NA	NA	0	13	hypomethylation	0.000521183	0.000927447
445181	chrLG1	1842001	1842500	10	intergenic	NA	NA	0	10	hypomethylation	0.00097925	0.00154562
445182	chrLG1	1842501	1843000	41	intergenic	NA	NA	8.24389	41	hypomethylation	1.43e-07	1.03e-06
445183	chrLG1	1843001	1843500	39	intergenic	NA	NA	16.4878	39	hypomethylation	4.82e-05	0.000126294
445184	chrLG1	1845001	1845500	29	intergenic	NA	NA	0	29	hypomethylation	4.18e-09	5.73e-08
445185	chrLG1	1845501	1846000	10	intergenic	NA	NA	0	10	hypomethylation	0.00097925	0.00154562
445186	chrLG1	1846001	1846500	24	intergenic	NA	NA	0	24	hypomethylation	2.2e-07	1.42e-06
445187	chrLG1	1850001	1850500	22	intergenic	NA	NA	0	22	hypomethylation	8.16e-07	4.21e-06
445188	chrLG1	1850501	1851000	30	intergenic	NA	NA	0	30	hypomethylation	2.15e-09	3.45e-08
445189	chrLG1	1853501	1854000	14	intergenic	NA	NA	0	14	hypomethylation	0.000276113	0.000538955
445190	chrLG1	1854001	1854500	10	intergenic	NA	NA	0	10	hypomethylation	0.00097925	0.00154562
445191	chrLG1	1857001	1857500	48	intergenic	NA	NA	18.5487	48	hypomethylation	2.71e-06	1.21e-05
445192	chrLG1	1865001	1865500	70	intergenic	NA	NA	171.061	70	hypermethylation	0.00755016	0.00908356
445193	chrLG1	1866001	1866500	25	intergenic	NA	NA	4.12194	25	hypomethylation	1.96e-05	6.19e-05
445194	chrLG1	1871501	1872000	18	intergenic	NA	NA	0	18	hypomethylation	2.12e-05	6.26e-05
445195	chrLG1	1872001	1872500	18	intergenic	NA	NA	0	18	hypomethylation	2.12e-05	6.26e-05
445196	chrLG1	1872501	1873000	20	intergenic	NA	NA	4.12194	20	hypomethylation	0.000537698	0.000949977
445198	chrLG1	1884001	1884500	15	intergenic	NA	NA	2.06097	15	hypomethylation	0.000732495	0.00125675
445199	chrLG1	1888501	1889000	59	intergenic	NA	NA	30.9146	59	hypomethylation	1.14e-05	3.85e-05
445200	chrLG1	1889001	1889500	41	intergenic	NA	NA	8.24389	41	hypomethylation	1.43e-07	1.03e-06
445201	chrLG1	1889501	1890000	35	intergenic	NA	NA	4.12194	35	hypomethylation	8.12e-08	6.33e-07
445202	chrLG1	1890001	1890500	16	intergenic	NA	NA	0	16	hypomethylation	7.68e-05	0.00018535
445203	chrLG1	1893001	1893500	11	intergenic	NA	NA	0	11	hypomethylation	0.0034275	0.0044357
445204	chrLG1	1893501	1894000	35	intergenic	NA	NA	16.4878	35	hypomethylation	0.000416456	0.000777565
445205	chrLG1	1894001	1894500	43	intergenic	NA	NA	24.7317	43	hypomethylation	0.000771085	0.0013163
445206	chrLG1	1894501	1895000	26	intergenic	NA	NA	6.18292	26	hypomethylation	0.000118356	0.000271786
445207	chrLG1	1896001	1896500	25	intergenic	NA	NA	8.24389	25	hypomethylation	0.000513761	0.000927447
445208	chrLG1	1899001	1899500	15	intergenic	NA	NA	2.06097	15	hypomethylation	0.000732495	0.00125675
445210	chrLG1	1903001	1903500	100	intergenic	NA	NA	249.378	100	hypermethylation	0.000705291	0.00121628
445211	chrLG1	1907001	1907500	29	intergenic	NA	NA	0	29	hypomethylation	4.18e-09	5.73e-08
445212	chrLG1	1907501	1908000	21	intergenic	NA	NA	0	21	hypomethylation	3.01e-06	1.25e-05
445213	chrLG1	1910501	1911000	33	intergenic	NA	NA	8.24389	33	hypomethylation	1.57e-05	5.06e-05
445214	chrLG1	1912001	1912500	21	intergenic	NA	NA	0	21	hypomethylation	3.01e-06	1.25e-05
445215	chrLG1	1912501	1913000	13	intergenic	NA	NA	0	13	hypomethylation	0.000521183	0.000927447
445216	chrLG1	1914001	1914500	46	intergenic	NA	NA	26.7926	46	hypomethylation	0.000310528	0.000601406
445217	chrLG1	1914501	1915000	20	intergenic	NA	NA	0	20	hypomethylation	3.01e-06	1.25e-05
445218	chrLG1	1916001	1916500	12	intergenic	NA	NA	0	12	hypomethylation	0.00183717	0.00268686
445219	chrLG1	1916501	1917000	13	intergenic	NA	NA	0	13	hypomethylation	0.000521183	0.000927447
445220	chrLG1	1917001	1917500	25	intergenic	NA	NA	0	25	hypomethylation	1.14e-07	8.35e-07
445221	chrLG1	1925501	1926000	12	intergenic	NA	NA	0	12	hypomethylation	0.00183717	0.00268686
445222	chrLG1	1930001	1930500	33	intergenic	NA	NA	12.3658	33	hypomethylation	0.00010027	0.000236284
445223	chrLG1	1936501	1937000	9	intergenic	NA	NA	0	9	hypomethylation	0.00195752	0.00277391
445224	chrLG1	1937001	1937500	17	intergenic	NA	NA	2.06097	17	hypomethylation	0.000222778	0.000467887
445225	chrLG1	1941001	1941500	13	intergenic	NA	NA	0	13	hypomethylation	0.000521183	0.000927447
445226	chrLG1	1941501	1942000	28	intergenic	NA	NA	8.24389	28	hypomethylation	7.13e-05	0.00017801
445227	chrLG1	1946001	1946500	10	intergenic	NA	NA	0	10	hypomethylation	0.00097925	0.00154562
445228	chrLG1	1955001	1955500	56	intergenic	NA	NA	35.0365	56	hypomethylation	0.000162334	0.000353161
445229	chrLG1	1955501	1956000	47	intergenic	NA	NA	28.8536	47	hypomethylation	0.000657485	0.00113854
445230	chrLG1	1957001	1957500	20	intergenic	NA	NA	0	20	hypomethylation	3.01e-06	1.25e-05
445231	chrLG1	1959001	1959500	12	intergenic	NA	NA	0	12	hypomethylation	0.00183717	0.00268686
445232	chrLG1	1967001	1967500	49	intergenic	NA	NA	16.4878	49	hypomethylation	7.22e-07	3.98e-06
445233	chrLG1	1969501	1970000	12	intergenic	NA	NA	0	12	hypomethylation	0.00183717	0.00268686
445234	chrLG1	1973001	1973500	35	intergenic	NA	NA	12.3658	35	hypomethylation	3.93e-05	0.000107633
445235	chrLG1	1976001	1976500	20	intergenic	NA	NA	0	20	hypomethylation	3.01e-06	1.25e-05
445236	chrLG1	1978001	1978500	20	intergenic	NA	NA	0	20	hypomethylation	3.01e-06	1.25e-05
445237	chrLG1	1985501	1986000	30	intergenic	NA	NA	2.06097	30	hypomethylation	2.32e-07	1.49e-06
445238	chrLG1	1986001	1986500	55	intergenic	NA	NA	37.0975	55	hypomethylation	0.000385049	0.000727067
445239	chrLG1	1989001	1989500	45	intergenic	NA	NA	12.3658	45	hypomethylation	4.76e-07	2.73e-06
445240	chrLG1	1989501	1990000	40	intergenic	NA	NA	6.18292	40	hypomethylation	7.22e-08	5.71e-07
445241	chrLG1	1992001	1992500	41	intergenic	NA	NA	20.6097	41	hypomethylation	0.000269861	0.000538955
445242	chrLG1	1994001	1994500	71	intergenic	NA	NA	43.2804	71	hypomethylation	9.99e-06	3.55e-05
445243	chrLG1	1995501	1996000	53	intergenic	NA	NA	26.7926	53	hypomethylation	2.62e-05	7.5e-05
445244	chrLG1	1997501	1998000	58	intergenic	NA	NA	37.0975	58	hypomethylation	0.00022986	0.000481832
445245	chrLG1	2002001	2002500	53	intergenic	NA	NA	156.634	53	hypermethylation	0.000361074	0.000685445
445246	chrLG1	2002501	2003000	80	intergenic	NA	NA	189.609	80	hypermethylation	0.00977923	0.0115504
445247	chrLG1	2006001	2006500	9	intergenic	NA	NA	0	9	hypomethylation	0.00195752	0.00277391
445248	chrLG1	2007001	2007500	2	intergenic	NA	NA	18.5487	2	hypermethylation	0.0225028	0.025334
445249	chrLG1	2007501	2008000	6	intergenic	NA	NA	37.0975	6	hypermethylation	0.00233202	0.00325614
445252	chrLG1	2012501	2013000	22	intergenic	NA	NA	0	22	hypomethylation	8.16e-07	4.21e-06
445253	chrLG1	2013001	2013500	47	intergenic	NA	NA	133.963	47	hypermethylation	0.00175475	0.00262771
445254	chrLG1	2013501	2014000	90	intergenic	NA	NA	237.012	90	hypermethylation	0.000203106	0.000431017
445255	chrLG1	2014001	2014500	78	intergenic	NA	NA	187.548	78	hypermethylation	0.00749687	0.00902193
445257	chrLG1	2016001	2016500	22	intergenic	NA	NA	0	22	hypomethylation	8.16e-07	4.21e-06
445258	chrLG1	2017001	2017500	106	intergenic	NA	NA	290.597	106	hypermethylation	1.6e-05	5.16e-05
445259	chrLG1	2017501	2018000	115	intergenic	NA	NA	352.426	115	hypermethylation	1.64e-08	1.7e-07
445260	chrLG1	2023501	2024000	80	intergenic	NA	NA	185.487	80	hypermethylation	0.0140704	0.0162378
445261	chrLG1	2024501	2025000	42	intergenic	NA	NA	14.4268	42	hypomethylation	5.28e-06	2.06e-05
445262	chrLG1	2025001	2025500	28	intergenic	NA	NA	0	28	hypomethylation	8.1e-09	9.72e-08
445263	chrLG1	2025501	2026000	14	intergenic	NA	NA	0	14	hypomethylation	0.000276113	0.000538955
445264	chrLG1	2026501	2027000	36	intergenic	NA	NA	8.24389	36	hypomethylation	3.39e-06	1.39e-05
445265	chrLG1	2027001	2027500	53	intergenic	NA	NA	32.9755	53	hypomethylation	0.000274287	0.000538955
445266	chrLG1	2028001	2028500	16	intergenic	NA	NA	2.06097	16	hypomethylation	0.000404902	0.000757926
445267	chrLG1	2029501	2030000	48	intergenic	NA	NA	10.3049	48	hypomethylation	2.09e-08	2.11e-07
[truncated: 233,273+ more rows]
