# Supplementary material for: Global DNA Methylation Changes in Nile Tilapia Gonads during High Temperature-Induced Masculinization
Source: PLoS One. 2016 Aug 3;11(8):e0158483. doi: 10.1371/journal.pone.0158483 (PMC4972363; doi:10.1371/journal.pone.0158483)
Supplement: S5 Table — (XLSX) [file pone.0158483.s008.xlsx]

## Sheet: IM VS CF.DMR
S5 Table. List of DMRs between induced males (IM) and control females (CF)
DMR ID	Characteristic of DMRs				Annotation of DMRs			Read depth (RPKM)		Methylation change
	Chr ID	Start	End	Number of CG	Location	Gene ID	Gene symbol	IM	CF	Hypermethylation Hypomethylation	P value	FDR
179299	chrLG1	4253001	4253500	54	promoter	NM_001279586	LOC100708217	42.5969	54	hypomethylation	0.024267	0.0282437
179300	chrLG1	4253501	4254000	42	promoter	NM_001279586	LOC100708217	17.0387	42	hypomethylation	5.19e-06	1.46e-05
179301	chrLG1	4254001	4254500	19	promoter	NM_001279586	LOC100708217	0	19	hypomethylation	3.8e-09	2.83e-08
179301	chrLG1	4254001	4254500	19	promoter	NM_001279586	LOC100708217	0	19	hypomethylation	3.8e-09	2.83e-08
183755	chrLG1	23082001	23082500	10	promoter	NM_001279489	cyp1a	39.4989	10	hypermethylation	1.62e-05	3.92e-05
190189	chrLG11	15556501	15557000	29	promoter	NM_001279463	rpl18	8.52484	29	hypomethylation	5.82e-05	0.000123289
191771	chrLG11	22465501	22466000	44	promoter	NM_001279577	rspo1	94.4836	44	hypermethylation	7.44e-07	2.67e-06
191771	chrLG11	22465501	22466000	44	promoter	NM_001279577	rspo1	94.4836	44	hypermethylation	7.44e-07	2.67e-06
193155	chrLG11	28305501	28306000	99	promoter	NM_001279760	LOC100534509	190.388	99	hypermethylation	7.51e-10	7.11e-09
193155	chrLG11	28305501	28306000	99	promoter	NM_001279760	LOC100534509	190.388	99	hypermethylation	7.51e-10	7.11e-09
193156	chrLG11	28306001	28306500	49	promoter	NM_001279760	LOC100534509	105.14	49	hypermethylation	3.48e-07	1.38e-06
203376	chrLG13	15943501	15944000	15	promoter	NM_001279595	gth-rii	41.3978	15	hypermethylation	8.47e-05	0.000171011
203787	chrLG13	17878501	17879000	36	promoter	NM_001279460	LOC100534548	19.6095	36	hypomethylation	0.0080226	0.0102329
206970	chrLG15	2965001	2965500	39	promoter	NM_001279735	thbs1a	113.973	39	hypermethylation	2.43e-07	1.01e-06
206970	chrLG15	2965001	2965500	39	promoter	NM_001279735	thbs1a	113.973	39	hypermethylation	2.43e-07	1.01e-06
207020	chrLG15	3130001	3130500	14	promoter	NM_001279665	LOC100534444	0	14	hypomethylation	4.82e-07	1.82e-06
208414	chrLG15	9436001	9436500	30	promoter	NM_001279450	rad51	77.8954	30	hypermethylation	0.000263327	0.000469725
208415	chrLG15	9437501	9438000	16	promoter	NM_001279450	rad51	7.37957	16	hypomethylation	0.00603095	0.00791811
210233	chrLG15	18428501	18429000	12	promoter	NM_001279661	rps12	0	12	hypomethylation	3.85e-06	1.11e-05
210234	chrLG15	18429001	18429500	20	promoter	NM_001279661	rps12	7.37957	20	hypomethylation	0.00043649	0.000742377
210251	chrLG15	18521001	18521500	35	promoter	NM_001279574	LOC100628565	15.5791	35	hypomethylation	1.75e-05	4.21e-05
210881	chrLG15	21294501	21295000	47	promoter	NM_001279439	LOC100534528	31.9781	47	hypomethylation	0.000663391	0.00107437
210881	chrLG15	21294501	21295000	47	promoter	NM_001279439	LOC100534528	31.9781	47	hypomethylation	0.000663391	0.00107437
213973	chrLG16-21	12029001	12029500	35	promoter	NM_001279699	nr0b1a	80.41	35	hypermethylation	1.04e-07	4.82e-07
222437	chrLG17	17702001	17702500	64	promoter	NM_001282891	LOC100696114	17.4588	64	hypomethylation	2.45e-09	1.96e-08
226342	chrLG18	4979001	4979500	10	promoter	NM_001279579	agrp2	38.9392	10	hypermethylation	0.00189761	0.00276936
235246	chrLG19	19657501	19658000	9	promoter	NM_001279575	cyp1c1	39.3531	9	hypermethylation	9.05e-05	0.000181609
240724	chrLG2	19719501	19720000	10	promoter	NM_001279516	rack1	0	10	hypomethylation	7.69e-06	2.04e-05
240841	chrLG2	20204501	20205000	7	promoter	NM_001279651	atp7a	0	7	hypomethylation	0.000489894	0.000815453
240954	chrLG2	20637501	20638000	16	promoter	NM_001279618	fgf16	3.7161	16	hypomethylation	1.11e-05	2.83e-05
250559	chrLG22	25068501	25069000	20	promoter	NM_001279700	granulin	60.7014	20	hypermethylation	0.000352974	0.000610295
250559	chrLG22	25068501	25069000	20	promoter	NM_001279700	granulin	60.7014	20	hypermethylation	0.000352974	0.000610295
254988	chrLG23	18629501	18630000	9	promoter	NM_001279513	dio1	1.10896	9	hypomethylation	4.04e-05	8.83e-05
260559	chrLG4	12269001	12269500	19	promoter	NM_001279444	col1a1	74.4959	19	hypermethylation	8.8e-09	5.83e-08
260559	chrLG4	12269001	12269500	19	promoter	NM_001279444	col1a1	74.4959	19	hypermethylation	8.8e-09	5.83e-08
260560	chrLG4	12269501	12270000	19	promoter	NM_001279444	col1a1	59.4382	19	hypermethylation	1.63e-05	3.94e-05
262111	chrLG4	19951501	19952000	7	promoter	NM_001279703	LOC100534478	0	7	hypomethylation	0.00195752	0.00282483
270678	chrLG5	29656001	29656500	5	promoter	NM_001279727	glut1	22.2424	5	hypermethylation	4.19e-05	9.12e-05
270678	chrLG5	29656001	29656500	5	promoter	NM_001279727	glut1	22.2424	5	hypermethylation	4.19e-05	9.12e-05
270679	chrLG5	29656501	29657000	4	promoter	NM_001279727	glut1	20.8523	4	hypermethylation	3.91e-05	8.6e-05
270679	chrLG5	29656501	29657000	4	promoter	NM_001279727	glut1	20.8523	4	hypermethylation	3.91e-05	8.6e-05
277561	chrLG7	3286001	3286500	9	promoter	NM_001279720	myod1	24.3758	9	hypermethylation	9.32e-08	4.39e-07
277561	chrLG7	3286001	3286500	9	promoter	NM_001279720	myod1	24.3758	9	hypermethylation	9.32e-08	4.39e-07
280772	chrLG7	16946001	16946500	23	promoter	NM_001279548	prlr	39.4888	23	hypermethylation	1.1e-08	7.04e-08
280773	chrLG7	16946501	16947000	45	promoter	NM_001279548	prlr	85.3154	45	hypermethylation	4.35e-19	4.1e-17
280774	chrLG7	16947001	16947500	36	promoter	NM_001279548	prlr	60.9396	36	hypermethylation	2.11e-12	4.23e-11
284103	chrLG7	31326501	31327000	4	promoter	NM_001279455	ghr2	16.5756	4	hypermethylation	1.11e-06	3.75e-06
285564	chrLG7	37658001	37658500	14	promoter	NM_001279623	fadsd6	0	14	hypomethylation	0.000245094	0.000439049
289540	chrLG8-24	8383501	8384000	37	promoter	NM_001279453	dmc1	95.1997	37	hypermethylation	1.84e-07	7.87e-07
289541	chrLG8-24	8384001	8384500	20	promoter	NM_001279453	dmc1	71.2124	20	hypermethylation	5.77e-09	4.06e-08
289541	chrLG8-24	8384001	8384500	20	promoter	NM_001279453	dmc1	71.2124	20	hypermethylation	5.77e-09	4.06e-08
289542	chrLG8-24	8384501	8385000	15	promoter	NM_001279453	dmc1	45.7258	15	hypermethylation	4.94e-05	0.000105889
183754	chrLG1	23076501	23077000	15	exon	NM_001279489	cyp1a	0	15	hypomethylation	4.82e-07	1.82e-06
183759	chrLG1	27700501	27701000	35	exon	NM_001279757	LOC100534505	96.811	35	hypermethylation	2.17e-07	9.14e-07
183762	chrLG1	27709001	27709500	29	exon	NM_001279757	LOC100534505	78.9978	29	hypermethylation	5.27e-06	1.48e-05
189696	chrLG11	13629001	13629500	75	exon	NM_001279552	LOC100691260	49.7282	75	hypomethylation	0.00942006	0.011885
189696	chrLG11	13629001	13629500	75	exon	NM_001279552	LOC100691260	49.7282	75	hypomethylation	0.00942006	0.011885
189697	chrLG11	13630001	13630500	36	exon	NM_001279552	LOC100691260	90.9316	36	hypermethylation	1.55e-08	9.39e-08
189697	chrLG11	13630001	13630500	36	exon	NM_001279552	LOC100691260	90.9316	36	hypermethylation	1.55e-08	9.39e-08
189697	chrLG11	13630001	13630500	36	exon	NM_001279552	LOC100691260	90.9316	36	hypermethylation	1.55e-08	9.39e-08
190185	chrLG11	15550001	15550500	53	exon	NM_001279463	rpl18	32.6786	53	hypomethylation	0.00954737	0.0120191
191775	chrLG11	22475501	22476000	43	exon	NM_001279577	rspo1	105.85	43	hypermethylation	1.84e-09	1.54e-08
193156	chrLG11	28306001	28306500	49	exon	NM_001279760	LOC100534509	105.14	49	hypermethylation	3.48e-07	1.38e-06
193864	chrLG12	813001	813500	120	exon	NM_001279560	ftz-f1	210.214	120	hypermethylation	3.23e-09	2.48e-08
193867	chrLG12	825001	825500	50	exon	NM_001279560	ftz-f1	107.209	50	hypermethylation	7.39e-08	3.59e-07
199257	chrLG12	32464501	32465000	79	exon	NM_001279767	LOC100534511	150.653	79	hypermethylation	1.91e-08	1.13e-07
199257	chrLG12	32464501	32465000	79	exon	NM_001279767	LOC100534511	150.653	79	hypermethylation	1.91e-08	1.13e-07
199257	chrLG12	32464501	32465000	79	exon	NM_001279767	LOC100534511	150.653	79	hypermethylation	1.91e-08	1.13e-07
199257	chrLG12	32464501	32465000	79	exon	NM_001279767	LOC100534511	150.653	79	hypermethylation	1.91e-08	1.13e-07
199258	chrLG12	32465001	32465500	33	exon	NM_001279767	LOC100534511	115.618	33	hypermethylation	2.31e-16	1.21e-14
199258	chrLG12	32465001	32465500	33	exon	NM_001279767	LOC100534511	115.618	33	hypermethylation	2.31e-16	1.21e-14
200984	chrLG13	5381001	5381500	59	exon	NM_001279648	LOC100534432	42.8504	59	hypomethylation	0.0348639	0.0396114
200984	chrLG13	5381001	5381500	59	exon	NM_001279648	LOC100534432	42.8504	59	hypomethylation	0.0348639	0.0396114
200985	chrLG13	5382001	5382500	150	exon	NM_001279648	LOC100534432	265.091	150	hypermethylation	3.38e-09	2.58e-08
200985	chrLG13	5382001	5382500	150	exon	NM_001279648	LOC100534432	265.091	150	hypermethylation	3.38e-09	2.58e-08
202368	chrLG13	11450501	11451000	7	exon	NM_001279576	cyp1b1	0	7	hypomethylation	0.00195752	0.00282483
203371	chrLG13	15925501	15926000	63	exon	NM_001279595	gth-rii	147.434	63	hypermethylation	1.48e-10	1.75e-09
203376	chrLG13	15943501	15944000	15	exon	NM_001279595	gth-rii	41.3978	15	hypermethylation	8.47e-05	0.000171011
203792	chrLG13	17889501	17890000	32	exon	NM_001279460	LOC100534548	96.5949	32	hypermethylation	2.11e-10	2.38e-09
203793	chrLG13	17890001	17890500	40	exon	NM_001279460	LOC100534548	90.7847	40	hypermethylation	1.48e-06	4.86e-06
205303	chrLG13	24260501	24261000	68	exon	NM_001279656	LOC100534440	133.635	68	hypermethylation	7.51e-07	2.7e-06
207019	chrLG15	3126001	3126500	90	exon	NM_001279665	LOC100534444	191.049	90	hypermethylation	2.28e-05	5.34e-05
207137	chrLG15	3622501	3623000	51	exon	NM_001279774	LOC100534515	131.192	51	hypermethylation	2.13e-06	6.63e-06
208413	chrLG15	9432501	9433000	20	exon	NM_001279450	rad51	9.83942	20	hypomethylation	0.00369432	0.00506112
209448	chrLG15	14585501	14586000	54	exon	NM_001279770	ER	150.871	54	hypermethylation	2.17e-08	1.26e-07
209448	chrLG15	14585501	14586000	54	exon	NM_001279770	ER	150.871	54	hypermethylation	2.17e-08	1.26e-07
209449	chrLG15	14590001	14590500	28	exon	NM_001279770	ER	75.4356	28	hypermethylation	0.000140811	0.000268223
210884	chrLG15	24398001	24398500	75	exon	NM_001279621	tsh-r	68.056	75	hypomethylation	0.00719635	0.00930987
210885	chrLG15	24401001	24401500	133	exon	NM_001279621	tsh-r	140.212	133	hypermethylation	0.0217201	0.025518
213975	chrLG16-21	14087001	14087500	21	exon	NM_001282896	pxr	9.54016	21	hypomethylation	0.0276903	0.0319376
222437	chrLG17	17702001	17702500	64	exon	NM_001282891	LOC100696114	17.4588	64	hypomethylation	2.45e-09	1.96e-08
222551	chrLG17	20105001	20105500	20	exon	NM_001279607	LOC100534402	6.98352	20	hypomethylation	0.00768692	0.00985582
235128	chrLG19	19124501	19125000	104	exon	NM_001279737	thbs1b	219.373	104	hypermethylation	8.21e-05	0.000166177
235128	chrLG19	19124501	19125000	104	exon	NM_001279737	thbs1b	219.373	104	hypermethylation	8.21e-05	0.000166177
235129	chrLG19	19125001	19125500	122	exon	NM_001279737	thbs1b	267.099	122	hypermethylation	2.19e-06	6.8e-06
235129	chrLG19	19125001	19125500	122	exon	NM_001279737	thbs1b	267.099	122	hypermethylation	2.19e-06	6.8e-06
235129	chrLG19	19125001	19125500	122	exon	NM_001279737	thbs1b	267.099	122	hypermethylation	2.19e-06	6.8e-06
235130	chrLG19	19128001	19128500	93	exon	NM_001279737	thbs1b	215.186	93	hypermethylation	1.97e-06	6.2e-06
235130	chrLG19	19128001	19128500	93	exon	NM_001279737	thbs1b	215.186	93	hypermethylation	1.97e-06	6.2e-06
235131	chrLG19	19128501	19129000	134	exon	NM_001279737	thbs1b	272.96	134	hypermethylation	5.08e-05	0.000108627
235131	chrLG19	19128501	19129000	134	exon	NM_001279737	thbs1b	272.96	134	hypermethylation	5.08e-05	0.000108627
235132	chrLG19	19129001	19129500	115	exon	NM_001279737	thbs1b	241.98	115	hypermethylation	3.16e-05	7.08e-05
235260	chrLG19	22844001	22844500	13	exon	NM_001279477	er-b2	1.6746	13	hypomethylation	6.66e-05	0.000137965
235261	chrLG19	22848001	22848500	57	exon	NM_001279477	er-b2	137.317	57	hypermethylation	4.61e-05	9.96e-05
235266	chrLG19	22862001	22862500	17	exon	NM_001279477	er-b2	80.3809	17	hypermethylation	1.76e-09	1.48e-08
235267	chrLG19	22862501	22863000	9	exon	NM_001279477	er-b2	36.0039	9	hypermethylation	0.000468415	0.000792783
235272	chrLG19	22873501	22874000	79	exon	NM_001279477	er-b2	186.718	79	hypermethylation	5.64e-06	1.57e-05
237713	chrLG2	7241001	7241500	80	exon	NM_001279478	glur2b	207.173	80	hypermethylation	0.000260288	0.000464611
237714	chrLG2	7243501	7244000	88	exon	NM_001279478	glur2b	84.5413	88	hypomethylation	8.35e-06	2.21e-05
237716	chrLG2	7245501	7246000	21	exon	NM_001279478	glur2b	13.0064	21	hypomethylation	0.000630739	0.0010238
240837	chrLG2	20189001	20189500	98	exon	NM_001279651	atp7a	237.83	98	hypermethylation	0.000943652	0.00148165
240837	chrLG2	20189001	20189500	98	exon	NM_001279651	atp7a	237.83	98	hypermethylation	0.000943652	0.00148165
240838	chrLG2	20191501	20192000	69	exon	NM_001279651	atp7a	195.095	69	hypermethylation	1.83e-05	4.38e-05
240838	chrLG2	20191501	20192000	69	exon	NM_001279651	atp7a	195.095	69	hypermethylation	1.83e-05	4.38e-05
240838	chrLG2	20191501	20192000	69	exon	NM_001279651	atp7a	195.095	69	hypermethylation	1.83e-05	4.38e-05
240953	chrLG2	20632001	20632500	76	exon	NM_001279618	fgf16	210.889	76	hypermethylation	2.15e-05	5.06e-05
243799	chrLG20	13644501	13645000	27	exon	NM_001279655	l32	15.2762	27	hypomethylation	0.00873873	0.0110895
243799	chrLG20	13644501	13645000	27	exon	NM_001279655	l32	15.2762	27	hypomethylation	0.00873873	0.0110895
243800	chrLG20	26349001	26349500	84	exon	NM_001289636	LOC100534460	166.511	84	hypermethylation	3e-06	9.04e-06
243800	chrLG20	26349001	26349500	84	exon	NM_001289636	LOC100534460	166.511	84	hypermethylation	3e-06	9.04e-06
246848	chrLG22	9487001	9487500	14	exon	NM_001279542	cndp2	5.05845	14	hypomethylation	0.00233202	0.0033168
250449	chrLG22	24632501	24633000	43	exon	NM_001282897	col1a2	19.3907	43	hypomethylation	3.7e-07	1.46e-06
250450	chrLG22	24633001	24633500	36	exon	NM_001282897	col1a2	27.8215	36	hypomethylation	0.00470256	0.00627921
250450	chrLG22	24633001	24633500	36	exon	NM_001282897	col1a2	27.8215	36	hypomethylation	0.00470256	0.00627921
250451	chrLG22	24636001	24636500	30	exon	NM_001282897	col1a2	19.3907	30	hypomethylation	0.00185416	0.00271807
250451	chrLG22	24636001	24636500	30	exon	NM_001282897	col1a2	19.3907	30	hypomethylation	0.00185416	0.00271807
250451	chrLG22	24636001	24636500	30	exon	NM_001282897	col1a2	19.3907	30	hypomethylation	0.00185416	0.00271807
250452	chrLG22	24636501	24637000	24	exon	NM_001282897	col1a2	13.4892	24	hypomethylation	0.0015179	0.00226119
250452	chrLG22	24636501	24637000	24	exon	NM_001282897	col1a2	13.4892	24	hypomethylation	0.0015179	0.00226119
259700	chrLG4	8342001	8342500	70	exon	NM_001279802	LOC100534527	169.597	70	hypermethylation	3.68e-08	1.97e-07
259700	chrLG4	8342001	8342500	70	exon	NM_001279802	LOC100534527	169.597	70	hypermethylation	3.68e-08	1.97e-07
259871	chrLG4	8936501	8937000	36	exon	NM_001279741	LOC100534496	95.1011	36	hypermethylation	4.48e-06	1.28e-05
260343	chrLG4	11145001	11145500	22	exon	NM_001279786	LOC100534522	10.3026	22	hypomethylation	0.00166131	0.0024547
260344	chrLG4	11145501	11146000	20	exon	NM_001279786	LOC100534522	10.3026	20	hypomethylation	0.00545034	0.00720365
260559	chrLG4	12269001	12269500	19	exon	NM_001279444	col1a1	74.4959	19	hypermethylation	8.8e-09	5.83e-08
260559	chrLG4	12269001	12269500	19	exon	NM_001279444	col1a1	74.4959	19	hypermethylation	8.8e-09	5.83e-08
260561	chrLG4	12271001	12271500	29	exon	NM_001279444	col1a1	75.2884	29	hypermethylation	5.69e-05	0.000120898
260561	chrLG4	12271001	12271500	29	exon	NM_001279444	col1a1	75.2884	29	hypermethylation	5.69e-05	0.000120898
260562	chrLG4	12282501	12283000	69	exon	NM_001279444	col1a1	35.6629	69	hypomethylation	2.81e-07	1.14e-06
260562	chrLG4	12282501	12283000	69	exon	NM_001279444	col1a1	35.6629	69	hypomethylation	2.81e-07	1.14e-06
262111	chrLG4	19951501	19952000	7	exon	NM_001279703	LOC100534478	0	7	hypomethylation	0.00195752	0.00282483
262681	chrLG4	22406001	22406500	61	exon	NM_001279673	LOC100534450	51.5131	61	hypomethylation	0.0168016	0.0201568
265627	chrLG5	9069001	9069500	41	exon	NM_001279610	vas	88.2746	41	hypermethylation	3.02e-07	1.21e-06
267931	chrLG5	18932501	18933000	30	exon	NM_001279695	cas	11.8163	30	hypomethylation	0.00270283	0.00379243
268736	chrLG5	22212501	22213000	9	exon	NM_001279604	bgl3	0	9	hypomethylation	0.000489894	0.000815453
270684	chrLG5	29678001	29678500	24	exon	NM_001279727	glut1	59.0814	24	hypermethylation	2.3e-06	7.12e-06
270685	chrLG5	34772501	34773000	8	exon	NM_001279442	LOC100534529	0	8	hypomethylation	0.00195752	0.00282483
270685	chrLG5	34772501	34773000	8	exon	NM_001279442	LOC100534529	0	8	hypomethylation	0.00195752	0.00282483
271979	chrLG6	2742001	2742500	30	exon	NM_001279550	glur2a	11.8126	30	hypomethylation	0.006528	0.00851317
274979	chrLG6	16436501	16437000	64	exon	NM_001279558	c1inh	112.219	64	hypermethylation	6.03e-08	3.02e-07
276685	chrLG6	36313001	36313500	34	exon	NM_001290199	acox1	12.4688	34	hypomethylation	0.00189761	0.00276936
277561	chrLG7	3286001	3286500	9	exon	NM_001279720	myod1	24.3758	9	hypermethylation	9.32e-08	4.39e-07
280778	chrLG7	16961501	16962000	91	exon	NM_001279548	prlr	123.342	91	hypermethylation	1.29e-18	1.08e-16
280778	chrLG7	16961501	16962000	91	exon	NM_001279548	prlr	123.342	91	hypermethylation	1.29e-18	1.08e-16
280779	chrLG7	16962001	16962500	69	exon	NM_001279548	prlr	90.1905	69	hypermethylation	2.96e-13	7.43e-12
280781	chrLG7	16965501	16966000	46	exon	NM_001279548	prlr	63.8646	46	hypermethylation	1.25e-10	1.51e-09
284098	chrLG7	31305001	31305500	51	exon	NM_001279455	ghr2	68.7398	51	hypermethylation	5e-11	6.8e-10
285566	chrLG7	37664501	37665000	63	exon	NM_001279623	fadsd6	82.8778	63	hypermethylation	1.44e-12	3.02e-11
285566	chrLG7	37664501	37665000	63	exon	NM_001279623	fadsd6	82.8778	63	hypermethylation	1.44e-12	3.02e-11
286833	chrLG7	43197501	43198000	39	exon	NM_001279504	LOC100534567	57.5269	39	hypermethylation	3.93e-10	4.07e-09
287471	chrLG7	49778001	49778500	47	exon	NM_001279479	LOC100534558	64.8397	47	hypermethylation	1.1e-10	1.35e-09
289541	chrLG8-24	8384001	8384500	20	exon	NM_001279453	dmc1	71.2124	20	hypermethylation	5.77e-09	4.06e-08
289542	chrLG8-24	8384501	8385000	15	exon	NM_001279453	dmc1	45.7258	15	hypermethylation	4.94e-05	0.000105889
289543	chrLG8-24	27904001	27904500	3	exon	NM_001282889	LOC100694532	23.2377	3	hypermethylation	6.27e-06	1.71e-05
289544	chrLG8-24	27905501	27906000	16	exon	NM_001282889	LOC100694532	48.7242	16	hypermethylation	3.61e-05	8.01e-05
289545	chrLG8-24	27906001	27906500	15	exon	NM_001282889	LOC100694532	49.4739	15	hypermethylation	6.84e-06	1.85e-05
289548	chrLG8-24	27916001	27916500	34	exon	NM_001282889	LOC100694532	17.9905	34	hypomethylation	0.00299352	0.00417236
289548	chrLG8-24	27916001	27916500	34	exon	NM_001282889	LOC100694532	17.9905	34	hypomethylation	0.00299352	0.00417236
289549	chrLG8-24	27916501	27917000	13	exon	NM_001282889	LOC100694532	2.99842	13	hypomethylation	0.00436394	0.00587983
289549	chrLG8-24	27916501	27917000	13	exon	NM_001282889	LOC100694532	2.99842	13	hypomethylation	0.00436394	0.00587983
289550	chrLG8-24	27921501	27922000	13	exon	NM_001282889	LOC100694532	2.99842	13	hypomethylation	0.00436394	0.00587983
183756	chrLG1	27691501	27692000	22	intron	NM_001279757	LOC100534505	12.3918	22	hypomethylation	0.0133924	0.016358
183757	chrLG1	27694501	27695000	33	intron	NM_001279757	LOC100534505	17.0387	33	hypomethylation	0.00111498	0.00170508
183758	chrLG1	27697001	27697500	37	intron	NM_001279757	LOC100534505	25.5581	37	hypomethylation	0.0180749	0.0215671
183759	chrLG1	27700501	27701000	35	intron	NM_001279757	LOC100534505	96.811	35	hypermethylation	2.17e-07	9.14e-07
183760	chrLG1	27702001	27702500	29	intron	NM_001279757	LOC100534505	16.2643	29	hypomethylation	0.00522183	0.00693387
183761	chrLG1	27702501	27703000	13	intron	NM_001279757	LOC100534505	3.09795	13	hypomethylation	0.00261354	0.00367826
185027	chrLG10	2188501	2189000	20	intron	NM_001279692	LOC100534473	15.5328	20	hypomethylation	4.76e-07	1.81e-06
185028	chrLG10	2189001	2189500	12	intron	NM_001279692	LOC100534473	2.5888	12	hypomethylation	2.51e-07	1.04e-06
189696	chrLG11	13629001	13629500	75	intron	NM_001279552	LOC100691260	49.7282	75	hypomethylation	0.00942006	0.011885
189697	chrLG11	13630001	13630500	36	intron	NM_001279552	LOC100691260	90.9316	36	hypermethylation	1.55e-08	9.39e-08
189697	chrLG11	13630001	13630500	36	intron	NM_001279552	LOC100691260	90.9316	36	hypermethylation	1.55e-08	9.39e-08
189698	chrLG11	13634001	13634500	36	intron	NM_001279552	LOC100691260	17.7601	36	hypomethylation	0.00470036	0.00627764
189699	chrLG11	13634501	13635000	18	intron	NM_001279552	LOC100691260	4.97282	18	hypomethylation	0.0021191	0.00304325
189700	chrLG11	13635501	13636000	56	intron	NM_001279552	LOC100691260	29.1265	56	hypomethylation	0.000827872	0.00131899
189701	chrLG11	13636001	13636500	25	intron	NM_001279552	LOC100691260	11.3665	25	hypomethylation	0.00948508	0.0119565
189702	chrLG11	13638501	13639000	9	intron	NM_001279552	LOC100691260	0	9	hypomethylation	0.000489894	0.000815453
190185	chrLG11	15550001	15550500	53	intron	NM_001279463	rpl18	32.6786	53	hypomethylation	0.00954737	0.0120191
190185	chrLG11	15550001	15550500	53	intron	NM_001279463	rpl18	32.6786	53	hypomethylation	0.00954737	0.0120191
190186	chrLG11	15550501	15551000	41	intron	NM_001279463	rpl18	26.9953	41	hypomethylation	0.0499835	0.0554878
190187	chrLG11	15551001	15551500	21	intron	NM_001279463	rpl18	7.81444	21	hypomethylation	0.00647851	0.00845911
190188	chrLG11	15551501	15552000	23	intron	NM_001279463	rpl18	10.6561	23	hypomethylation	0.0114445	0.0142111
191772	chrLG11	22472501	22473000	34	intron	NM_001279577	rspo1	83.8276	34	hypermethylation	1.04e-07	4.82e-07
191773	chrLG11	22473001	22473500	71	intron	NM_001279577	rspo1	134.977	71	hypermethylation	4.51e-07	1.73e-06
191774	chrLG11	22475001	22475500	50	intron	NM_001279577	rspo1	126.452	50	hypermethylation	3.98e-11	5.54e-10
191775	chrLG11	22475501	22476000	43	intron	NM_001279577	rspo1	105.85	43	hypermethylation	1.84e-09	1.54e-08
193156	chrLG11	28306001	28306500	49	intron	NM_001279760	LOC100534509	105.14	49	hypermethylation	3.48e-07	1.38e-06
193865	chrLG12	815501	816000	34	intron	NM_001279560	ftz-f1	72.1734	34	hypermethylation	1.58e-05	3.83e-05
193866	chrLG12	818001	818500	14	intron	NM_001279560	ftz-f1	2.80285	14	hypomethylation	0.00436394	0.00587983
193867	chrLG12	825001	825500	50	intron	NM_001279560	ftz-f1	107.209	50	hypermethylation	7.39e-08	3.59e-07
198323	chrLG12	20831501	20832000	24	intron	NM_001279601	ghr1	6.30641	24	hypomethylation	0.000275406	0.000488991
198324	chrLG12	20832001	20832500	28	intron	NM_001279601	ghr1	14.0142	28	hypomethylation	0.0164996	0.0198423
198325	chrLG12	20834001	20834500	28	intron	NM_001279601	ghr1	14.0142	28	hypomethylation	0.0164996	0.0198423
198326	chrLG12	20838001	20838500	11	intron	NM_001279601	ghr1	47.6484	11	hypermethylation	9.2e-09	6.06e-08
198328	chrLG12	20845501	20846000	33	intron	NM_001279601	ghr1	70.772	33	hypermethylation	1.18e-05	3e-05
198329	chrLG12	20847501	20848000	14	intron	NM_001279601	ghr1	2.80285	14	hypomethylation	0.00436394	0.00587983
198330	chrLG12	20848001	20848500	24	intron	NM_001279601	ghr1	13.3135	24	hypomethylation	0.0491603	0.0546096
199255	chrLG12	24664001	24664500	9	intron	NM_001279622	prlr2	0.700712	9	hypomethylation	0.0034275	0.0047191
199256	chrLG12	24674501	24675000	20	intron	NM_001279622	prlr2	5.6057	20	hypomethylation	0.00189492	0.00276784
199257	chrLG12	32464501	32465000	79	intron	NM_001279767	LOC100534511	150.653	79	hypermethylation	1.91e-08	1.13e-07
199257	chrLG12	32464501	32465000	79	intron	NM_001279767	LOC100534511	150.653	79	hypermethylation	1.91e-08	1.13e-07
199257	chrLG12	32464501	32465000	79	intron	NM_001279767	LOC100534511	150.653	79	hypermethylation	1.91e-08	1.13e-07
199257	chrLG12	32464501	32465000	79	intron	NM_001279767	LOC100534511	150.653	79	hypermethylation	1.91e-08	1.13e-07
200984	chrLG13	5381001	5381500	59	intron	NM_001279648	LOC100534432	42.8504	59	hypomethylation	0.0348639	0.0396114
200985	chrLG13	5382001	5382500	150	intron	NM_001279648	LOC100534432	265.091	150	hypermethylation	3.38e-09	2.58e-08
200985	chrLG13	5382001	5382500	150	intron	NM_001279648	LOC100534432	265.091	150	hypermethylation	3.38e-09	2.58e-08
200985	chrLG13	5382001	5382500	150	intron	NM_001279648	LOC100534432	265.091	150	hypermethylation	3.38e-09	2.58e-08
202368	chrLG13	11450501	11451000	7	intron	NM_001279576	cyp1b1	0	7	hypomethylation	0.00195752	0.00282483
203371	chrLG13	15925501	15926000	63	intron	NM_001279595	gth-rii	147.434	63	hypermethylation	1.48e-10	1.75e-09
203372	chrLG13	15931501	15932000	15	intron	NM_001279595	gth-rii	5.08394	15	hypomethylation	0.0126012	0.0154931
203373	chrLG13	15932001	15932500	28	intron	NM_001279595	gth-rii	6.5365	28	hypomethylation	1.56e-05	3.78e-05
203374	chrLG13	15939001	15939500	38	intron	NM_001279595	gth-rii	22.5146	38	hypomethylation	0.0154426	0.0186656
203375	chrLG13	15939501	15940000	23	intron	NM_001279595	gth-rii	6.5365	23	hypomethylation	0.00043649	0.000742377
203376	chrLG13	15943501	15944000	15	intron	NM_001279595	gth-rii	41.3978	15	hypermethylation	8.47e-05	0.000171011
203789	chrLG13	17881501	17882000	8	intron	NM_001279460	LOC100534548	0	8	hypomethylation	0.00097925	0.00151378
203790	chrLG13	17884001	17884500	48	intron	NM_001279460	LOC100534548	109.668	48	hypermethylation	1.38e-07	6.15e-07
203791	chrLG13	17888501	17889000	7	intron	NM_001279460	LOC100534548	0.726277	7	hypomethylation	0.0117402	0.0145209
203792	chrLG13	17889501	17890000	32	intron	NM_001279460	LOC100534548	96.5949	32	hypermethylation	2.11e-10	2.38e-09
203792	chrLG13	17889501	17890000	32	intron	NM_001279460	LOC100534548	96.5949	32	hypermethylation	2.11e-10	2.38e-09
203793	chrLG13	17890001	17890500	40	intron	NM_001279460	LOC100534548	90.7847	40	hypermethylation	1.48e-06	4.86e-06
203793	chrLG13	17890001	17890500	40	intron	NM_001279460	LOC100534548	90.7847	40	hypermethylation	1.48e-06	4.86e-06
207136	chrLG15	3617501	3618000	36	intron	NM_001279774	LOC100534515	91.0146	36	hypermethylation	0.000136683	0.000261094
207137	chrLG15	3622501	3623000	51	intron	NM_001279774	LOC100534515	131.192	51	hypermethylation	2.13e-06	6.63e-06
207138	chrLG15	3623001	3623500	22	intron	NM_001279774	LOC100534515	79.5353	22	hypermethylation	1.51e-07	6.65e-07
208413	chrLG15	9432501	9433000	20	intron	NM_001279450	rad51	9.83942	20	hypomethylation	0.00369432	0.00506112
209448	chrLG15	14585501	14586000	54	intron	NM_001279770	ER	150.871	54	hypermethylation	2.17e-08	1.26e-07
209449	chrLG15	14590001	14590500	28	intron	NM_001279770	ER	75.4356	28	hypermethylation	0.000140811	0.000268223
209449	chrLG15	14590001	14590500	28	intron	NM_001279770	ER	75.4356	28	hypermethylation	0.000140811	0.000268223
209858	chrLG15	16578001	16578500	27	intron	NM_001279627	LOC100534420	9.01947	27	hypomethylation	5.7e-06	1.58e-05
209859	chrLG15	16578501	16579000	18	intron	NM_001279627	LOC100534420	4.09976	18	hypomethylation	3.91e-05	8.6e-05
209860	chrLG15	16579001	16579500	14	intron	NM_001279627	LOC100534420	0	14	hypomethylation	4.82e-07	1.82e-06
210882	chrLG15	24387001	24387500	14	intron	NM_001279621	tsh-r	3.27981	14	hypomethylation	0.000313464	0.000548789
210883	chrLG15	24387501	24388000	27	intron	NM_001279621	tsh-r	18.0389	27	hypomethylation	0.00824783	0.0104916
210884	chrLG15	24398001	24398500	75	intron	NM_001279621	tsh-r	68.056	75	hypomethylation	0.00719635	0.00930987
210884	chrLG15	24398001	24398500	75	intron	NM_001279621	tsh-r	68.056	75	hypomethylation	0.00719635	0.00930987
210885	chrLG15	24401001	24401500	133	intron	NM_001279621	tsh-r	140.212	133	hypermethylation	0.0217201	0.025518
210885	chrLG15	24401001	24401500	133	intron	NM_001279621	tsh-r	140.212	133	hypermethylation	0.0217201	0.025518
210886	chrLG15	24401501	24402000	57	intron	NM_001279621	tsh-r	44.2774	57	hypomethylation	0.00186968	0.00273839
210887	chrLG15	24404501	24405000	93	intron	NM_001279621	tsh-r	84.455	93	hypomethylation	0.00293716	0.00410441
210888	chrLG15	24405001	24405500	50	intron	NM_001279621	tsh-r	40.1776	50	hypomethylation	0.00568468	0.00748456
213974	chrLG16-21	14085501	14086000	11	intron	NM_001282896	pxr	2.72576	11	hypomethylation	0.0309574	0.0354241
222191	chrLG17	16737501	16738000	29	intron	NM_001279503	igf-i	9.77693	29	hypomethylation	0.000416456	0.000710598
222192	chrLG17	16746501	16747000	68	intron	NM_001279503	igf-i	130.592	68	hypermethylation	7.12e-08	3.47e-07
222437	chrLG17	17702001	17702500	64	intron	NM_001282891	LOC100696114	17.4588	64	hypomethylation	2.45e-09	1.96e-08
222550	chrLG17	20104501	20105000	22	intron	NM_001279607	LOC100534402	9.77693	22	hypomethylation	0.0138181	0.0168207
222551	chrLG17	20105001	20105500	20	intron	NM_001279607	LOC100534402	6.98352	20	hypomethylation	0.00768692	0.00985582
222551	chrLG17	20105001	20105500	20	intron	NM_001279607	LOC100534402	6.98352	20	hypomethylation	0.00768692	0.00985582
226343	chrLG18	4983501	4984000	51	intron	NM_001279579	agrp2	136.287	51	hypermethylation	7.76e-05	0.000157778
228664	chrLG18	15057501	15058000	30	intron	NM_001279779	gpr54	7.07986	30	hypomethylation	9.47e-09	6.21e-08
228665	chrLG18	15058001	15058500	25	intron	NM_001279779	gpr54	6.19487	25	hypomethylation	2.17e-07	9.13e-07
228666	chrLG18	15066001	15066500	20	intron	NM_001279779	gpr54	9.7348	20	hypomethylation	0.000834919	0.00132536
235128	chrLG19	19124501	19125000	104	intron	NM_001279737	thbs1b	219.373	104	hypermethylation	8.21e-05	0.000166177
235129	chrLG19	19125001	19125500	122	intron	NM_001279737	thbs1b	267.099	122	hypermethylation	2.19e-06	6.8e-06
235129	chrLG19	19125001	19125500	122	intron	NM_001279737	thbs1b	267.099	122	hypermethylation	2.19e-06	6.8e-06
235130	chrLG19	19128001	19128500	93	intron	NM_001279737	thbs1b	215.186	93	hypermethylation	1.97e-06	6.2e-06
235130	chrLG19	19128001	19128500	93	intron	NM_001279737	thbs1b	215.186	93	hypermethylation	1.97e-06	6.2e-06
235131	chrLG19	19128501	19129000	134	intron	NM_001279737	thbs1b	272.96	134	hypermethylation	5.08e-05	0.000108627
235131	chrLG19	19128501	19129000	134	intron	NM_001279737	thbs1b	272.96	134	hypermethylation	5.08e-05	0.000108627
235131	chrLG19	19128501	19129000	134	intron	NM_001279737	thbs1b	272.96	134	hypermethylation	5.08e-05	0.000108627
235132	chrLG19	19129001	19129500	115	intron	NM_001279737	thbs1b	241.98	115	hypermethylation	3.16e-05	7.08e-05
235132	chrLG19	19129001	19129500	115	intron	NM_001279737	thbs1b	241.98	115	hypermethylation	3.16e-05	7.08e-05
235247	chrLG19	22826001	22826500	11	intron	NM_001279477	er-b2	42.7023	11	hypermethylation	0.000250325	0.000447788
235248	chrLG19	22826501	22827000	38	intron	NM_001279477	er-b2	95.4523	38	hypermethylation	0.000359392	0.00062115
235249	chrLG19	22828001	22828500	37	intron	NM_001279477	er-b2	94.615	37	hypermethylation	0.000234965	0.000427725
235250	chrLG19	22828501	22829000	46	intron	NM_001279477	er-b2	111.361	46	hypermethylation	0.000281372	0.000497641
235251	chrLG19	22829501	22830000	17	intron	NM_001279477	er-b2	3.3492	17	hypomethylation	1.96e-05	4.67e-05
235252	chrLG19	22832001	22832500	38	intron	NM_001279477	er-b2	103.825	38	hypermethylation	2.49e-05	5.77e-05
235253	chrLG19	22833501	22834000	20	intron	NM_001279477	er-b2	8.37301	20	hypomethylation	0.000614054	0.000999695
235254	chrLG19	22834001	22834500	11	intron	NM_001279477	er-b2	0	11	hypomethylation	7.69e-06	2.04e-05
235255	chrLG19	22835001	22835500	37	intron	NM_001279477	er-b2	114.71	37	hypermethylation	2.89e-07	1.17e-06
235256	chrLG19	22835501	22836000	41	intron	NM_001279477	er-b2	121.409	41	hypermethylation	5.61e-07	2.08e-06
235257	chrLG19	22837501	22838000	13	intron	NM_001279477	er-b2	69.496	13	hypermethylation	4.43e-09	3.23e-08
235258	chrLG19	22838001	22838500	43	intron	NM_001279477	er-b2	163.274	43	hypermethylation	2.68e-13	6.83e-12
235259	chrLG19	22838501	22839000	43	intron	NM_001279477	er-b2	131.456	43	hypermethylation	8.29e-08	3.97e-07
235260	chrLG19	22844001	22844500	13	intron	NM_001279477	er-b2	1.6746	13	hypomethylation	6.66e-05	0.000137965
235261	chrLG19	22848001	22848500	57	intron	NM_001279477	er-b2	137.317	57	hypermethylation	4.61e-05	9.96e-05
235261	chrLG19	22848001	22848500	57	intron	NM_001279477	er-b2	137.317	57	hypermethylation	4.61e-05	9.96e-05
235262	chrLG19	22855001	22855500	42	intron	NM_001279477	er-b2	106.337	42	hypermethylation	9.91e-05	0.000197527
235263	chrLG19	22858001	22858500	8	intron	NM_001279477	er-b2	0	8	hypomethylation	0.000245094	0.000439049
235264	chrLG19	22858501	22859000	9	intron	NM_001279477	er-b2	0.837301	9	hypomethylation	0.000980413	0.00151378
235265	chrLG19	22859001	22859500	14	intron	NM_001279477	er-b2	63.6349	14	hypermethylation	2.16e-07	9.12e-07
235266	chrLG19	22862001	22862500	17	intron	NM_001279477	er-b2	80.3809	17	hypermethylation	1.76e-09	1.48e-08
235267	chrLG19	22862501	22863000	9	intron	NM_001279477	er-b2	36.0039	9	hypermethylation	0.000468415	0.000792783
235268	chrLG19	22863001	22863500	8	intron	NM_001279477	er-b2	0	8	hypomethylation	0.000245094	0.000439049
235269	chrLG19	22870501	22871000	56	intron	NM_001279477	er-b2	149.877	56	hypermethylation	6.62e-07	2.41e-06
235270	chrLG19	22871001	22871500	30	intron	NM_001279477	er-b2	109.686	30	hypermethylation	5.22e-09	3.74e-08
235271	chrLG19	22871501	22872000	49	intron	NM_001279477	er-b2	119.734	49	hypermethylation	0.00012173	0.000235795
235272	chrLG19	22873501	22874000	79	intron	NM_001279477	er-b2	186.718	79	hypermethylation	5.64e-06	1.57e-05
237713	chrLG2	7241001	7241500	80	intron	NM_001279478	glur2b	207.173	80	hypermethylation	0.000260288	0.000464611
237713	chrLG2	7241001	7241500	80	intron	NM_001279478	glur2b	207.173	80	hypermethylation	0.000260288	0.000464611
237714	chrLG2	7243501	7244000	88	intron	NM_001279478	glur2b	84.5413	88	hypomethylation	8.35e-06	2.21e-05
237715	chrLG2	7244001	7244500	22	intron	NM_001279478	glur2b	11.1483	22	hypomethylation	5.82e-05	0.000123289
237716	chrLG2	7245501	7246000	21	intron	NM_001279478	glur2b	13.0064	21	hypomethylation	0.000630739	0.0010238
237717	chrLG2	7254001	7254500	58	intron	NM_001279478	glur2b	55.7415	58	hypomethylation	0.000304771	0.000536468
237718	chrLG2	7254501	7255000	29	intron	NM_001279478	glur2b	20.4386	29	hypomethylation	0.000380375	0.000654825
237719	chrLG2	7255501	7256000	20	intron	NM_001279478	glur2b	11.1483	20	hypomethylation	0.000351377	0.000607771
237720	chrLG2	7256001	7256500	25	intron	NM_001279478	glur2b	14.8644	25	hypomethylation	0.00013755	0.000262359
237721	chrLG2	7271001	7271500	34	intron	NM_001279478	glur2b	25.0837	34	hypomethylation	0.000162334	0.000305376
237722	chrLG2	7281001	7281500	25	intron	NM_001279478	glur2b	12.0773	25	hypomethylation	1.35e-05	3.37e-05
237723	chrLG2	7281501	7282000	17	intron	NM_001279478	glur2b	6.50318	17	hypomethylation	0.000117812	0.000230357
240837	chrLG2	20189001	20189500	98	intron	NM_001279651	atp7a	237.83	98	hypermethylation	0.000943652	0.00148165
240837	chrLG2	20189001	20189500	98	intron	NM_001279651	atp7a	237.83	98	hypermethylation	0.000943652	0.00148165
240838	chrLG2	20191501	20192000	69	intron	NM_001279651	atp7a	195.095	69	hypermethylation	1.83e-05	4.38e-05
240838	chrLG2	20191501	20192000	69	intron	NM_001279651	atp7a	195.095	69	hypermethylation	1.83e-05	4.38e-05
240839	chrLG2	20194501	20195000	81	intron	NM_001279651	atp7a	59.4576	81	hypomethylation	2.7e-09	2.13e-08
240840	chrLG2	20195001	20195500	53	intron	NM_001279651	atp7a	46.4513	53	hypomethylation	8.27e-05	0.000167276
243799	chrLG20	13644501	13645000	27	intron	NM_001279655	l32	15.2762	27	hypomethylation	0.00873873	0.0110895
243799	chrLG20	13644501	13645000	27	intron	NM_001279655	l32	15.2762	27	hypomethylation	0.00873873	0.0110895
243800	chrLG20	26349001	26349500	84	intron	NM_001289636	LOC100534460	166.511	84	hypermethylation	3e-06	9.04e-06
246278	chrLG22	6687001	6687500	9	intron	NM_001279647	ef-1a	0	9	hypomethylation	0.000122627	0.000235795
246279	chrLG22	6697001	6697500	37	intron	NM_001279647	ef-1a	23.6061	37	hypomethylation	0.000385049	0.000662191
246280	chrLG22	6705001	6705500	16	intron	NM_001279647	ef-1a	3.3723	16	hypomethylation	3.44e-05	7.65e-05
246281	chrLG22	6709001	6709500	34	intron	NM_001279647	ef-1a	18.5476	34	hypomethylation	0.000124158	0.000238583
246282	chrLG22	6709501	6710000	27	intron	NM_001279647	ef-1a	7.58767	27	hypomethylation	1.26e-06	4.21e-06
246845	chrLG22	9480501	9481000	14	intron	NM_001279542	cndp2	2.52922	14	hypomethylation	8.88e-05	0.000178696
246846	chrLG22	9484001	9484500	20	intron	NM_001279542	cndp2	9.27382	20	hypomethylation	0.0012752	0.0019326
246847	chrLG22	9484501	9485000	22	intron	NM_001279542	cndp2	8.43074	22	hypomethylation	0.00015904	0.000299576
246848	chrLG22	9487001	9487500	14	intron	NM_001279542	cndp2	5.05845	14	hypomethylation	0.00233202	0.0033168
246848	chrLG22	9487001	9487500	14	intron	NM_001279542	cndp2	5.05845	14	hypomethylation	0.00233202	0.0033168
250449	chrLG22	24632501	24633000	43	intron	NM_001282897	col1a2	19.3907	43	hypomethylation	3.7e-07	1.46e-06
250449	chrLG22	24632501	24633000	43	intron	NM_001282897	col1a2	19.3907	43	hypomethylation	3.7e-07	1.46e-06
250450	chrLG22	24633001	24633500	36	intron	NM_001282897	col1a2	27.8215	36	hypomethylation	0.00470256	0.00627921
250450	chrLG22	24633001	24633500	36	intron	NM_001282897	col1a2	27.8215	36	hypomethylation	0.00470256	0.00627921
250450	chrLG22	24633001	24633500	36	intron	NM_001282897	col1a2	27.8215	36	hypomethylation	0.00470256	0.00627921
250451	chrLG22	24636001	24636500	30	intron	NM_001282897	col1a2	19.3907	30	hypomethylation	0.00185416	0.00271807
250451	chrLG22	24636001	24636500	30	intron	NM_001282897	col1a2	19.3907	30	hypomethylation	0.00185416	0.00271807
250451	chrLG22	24636001	24636500	30	intron	NM_001282897	col1a2	19.3907	30	hypomethylation	0.00185416	0.00271807
250452	chrLG22	24636501	24637000	24	intron	NM_001282897	col1a2	13.4892	24	hypomethylation	0.0015179	0.00226119
250452	chrLG22	24636501	24637000	24	intron	NM_001282897	col1a2	13.4892	24	hypomethylation	0.0015179	0.00226119
255209	chrLG3	1084001	1084500	44	intron	NM_001285397	LOC100702495	40.4682	44	hypomethylation	1.05e-05	2.7e-05
255210	chrLG3	1084501	1085000	54	intron	NM_001285397	LOC100702495	43.5033	54	hypomethylation	4.27e-08	2.24e-07
255211	chrLG3	1093501	1094000	77	intron	NM_001285397	LOC100702495	95.1002	77	hypermethylation	7.58e-05	0.000154489
255212	chrLG3	1096501	1097000	11	intron	NM_001285397	LOC100702495	3.03511	11	hypomethylation	0.000279321	0.000494092
255213	chrLG3	1098001	1098500	24	intron	NM_001285397	LOC100702495	18.2107	24	hypomethylation	0.000155784	0.000294497
255214	chrLG3	1100001	1100500	56	intron	NM_001285397	LOC100702495	56.6554	56	hypermethylation	8.62e-06	2.26e-05
255215	chrLG3	1101001	1101500	105	intron	NM_001285397	LOC100702495	283.277	105	hypermethylation	0.00798171	0.0101948
255216	chrLG3	1108501	1109000	21	intron	NM_001285397	LOC100702495	13.1522	21	hypomethylation	5.33e-05	0.000113506
259700	chrLG4	8342001	8342500	70	intron	NM_001279802	LOC100534527	169.597	70	hypermethylation	3.68e-08	1.97e-07
259700	chrLG4	8342001	8342500	70	intron	NM_001279802	LOC100534527	169.597	70	hypermethylation	3.68e-08	1.97e-07
259868	chrLG4	8931001	8931500	46	intron	NM_001279741	LOC100534496	30.9079	46	hypomethylation	0.00209048	0.00300966
259869	chrLG4	8931501	8932000	56	intron	NM_001279741	LOC100534496	46.758	56	hypomethylation	0.0193169	0.0229239
259870	chrLG4	8932001	8932500	84	intron	NM_001279741	LOC100534496	78.4584	84	hypomethylation	0.0288193	0.0331802
260559	chrLG4	12269001	12269500	19	intron	NM_001279444	col1a1	74.4959	19	hypermethylation	8.8e-09	5.83e-08
260559	chrLG4	12269001	12269500	19	intron	NM_001279444	col1a1	74.4959	19	hypermethylation	8.8e-09	5.83e-08
260560	chrLG4	12269501	12270000	19	intron	NM_001279444	col1a1	59.4382	19	hypermethylation	1.63e-05	3.94e-05
260561	chrLG4	12271001	12271500	29	intron	NM_001279444	col1a1	75.2884	29	hypermethylation	5.69e-05	0.000120898
260561	chrLG4	12271001	12271500	29	intron	NM_001279444	col1a1	75.2884	29	hypermethylation	5.69e-05	0.000120898
260561	chrLG4	12271001	12271500	29	intron	NM_001279444	col1a1	75.2884	29	hypermethylation	5.69e-05	0.000120898
260561	chrLG4	12271001	12271500	29	intron	NM_001279444	col1a1	75.2884	29	hypermethylation	5.69e-05	0.000120898
260562	chrLG4	12282501	12283000	69	intron	NM_001279444	col1a1	35.6629	69	hypomethylation	2.81e-07	1.14e-06
260562	chrLG4	12282501	12283000	69	intron	NM_001279444	col1a1	35.6629	69	hypomethylation	2.81e-07	1.14e-06
260562	chrLG4	12282501	12283000	69	intron	NM_001279444	col1a1	35.6629	69	hypomethylation	2.81e-07	1.14e-06
262111	chrLG4	19951501	19952000	7	intron	NM_001279703	LOC100534478	0	7	hypomethylation	0.00195752	0.00282483
262679	chrLG4	22401001	22401500	18	intron	NM_001279673	LOC100534450	8.7176	18	hypomethylation	0.00954371	0.0120163
262680	chrLG4	22401501	22402000	19	intron	NM_001279673	LOC100534450	8.7176	19	hypomethylation	0.00647851	0.00845911
262681	chrLG4	22406001	22406500	61	intron	NM_001279673	LOC100534450	51.5131	61	hypomethylation	0.0168016	0.0201568
263440	chrLG4	26232001	26232500	628	intron	NM_001279671	LOC100534448	623.705	628	hypomethylation	1.98e-06	6.23e-06
263441	chrLG4	26232501	26233000	853	intron	NM_001279671	LOC100534448	912.178	853	hypermethylation	0.000122824	0.000236172
263442	chrLG4	26238001	26238500	19	intron	NM_001279671	LOC100534448	1.58502	19	hypomethylation	4.71e-07	1.8e-06
263443	chrLG4	26240001	26240500	17	intron	NM_001279671	LOC100534448	51.5131	17	hypermethylation	0.000113758	0.000224244
263444	chrLG4	26240501	26241000	90	intron	NM_001279671	LOC100534448	184.655	90	hypermethylation	7.87e-06	2.09e-05
263445	chrLG4	26252001	26252500	56	intron	NM_001279671	LOC100534448	168.804	56	hypermethylation	1.97e-12	3.96e-11
263446	chrLG4	26252501	26253000	52	intron	NM_001279671	LOC100534448	127.594	52	hypermethylation	1.1e-06	3.74e-06
263447	chrLG4	26272501	26273000	7	intron	NM_001279671	LOC100534448	0	7	hypomethylation	0.00195752	0.00282483
263448	chrLG4	26275001	26275500	13	intron	NM_001279671	LOC100534448	0.792509	13	hypomethylation	4.04e-05	8.83e-05
263449	chrLG4	26282001	26282500	17	intron	NM_001279671	LOC100534448	7.13258	17	hypomethylation	0.00603095	0.00791811
263450	chrLG4	26291501	26292000	112	intron	NM_001279671	LOC100534448	110.951	112	hypomethylation	0.041941	0.0470682
263453	chrLG4	26293001	26293500	76	intron	NM_001279671	LOC100534448	42.7955	76	hypomethylation	6.97e-07	2.52e-06
263454	chrLG4	26305501	26306000	162	intron	NM_001279671	LOC100534448	340.779	162	hypermethylation	2.92e-10	3.13e-09
263455	chrLG4	26325001	26325500	10	intron	NM_001279671	LOC100534448	3.17004	10	hypomethylation	0.0192663	0.0228668
263456	chrLG4	26325501	26326000	10	intron	NM_001279671	LOC100534448	3.17004	10	hypomethylation	0.0192663	0.0228668
263457	chrLG4	26349001	26349500	23	intron	NM_001279671	LOC100534448	9.51011	23	hypomethylation	0.000543253	0.00089299
263458	chrLG4	26362501	26363000	65	intron	NM_001279671	LOC100534448	54.6831	65	hypomethylation	0.013421	0.0163906
263459	chrLG4	26364501	26365000	51	intron	NM_001279671	LOC100534448	40.418	51	hypomethylation	0.0129428	0.0158563
263460	chrLG4	26376501	26377000	59	intron	NM_001279671	LOC100534448	134.727	59	hypermethylation	5.02e-06	1.41e-05
263461	chrLG4	26391501	26392000	11	intron	NM_001279671	LOC100534448	54.6831	11	hypermethylation	3.72e-08	1.99e-07
263462	chrLG4	26392501	26393000	1044	intron	NM_001279671	LOC100534448	1114.27	1044	hypermethylation	2.17e-05	5.1e-05
263463	chrLG4	26393001	26393500	947	intron	NM_001279671	LOC100534448	974.786	947	hypermethylation	9.54e-07	3.32e-06
263464	chrLG4	26393501	26394000	300	intron	NM_001279671	LOC100534448	288.473	300	hypomethylation	0.000176524	0.000330578
263465	chrLG4	26426501	26427000	78	intron	NM_001279671	LOC100534448	164.842	78	hypermethylation	9.08e-06	2.37e-05
263467	chrLG4	26434501	26435000	111	intron	NM_001279671	LOC100534448	101.441	111	hypomethylation	0.00773506	0.00991053
263468	chrLG4	26450001	26450500	53	intron	NM_001279671	LOC100534448	43.588	53	hypomethylation	0.0197423	0.0234023
263469	chrLG4	26452001	26452500	320	intron	NM_001279671	LOC100534448	603.1	320	hypermethylation	1.69e-11	2.63e-10
263470	chrLG4	26452501	26453000	161	intron	NM_001279671	LOC100534448	341.571	161	hypermethylation	1.33e-10	1.59e-09
263471	chrLG4	26453501	26454000	60	intron	NM_001279671	LOC100534448	44.3805	60	hypomethylation	0.00216905	0.00311204
263472	chrLG4	26457001	26457500	10	intron	NM_001279671	LOC100534448	38.833	10	hypermethylation	7.93e-05	0.000160955
263473	chrLG4	26467001	26467500	39	intron	NM_001279671	LOC100534448	95.8936	39	hypermethylation	1.79e-05	4.3e-05
263474	chrLG4	26469501	26470000	42	intron	NM_001279671	LOC100534448	102.234	42	hypermethylation	1.32e-05	3.32e-05
263475	chrLG4	26485501	26486000	103	intron	NM_001279671	LOC100534448	99.8562	103	hypomethylation	0.0375919	0.0424924
263476	chrLG4	26495501	26496000	126	intron	NM_001279671	LOC100534448	259.151	126	hypermethylation	1.19e-07	5.46e-07
263477	chrLG4	26496001	26496500	157	intron	NM_001279671	LOC100534448	333.646	157	hypermethylation	1.29e-10	1.55e-09
263477	chrLG4	26496001	26496500	157	intron	NM_001279671	LOC100534448	333.646	157	hypermethylation	1.29e-10	1.55e-09
263478	chrLG4	26496501	26497000	138	intron	NM_001279671	LOC100534448	262.321	138	hypermethylation	4.74e-06	1.34e-05
263479	chrLG4	26499501	26500000	7	intron	NM_001279671	LOC100534448	34.8704	7	hypermethylation	1.44e-05	3.58e-05
263480	chrLG4	26504501	26505000	71	intron	NM_001279671	LOC100534448	164.842	71	hypermethylation	2.62e-07	1.08e-06
263481	chrLG4	26518001	26518500	39	intron	NM_001279671	LOC100534448	16.6427	39	hypomethylation	1.35e-05	3.37e-05
263482	chrLG4	26518501	26519000	56	intron	NM_001279671	LOC100534448	20.6052	56	hypomethylation	5.52e-09	3.92e-08
263483	chrLG4	26519001	26519500	81	intron	NM_001279671	LOC100534448	67.3633	81	hypomethylation	0.00436603	0.00588242
263484	chrLG4	26526001	26526500	76	intron	NM_001279671	LOC100534448	49.9281	76	hypomethylation	3.53e-05	7.83e-05
263485	chrLG4	26526501	26527000	83	intron	NM_001279671	LOC100534448	38.0404	83	hypomethylation	6.78e-10	6.51e-09
263486	chrLG4	26527001	26527500	95	intron	NM_001279671	LOC100534448	41.2105	95	hypomethylation	5.35e-12	9.62e-11
263487	chrLG4	26527501	26528000	73	intron	NM_001279671	LOC100534448	45.173	73	hypomethylation	1.33e-05	3.32e-05
263488	chrLG4	26535501	26536000	58	intron	NM_001279671	LOC100534448	51.5131	58	hypomethylation	0.0430116	0.0481919
263489	chrLG4	26539501	26540000	32	intron	NM_001279671	LOC100534448	100.649	32	hypermethylation	2.21e-08	1.28e-07
263490	chrLG4	26540001	26540500	50	intron	NM_001279671	LOC100534448	115.706	50	hypermethylation	2.11e-05	4.99e-05
263491	chrLG4	26545501	26546000	119	intron	NM_001279671	LOC100534448	119.669	119	hypermethylation	0.0488264	0.0543222
263492	chrLG4	26546001	26546500	34	intron	NM_001279671	LOC100534448	25.3603	34	hypomethylation	0.0278546	0.0321066
263493	chrLG4	26547501	26548000	39	intron	NM_001279671	LOC100534448	121.254	39	hypermethylation	7.77e-10	7.32e-09
263493	chrLG4	26547501	26548000	39	intron	NM_001279671	LOC100534448	121.254	39	hypermethylation	7.77e-10	7.32e-09
263494	chrLG4	26548001	26548500	60	intron	NM_001279671	LOC100534448	221.903	60	hypermethylation	5.13e-21	7.45e-19
263495	chrLG4	26548501	26549000	72	intron	NM_001279671	LOC100534448	183.07	72	hypermethylation	1.01e-09	9.16e-09
263496	chrLG4	26549001	26549500	40	intron	NM_001279671	LOC100534448	99.0637	40	hypermethylation	1.26e-05	3.18e-05
263497	chrLG4	26554001	26554500	48	intron	NM_001279671	LOC100534448	32.4929	48	hypomethylation	0.00192264	0.00280356
263498	chrLG4	26558501	26559000	21	intron	NM_001279671	LOC100534448	8.7176	21	hypomethylation	0.00193496	0.00281847
263499	chrLG4	26559001	26559500	13	intron	NM_001279671	LOC100534448	3.96255	13	hypomethylation	0.00664208	0.0086501
263500	chrLG4	26561001	26561500	62	intron	NM_001279671	LOC100534448	171.182	62	hypermethylation	1.39e-10	1.66e-09
263501	chrLG4	26561501	26562000	86	intron	NM_001279671	LOC100534448	224.28	86	hypermethylation	3.3e-12	6.29e-11
263502	chrLG4	26575501	26576000	131	intron	NM_001279671	LOC100534448	263.113	131	hypermethylation	2.69e-07	1.1e-06
263503	chrLG4	26577001	26577500	37	intron	NM_001279671	LOC100534448	92.7236	37	hypermethylation	1.69e-05	4.08e-05
263504	chrLG4	26578501	26579000	19	intron	NM_001279671	LOC100534448	72.1183	19	hypermethylation	3.09e-08	1.7e-07
263505	chrLG4	26579001	26579500	37	intron	NM_001279671	LOC100534448	114.914	37	hypermethylation	2.53e-09	2.01e-08
263506	chrLG4	26579501	26580000	78	intron	NM_001279671	LOC100534448	176.73	78	hypermethylation	2.49e-07	1.03e-06
263507	chrLG4	26581001	26581500	178	intron	NM_001279671	LOC100534448	332.854	178	hypermethylation	7.79e-07	2.78e-06
263508	chrLG4	26581501	26582000	176	intron	NM_001279671	LOC100534448	383.574	176	hypermethylation	1.31e-12	2.78e-11
263509	chrLG4	26582001	26582500	190	intron	NM_001279671	LOC100534448	371.687	190	hypermethylation	8.71e-09	5.78e-08
263510	chrLG4	26584001	26584500	82	intron	NM_001279671	LOC100534448	190.995	82	hypermethylation	2.8e-08	1.57e-07
263511	chrLG4	26584501	26585000	166	intron	NM_001279671	LOC100534448	313.834	166	hypermethylation	9.26e-07	3.24e-06
263511	chrLG4	26584501	26585000	166	intron	NM_001279671	LOC100534448	313.834	166	hypermethylation	9.26e-07	3.24e-06
263512	chrLG4	26588001	26588500	67	intron	NM_001279671	LOC100534448	168.804	67	hypermethylation	6.95e-09	4.79e-08
263513	chrLG4	26588501	26589000	112	intron	NM_001279671	LOC100534448	224.28	112	hypermethylation	2.78e-06	8.44e-06
263514	chrLG4	26589001	26589500	107	intron	NM_001279671	LOC100534448	215.563	107	hypermethylation	2.73e-06	8.28e-06
263515	chrLG4	26589501	26590000	82	intron	NM_001279671	LOC100534448	190.202	82	hypermethylation	3.62e-08	1.94e-07
263516	chrLG4	26596501	26597000	159	intron	NM_001279671	LOC100534448	339.986	159	hypermethylation	8.69e-11	1.1e-09
263517	chrLG4	26597001	26597500	180	intron	NM_001279671	LOC100534448	351.082	180	hypermethylation	2.27e-08	1.31e-07
263517	chrLG4	26597001	26597500	180	intron	NM_001279671	LOC100534448	351.082	180	hypermethylation	2.27e-08	1.31e-07
263518	chrLG4	26597501	26598000	177	intron	NM_001279671	LOC100534448	388.33	177	hypermethylation	4.47e-13	1.08e-11
263519	chrLG4	26598001	26598500	103	intron	NM_001279671	LOC100534448	221.903	103	hypermethylation	1.08e-07	4.98e-07
263520	chrLG4	26598501	26599000	97	intron	NM_001279671	LOC100534448	227.45	97	hypermethylation	7.22e-10	6.88e-09
263521	chrLG4	26599001	26599500	156	intron	NM_001279671	LOC100534448	326.514	156	hypermethylation	7.06e-10	6.74e-09
263522	chrLG4	26599501	26600000	141	intron	NM_001279671	LOC100534448	267.076	141	hypermethylation	3.88e-06	1.12e-05
263523	chrLG4	26610501	26611000	98	intron	NM_001279671	LOC100534448	84.7985	98	hypomethylation	0.00330267	0.00456753
263524	chrLG4	26611001	26611500	46	intron	NM_001279671	LOC100534448	26.9453	46	hypomethylation	0.000256267	0.000457537
263525	chrLG4	26626001	26626500	34	intron	NM_001279671	LOC100534448	99.0637	34	hypermethylation	2.17e-07	9.14e-07
263526	chrLG4	26631501	26632000	19	intron	NM_001279671	LOC100534448	7.92509	19	hypomethylation	0.00340811	0.00470148
263527	chrLG4	26643501	26644000	163	intron	NM_001279671	LOC100534448	302.739	163	hypermethylation	3.02e-06	9.09e-06
263528	chrLG4	26644001	26644500	140	intron	NM_001279671	LOC100534448	270.246	140	hypermethylation	1.46e-06	4.79e-06
263529	chrLG4	26644501	26645000	78	intron	NM_001279671	LOC100534448	160.879	78	hypermethylation	2.77e-05	6.35e-05
263530	chrLG4	26646501	26647000	95	intron	NM_001279671	LOC100534448	200.505	95	hypermethylation	8.61e-07	3.03e-06
263531	chrLG4	26649001	26649500	173	intron	NM_001279671	LOC100534448	322.551	173	hypermethylation	1.15e-06	3.9e-06
263532	chrLG4	26651501	26652000	121	intron	NM_001279671	LOC100534448	258.358	121	hypermethylation	1.55e-08	9.41e-08
263533	chrLG4	26652001	26652500	142	intron	NM_001279671	LOC100534448	309.871	142	hypermethylation	1.68e-10	1.95e-09
263533	chrLG4	26652001	26652500	142	intron	NM_001279671	LOC100534448	309.871	142	hypermethylation	1.68e-10	1.95e-09
263534	chrLG4	26655501	26656000	166	intron	NM_001279671	LOC100534448	328.099	166	hypermethylation	3.15e-08	1.73e-07
263535	chrLG4	26656001	26656500	204	intron	NM_001279671	LOC100534448	370.102	204	hypermethylation	1.19e-06	4e-06
263536	chrLG4	26657001	26657500	158	intron	NM_001279671	LOC100534448	324.136	158	hypermethylation	3.06e-09	2.37e-08
263537	chrLG4	26662001	26662500	68	intron	NM_001279671	LOC100534448	144.237	68	hypermethylation	3.29e-05	7.36e-05
263538	chrLG4	26662501	26663000	120	intron	NM_001279671	LOC100534448	248.055	120	hypermethylation	1.55e-07	6.78e-07
263539	chrLG4	26664001	26664500	214	intron	NM_001279671	LOC100534448	404.18	214	hypermethylation	2.56e-08	1.45e-07
263540	chrLG4	26675001	26675500	92	intron	NM_001279671	LOC100534448	191.787	92	hypermethylation	3.18e-06	9.49e-06
263541	chrLG4	26675501	26676000	43	intron	NM_001279671	LOC100534448	103.819	43	hypermethylation	1.11e-05	2.84e-05
263542	chrLG4	26676001	26676500	36	intron	NM_001279671	LOC100534448	91.1386	36	hypermethylation	2.02e-05	4.78e-05
263543	chrLG4	26680001	26680500	246	intron	NM_001279671	LOC100534448	439.05	246	hypermethylation	4.56e-07	1.75e-06
263543	chrLG4	26680001	26680500	246	intron	NM_001279671	LOC100534448	439.05	246	hypermethylation	4.56e-07	1.75e-06
263543	chrLG4	26680001	26680500	246	intron	NM_001279671	LOC100534448	439.05	246	hypermethylation	4.56e-07	1.75e-06
263544	chrLG4	26680501	26681000	229	intron	NM_001279671	LOC100534448	431.125	229	hypermethylation	1.11e-08	7.12e-08
263544	chrLG4	26680501	26681000	229	intron	NM_001279671	LOC100534448	431.125	229	hypermethylation	1.11e-08	7.12e-08
263544	chrLG4	26680501	26681000	229	intron	NM_001279671	LOC100534448	431.125	229	hypermethylation	1.11e-08	7.12e-08
263545	chrLG4	26681001	26681500	190	intron	NM_001279671	LOC100534448	359.007	190	hypermethylation	1.66e-07	7.24e-07
263545	chrLG4	26681001	26681500	190	intron	NM_001279671	LOC100534448	359.007	190	hypermethylation	1.66e-07	7.24e-07
263546	chrLG4	26687001	26687500	50	intron	NM_001279671	LOC100534448	114.914	50	hypermethylation	2.74e-05	6.29e-05
263547	chrLG4	26687501	26688000	96	intron	NM_001279671	LOC100534448	218.733	96	hypermethylation	6.62e-09	4.59e-08
263548	chrLG4	26688001	26688500	109	intron	NM_001279671	LOC100534448	245.678	109	hypermethylation	1.43e-09	1.24e-08
263549	chrLG4	26688501	26689000	108	intron	NM_001279671	LOC100534448	213.977	108	hypermethylation	6.88e-06	1.87e-05
263550	chrLG4	26691501	26692000	133	intron	NM_001279671	LOC100534448	266.283	133	hypermethylation	2.58e-07	1.06e-06
263551	chrLG4	26697501	26698000	79	intron	NM_001279671	LOC100534448	164.049	79	hypermethylation	1.52e-05	3.75e-05
263552	chrLG4	26698001	26698500	77	intron	NM_001279671	LOC100534448	183.07	77	hypermethylation	1.54e-08	9.33e-08
263553	chrLG4	26704001	26704500	51	intron	NM_001279671	LOC100534448	123.631	51	hypermethylation	2.05e-06	6.43e-06
263554	chrLG4	26704501	26705000	70	intron	NM_001279671	LOC100534448	182.277	70	hypermethylation	3.89e-10	4.04e-09
263555	chrLG4	26710001	26710500	42	intron	NM_001279671	LOC100534448	27.7378	42	hypomethylation	0.00245403	0.00347826
263556	chrLG4	26710501	26711000	42	intron	NM_001279671	LOC100534448	22.9828	42	hypomethylation	0.000163075	0.000306618
263557	chrLG4	26713501	26714000	30	intron	NM_001279671	LOC100534448	16.6427	30	hypomethylation	0.00189009	0.00276582
267931	chrLG5	18932501	18933000	30	intron	NM_001279695	cas	11.8163	30	hypomethylation	0.00270283	0.00379243
267931	chrLG5	18932501	18933000	30	intron	NM_001279695	cas	11.8163	30	hypomethylation	0.00270283	0.00379243
268736	chrLG5	22212501	22213000	9	intron	NM_001279604	bgl3	0	9	hypomethylation	0.000489894	0.000815453
268737	chrLG5	22217501	22218000	16	intron	NM_001279604	bgl3	5.5606	16	hypomethylation	0.0242204	0.0282004
270680	chrLG5	29665501	29666000	8	intron	NM_001279727	glut1	0	8	hypomethylation	0.00195752	0.00282483
270682	chrLG5	29671001	29671500	64	intron	NM_001279727	glut1	37.5341	64	hypomethylation	0.00782982	0.0100279
270683	chrLG5	29671501	29672000	11	intron	NM_001279727	glut1	0	11	hypomethylation	0.000122627	0.000235795
270685	chrLG5	34772501	34773000	8	intron	NM_001279442	LOC100534529	0	8	hypomethylation	0.00195752	0.00282483
270685	chrLG5	34772501	34773000	8	intron	NM_001279442	LOC100534529	0	8	hypomethylation	0.00195752	0.00282483
271971	chrLG6	2688501	2689000	18	intron	NM_001279550	glur2a	2.62501	18	hypomethylation	0.000313464	0.000548789
271972	chrLG6	2689001	2689500	16	intron	NM_001279550	glur2a	2.62501	16	hypomethylation	0.0015534	0.00230558
271973	chrLG6	2693001	2693500	15	intron	NM_001279550	glur2a	3.93752	15	hypomethylation	0.0227353	0.026607
271974	chrLG6	2693501	2694000	27	intron	NM_001279550	glur2a	12.4688	27	hypomethylation	0.0367252	0.0415544
271975	chrLG6	2696501	2697000	10	intron	NM_001279550	glur2a	0	10	hypomethylation	0.000489894	0.000815453
271976	chrLG6	2697001	2697500	19	intron	NM_001279550	glur2a	0	19	hypomethylation	1.21e-07	5.46e-07
271977	chrLG6	2722001	2722500	24	intron	NM_001279550	glur2a	53.8127	24	hypermethylation	2.15e-06	6.68e-06
271978	chrLG6	2731001	2731500	31	intron	NM_001279550	glur2a	13.1251	31	hypomethylation	0.0120502	0.0148478
271979	chrLG6	2742001	2742500	30	intron	NM_001279550	glur2a	11.8126	30	hypomethylation	0.006528	0.00851317
271979	chrLG6	2742001	2742500	30	intron	NM_001279550	glur2a	11.8126	30	hypomethylation	0.006528	0.00851317
271980	chrLG6	2743501	2744000	40	intron	NM_001279550	glur2a	83.3441	40	hypermethylation	3.83e-08	2.04e-07
271981	chrLG6	2764001	2764500	161	intron	NM_001279550	glur2a	245.439	161	hypermethylation	3.52e-11	4.98e-10
271982	chrLG6	2765501	2766000	44	intron	NM_001279550	glur2a	21.6563	44	hypomethylation	0.0180749	0.0215671
271983	chrLG6	2780501	2781000	12	intron	NM_001279550	glur2a	0	12	hypomethylation	6.14e-05	0.00012799
276685	chrLG6	36313001	36313500	34	intron	NM_001290199	acox1	12.4688	34	hypomethylation	0.00189761	0.00276936
276686	chrLG6	36315501	36316000	87	intron	NM_001290199	acox1	145.032	87	hypermethylation	1.15e-08	7.36e-08
276687	chrLG6	36316001	36316500	47	intron	NM_001290199	acox1	95.1567	47	hypermethylation	1.26e-08	7.95e-08
276688	chrLG6	36317001	36317500	14	intron	NM_001290199	acox1	1.96876	14	hypomethylation	0.00258886	0.00365068
280776	chrLG7	16957501	16958000	147	intron	NM_001279548	prlr	171.118	147	hypermethylation	3.98e-20	4.59e-18
280777	chrLG7	16959501	16960000	81	intron	NM_001279548	prlr	102.866	81	hypermethylation	1.42e-14	4.93e-13
280778	chrLG7	16961501	16962000	91	intron	NM_001279548	prlr	123.342	91	hypermethylation	1.29e-18	1.08e-16
280778	chrLG7	16961501	16962000	91	intron	NM_001279548	prlr	123.342	91	hypermethylation	1.29e-18	1.08e-16
280779	chrLG7	16962001	16962500	69	intron	NM_001279548	prlr	90.1905	69	hypermethylation	2.96e-13	7.43e-12
284098	chrLG7	31305001	31305500	51	intron	NM_001279455	ghr2	68.7398	51	hypermethylation	5e-11	6.8e-10
284099	chrLG7	31314501	31315000	18	intron	NM_001279455	ghr2	31.6886	18	hypermethylation	2.39e-07	9.93e-07
284100	chrLG7	31315001	31315500	63	intron	NM_001279455	ghr2	94.5782	63	hypermethylation	1.48e-16	8.03e-15
284103	chrLG7	31326501	31327000	4	intron	NM_001279455	ghr2	16.5756	4	hypermethylation	1.11e-06	3.75e-06
285566	chrLG7	37664501	37665000	63	intron	NM_001279623	fadsd6	82.8778	63	hypermethylation	1.44e-12	3.02e-11
285566	chrLG7	37664501	37665000	63	intron	NM_001279623	fadsd6	82.8778	63	hypermethylation	1.44e-12	3.02e-11
286833	chrLG7	43197501	43198000	39	intron	NM_001279504	LOC100534567	57.5269	39	hypermethylation	3.93e-10	4.07e-09
287468	chrLG7	46175501	46176000	26	intron	NM_001279643	LOC100534429	52.1643	26	hypermethylation	1.39e-12	2.94e-11
287471	chrLG7	49778001	49778500	47	intron	NM_001279479	LOC100534558	64.8397	47	hypermethylation	1.1e-10	1.35e-09
289542	chrLG8-24	8384501	8385000	15	intron	NM_001279453	dmc1	45.7258	15	hypermethylation	4.94e-05	0.000105889
289543	chrLG8-24	27904001	27904500	3	intron	NM_001282889	LOC100694532	23.2377	3	hypermethylation	6.27e-06	1.71e-05
289544	chrLG8-24	27905501	27906000	16	intron	NM_001282889	LOC100694532	48.7242	16	hypermethylation	3.61e-05	8.01e-05
289545	chrLG8-24	27906001	27906500	15	intron	NM_001282889	LOC100694532	49.4739	15	hypermethylation	6.84e-06	1.85e-05
289547	chrLG8-24	27911001	27911500	10	intron	NM_001282889	LOC100694532	0	10	hypomethylation	0.000122627	0.000235795
289548	chrLG8-24	27916001	27916500	34	intron	NM_001282889	LOC100694532	17.9905	34	hypomethylation	0.00299352	0.00417236
289548	chrLG8-24	27916001	27916500	34	intron	NM_001282889	LOC100694532	17.9905	34	hypomethylation	0.00299352	0.00417236
289549	chrLG8-24	27916501	27917000	13	intron	NM_001282889	LOC100694532	2.99842	13	hypomethylation	0.00436394	0.00587983
289549	chrLG8-24	27916501	27917000	13	intron	NM_001282889	LOC100694532	2.99842	13	hypomethylation	0.00436394	0.00587983
178318	chrLG1	501	1000	14	intergenic	NA	NA	41.8224	14	hypermethylation	0.000263136	0.000469483
178319	chrLG1	10501	11000	11	intergenic	NA	NA	41.0479	11	hypermethylation	3.02e-05	6.88e-05
178320	chrLG1	11001	11500	39	intergenic	NA	NA	90.6151	39	hypermethylation	3.78e-05	8.35e-05
178321	chrLG1	21501	22000	26	intergenic	NA	NA	6.19591	26	hypomethylation	5.67e-06	1.57e-05
178322	chrLG1	32501	33000	36	intergenic	NA	NA	24.0091	36	hypomethylation	0.0154426	0.0186656
178323	chrLG1	38001	38500	37	intergenic	NA	NA	23.2347	37	hypomethylation	0.00614338	0.00806094
178324	chrLG1	44501	45000	27	intergenic	NA	NA	14.7153	27	hypomethylation	0.00542065	0.00717556
178325	chrLG1	45001	45500	50	intergenic	NA	NA	10.8428	50	hypomethylation	1.75e-11	2.7e-10
178326	chrLG1	49001	49500	59	intergenic	NA	NA	124.693	59	hypermethylation	1.94e-05	4.64e-05
178327	chrLG1	51001	51500	11	intergenic	NA	NA	0	11	hypomethylation	3.07e-05	6.89e-05
178328	chrLG1	55001	55500	43	intergenic	NA	NA	28.6561	43	hypomethylation	0.00677261	0.00879594
178329	chrLG1	59001	59500	55	intergenic	NA	NA	39.4989	55	hypomethylation	0.00512366	0.00682262
178330	chrLG1	63501	64000	11	intergenic	NA	NA	0	11	hypomethylation	3.07e-05	6.89e-05
178331	chrLG1	70001	70500	20	intergenic	NA	NA	5.42142	20	hypomethylation	0.00019356	0.000358275
178332	chrLG1	70501	71000	20	intergenic	NA	NA	0.774488	20	hypomethylation	3.04e-08	1.67e-07
178333	chrLG1	71001	71500	33	intergenic	NA	NA	19.3622	33	hypomethylation	0.00470036	0.00627764
178334	chrLG1	97501	98000	22	intergenic	NA	NA	11.6173	22	hypomethylation	0.00801499	0.0102291
178335	chrLG1	108001	108500	56	intergenic	NA	NA	45.6948	56	hypomethylation	0.0348639	0.0396114
178336	chrLG1	111001	111500	64	intergenic	NA	NA	149.476	64	hypermethylation	9.39e-08	4.42e-07
178337	chrLG1	111501	112000	79	intergenic	NA	NA	176.583	79	hypermethylation	3.42e-08	1.85e-07
178338	chrLG1	130501	131000	88	intergenic	NA	NA	76.6743	88	hypomethylation	0.0209671	0.0247227
178339	chrLG1	132001	132500	11	intergenic	NA	NA	2.32347	11	hypomethylation	0.00444281	0.00597444
178340	chrLG1	132501	133000	18	intergenic	NA	NA	4.64693	18	hypomethylation	0.000327558	0.00056989
178341	chrLG1	147501	148000	42	intergenic	NA	NA	92.9386	42	hypermethylation	7.48e-05	0.000152736
178342	chrLG1	148001	148500	32	intergenic	NA	NA	80.5468	32	hypermethylation	1.81e-05	4.34e-05
178343	chrLG1	154001	154500	104	intergenic	NA	NA	201.367	104	hypermethylation	2.35e-06	7.26e-06
178344	chrLG1	160001	160500	19	intergenic	NA	NA	9.29386	19	hypomethylation	0.0115913	0.0143662
178345	chrLG1	165501	166000	29	intergenic	NA	NA	75.1254	29	hypermethylation	2.67e-05	6.13e-05
178346	chrLG1	173001	173500	23	intergenic	NA	NA	65.8315	23	hypermethylation	7.19e-06	1.94e-05
178347	chrLG1	173501	174000	19	intergenic	NA	NA	57.3121	19	hypermethylation	2.34e-05	5.47e-05
178348	chrLG1	175501	176000	18	intergenic	NA	NA	2.32347	18	hypomethylation	8.55e-06	2.25e-05
178349	chrLG1	178001	178500	32	intergenic	NA	NA	89.8406	32	hypermethylation	3.55e-07	1.4e-06
178350	chrLG1	179001	179500	32	intergenic	NA	NA	21.6857	32	hypomethylation	0.026795	0.0309944
178351	chrLG1	187501	188000	42	intergenic	NA	NA	29.4306	42	hypomethylation	0.0122463	0.0150767
178352	chrLG1	188001	188500	34	intergenic	NA	NA	23.2347	34	hypomethylation	0.0240955	0.0280912
178353	chrLG1	192501	193000	94	intergenic	NA	NA	180.456	94	hypermethylation	1.03e-05	2.67e-05
178354	chrLG1	194501	195000	29	intergenic	NA	NA	72.8019	29	hypermethylation	4.99e-05	0.000106804
178355	chrLG1	207001	207500	26	intergenic	NA	NA	13.1663	26	hypomethylation	0.00270283	0.00379243
178356	chrLG1	208001	208500	95	intergenic	NA	NA	188.975	95	hypermethylation	2.04e-06	6.39e-06
178357	chrLG1	210501	211000	12	intergenic	NA	NA	3.87244	12	hypomethylation	0.0169593	0.0203208
178358	chrLG1	213001	213500	16	intergenic	NA	NA	0	16	hypomethylation	1.21e-07	5.46e-07
178359	chrLG1	225001	225500	11	intergenic	NA	NA	35.6265	11	hypermethylation	0.000506901	0.000841607
178360	chrLG1	232001	232500	23	intergenic	NA	NA	12.3918	23	hypomethylation	0.00948508	0.0119565
178361	chrLG1	237001	237500	20	intergenic	NA	NA	7.74488	20	hypomethylation	0.00224347	0.00320638
178362	chrLG1	246501	247000	20	intergenic	NA	NA	9.29386	20	hypomethylation	0.00798014	0.0101929
178363	chrLG1	249501	250000	23	intergenic	NA	NA	6.9704	23	hypomethylation	0.000172786	0.000323709
178364	chrLG1	253501	254000	40	intergenic	NA	NA	26.3326	40	hypomethylation	0.00682174	0.00885445
178365	chrLG1	257501	258000	20	intergenic	NA	NA	7.74488	20	hypomethylation	0.00224347	0.00320638
178366	chrLG1	258001	258500	25	intergenic	NA	NA	5.42142	25	hypomethylation	5.42e-06	1.51e-05
178367	chrLG1	258501	259000	24	intergenic	NA	NA	10.8428	24	hypomethylation	0.00142124	0.0021319
178368	chrLG1	259001	259500	28	intergenic	NA	NA	13.9408	28	hypomethylation	0.00157155	0.00233024
178369	chrLG1	261501	262000	69	intergenic	NA	NA	154.898	69	hypermethylation	1.93e-07	8.24e-07
178370	chrLG1	271501	272000	48	intergenic	NA	NA	106.105	48	hypermethylation	3.84e-05	8.47e-05
178371	chrLG1	274001	274500	44	intergenic	NA	NA	30.9795	44	hypomethylation	0.0110248	0.0137309
178372	chrLG1	275501	276000	35	intergenic	NA	NA	24.0091	35	hypomethylation	0.0200784	0.0237714
178373	chrLG1	283001	283500	88	intergenic	NA	NA	179.681	88	hypermethylation	1.31e-06	4.35e-06
178374	chrLG1	283501	284000	57	intergenic	NA	NA	120.82	57	hypermethylation	2.51e-05	5.81e-05
178375	chrLG1	289501	290000	19	intergenic	NA	NA	5.42142	19	hypomethylation	0.000316266	0.000552792
178376	chrLG1	306001	306500	20	intergenic	NA	NA	64.2825	20	hypermethylation	1.47e-06	4.81e-06
178377	chrLG1	307501	308000	35	intergenic	NA	NA	19.3622	35	hypomethylation	0.0017971	0.00264403
178378	chrLG1	328001	328500	7	intergenic	NA	NA	0	7	hypomethylation	0.00195752	0.00282483
178379	chrLG1	336001	336500	45	intergenic	NA	NA	102.232	45	hypermethylation	1.64e-05	3.96e-05
178380	chrLG1	340501	341000	58	intergenic	NA	NA	123.918	58	hypermethylation	1.28e-05	3.22e-05
178381	chrLG1	352001	352500	39	intergenic	NA	NA	17.8132	39	hypomethylation	7.24e-05	0.00014803
178382	chrLG1	354001	354500	14	intergenic	NA	NA	4.64693	14	hypomethylation	0.00939996	0.0118603
178383	chrLG1	356001	356500	75	intergenic	NA	NA	60.4101	75	hypomethylation	0.00860329	0.010932
178384	chrLG1	367501	368000	25	intergenic	NA	NA	65.057	25	hypermethylation	4.76e-05	0.000102617
178385	chrLG1	372501	373000	19	intergenic	NA	NA	4.64693	19	hypomethylation	0.000118356	0.000231064
178386	chrLG1	373001	373500	22	intergenic	NA	NA	11.6173	22	hypomethylation	0.00801499	0.0102291
178387	chrLG1	379001	379500	30	intergenic	NA	NA	75.1254	30	hypermethylation	4.18e-05	9.12e-05
178388	chrLG1	386001	386500	37	intergenic	NA	NA	13.1663	37	hypomethylation	3.9e-06	1.12e-05
178389	chrLG1	390501	391000	27	intergenic	NA	NA	4.64693	27	hypomethylation	3.19e-07	1.28e-06
178390	chrLG1	391001	391500	23	intergenic	NA	NA	2.32347	23	hypomethylation	1.26e-07	5.67e-07
178391	chrLG1	391501	392000	12	intergenic	NA	NA	0	12	hypomethylation	1.54e-05	3.75e-05
178392	chrLG1	392001	392500	41	intergenic	NA	NA	2.32347	41	hypomethylation	9.8e-15	3.52e-13
178393	chrLG1	401501	402000	21	intergenic	NA	NA	63.508	21	hypermethylation	3.91e-06	1.13e-05
178394	chrLG1	407501	408000	56	intergenic	NA	NA	45.6948	56	hypomethylation	0.0348639	0.0396114
178395	chrLG1	412501	413000	46	intergenic	NA	NA	34.852	46	hypomethylation	0.0180842	0.0215749
178396	chrLG1	415501	416000	26	intergenic	NA	NA	14.7153	26	hypomethylation	0.0075924	0.00974434
178397	chrLG1	417001	417500	25	intergenic	NA	NA	68.9295	25	hypermethylation	8.81e-06	2.31e-05
178398	chrLG1	429001	429500	79	intergenic	NA	NA	154.898	79	hypermethylation	2.45e-05	5.7e-05
178399	chrLG1	438001	438500	39	intergenic	NA	NA	20.9112	39	hypomethylation	0.000459609	0.000779609
178400	chrLG1	445501	446000	63	intergenic	NA	NA	163.417	63	hypermethylation	1.94e-10	2.21e-09
178401	chrLG1	447001	447500	65	intergenic	NA	NA	51.8907	65	hypomethylation	0.0150134	0.018181
178402	chrLG1	450501	451000	70	intergenic	NA	NA	140.182	70	hypermethylation	3.08e-05	6.91e-05
178403	chrLG1	454001	454500	77	intergenic	NA	NA	185.103	77	hypermethylation	5.15e-10	5.12e-09
178404	chrLG1	454501	455000	120	intergenic	NA	NA	267.198	120	hypermethylation	1.6e-11	2.5e-10
178405	chrLG1	461501	462000	32	intergenic	NA	NA	18.5877	32	hypomethylation	0.00566502	0.00745973
178406	chrLG1	462501	463000	55	intergenic	NA	NA	127.791	55	hypermethylation	7.79e-07	2.78e-06
178407	chrLG1	463001	463500	75	intergenic	NA	NA	178.132	75	hypermethylation	2.02e-09	1.65e-08
178408	chrLG1	478501	479000	21	intergenic	NA	NA	11.6173	21	hypomethylation	0.0162122	0.0195196
178409	chrLG1	483501	484000	17	intergenic	NA	NA	0	17	hypomethylation	3.03e-08	1.67e-07
178410	chrLG1	490501	491000	114	intergenic	NA	NA	243.964	114	hypermethylation	8.05e-10	7.56e-09
178411	chrLG1	506001	506500	97	intergenic	NA	NA	185.877	97	hypermethylation	1.11e-05	2.83e-05
178412	chrLG1	511501	512000	25	intergenic	NA	NA	13.1663	25	hypomethylation	0.00554751	0.00732131
178413	chrLG1	515501	516000	14	intergenic	NA	NA	1.54898	14	hypomethylation	0.000122056	0.000235795
178414	chrLG1	516001	516500	15	intergenic	NA	NA	0	15	hypomethylation	4.82e-07	1.82e-06
178415	chrLG1	516501	517000	13	intergenic	NA	NA	0.774488	13	hypomethylation	4.04e-05	8.83e-05
178416	chrLG1	518001	518500	41	intergenic	NA	NA	95.2621	41	hypermethylation	1.5e-05	3.72e-05
178417	chrLG1	529001	529500	36	intergenic	NA	NA	18.5877	36	hypomethylation	0.000782068	0.00125019
178418	chrLG1	529501	530000	36	intergenic	NA	NA	14.7153	36	hypomethylation	4e-05	8.78e-05
178419	chrLG1	530001	530500	29	intergenic	NA	NA	4.64693	29	hypomethylation	5.92e-08	2.98e-07
178420	chrLG1	531001	531500	76	intergenic	NA	NA	168.838	76	hypermethylation	7.92e-08	3.81e-07
178421	chrLG1	542501	543000	37	intergenic	NA	NA	21.6857	37	hypomethylation	0.00269561	0.00378576
178422	chrLG1	543001	543500	34	intergenic	NA	NA	21.6857	34	hypomethylation	0.0118328	0.0146189
178423	chrLG1	569501	570000	46	intergenic	NA	NA	34.852	46	hypomethylation	0.0180842	0.0215749
178424	chrLG1	574001	574500	15	intergenic	NA	NA	3.87244	15	hypomethylation	0.00091941	0.00144634
178425	chrLG1	576501	577000	8	intergenic	NA	NA	0	8	hypomethylation	0.000489894	0.000815453
178426	chrLG1	589001	589500	16	intergenic	NA	NA	3.87244	16	hypomethylation	0.000550905	0.000902735
178427	chrLG1	589501	590000	24	intergenic	NA	NA	13.1663	24	hypomethylation	0.00786634	0.0100674
178428	chrLG1	592001	592500	38	intergenic	NA	NA	25.5581	38	hypomethylation	0.0107186	0.0133865
178429	chrLG1	595501	596000	27	intergenic	NA	NA	13.1663	27	hypomethylation	0.00186826	0.00273664
178430	chrLG1	596501	597000	34	intergenic	NA	NA	81.3213	34	hypermethylation	4.86e-05	0.000104511
178431	chrLG1	609501	610000	31	intergenic	NA	NA	16.2643	31	hypomethylation	0.00189009	0.00276582
178432	chrLG1	610001	610500	24	intergenic	NA	NA	12.3918	24	hypomethylation	0.00465245	0.00622041
178433	chrLG1	612501	613000	83	intergenic	NA	NA	165.741	83	hypermethylation	5.59e-06	1.56e-05
178434	chrLG1	616001	616500	20	intergenic	NA	NA	56.5376	20	hypermethylation	5.77e-05	0.000122356
178435	chrLG1	617001	617500	22	intergenic	NA	NA	8.51937	22	hypomethylation	0.0012752	0.0019326
178436	chrLG1	619001	619500	78	intergenic	NA	NA	181.23	78	hypermethylation	3.16e-09	2.44e-08
178437	chrLG1	630501	631000	11	intergenic	NA	NA	0	11	hypomethylation	3.07e-05	6.89e-05
178438	chrLG1	636001	636500	68	intergenic	NA	NA	137.859	68	hypermethylation	3.38e-05	7.55e-05
178439	chrLG1	636501	637000	42	intergenic	NA	NA	92.9386	42	hypermethylation	7.48e-05	0.000152736
178440	chrLG1	638001	638500	25	intergenic	NA	NA	11.6173	25	hypomethylation	0.00179266	0.00263877
178441	chrLG1	639501	640000	39	intergenic	NA	NA	88.2917	39	hypermethylation	8.73e-05	0.000176011
178442	chrLG1	641001	641500	52	intergenic	NA	NA	152.574	52	hypermethylation	4.01e-12	7.44e-11
178443	chrLG1	642001	642500	59	intergenic	NA	NA	47.2438	59	hypomethylation	0.0210708	0.0248424
178444	chrLG1	643501	644000	36	intergenic	NA	NA	24.0091	36	hypomethylation	0.0154426	0.0186656
178445	chrLG1	646001	646500	44	intergenic	NA	NA	99.909	44	hypermethylation	1.95e-05	4.66e-05
178446	chrLG1	652501	653000	52	intergenic	NA	NA	40.2734	52	hypomethylation	0.0210837	0.0248538
178447	chrLG1	655501	656000	10	intergenic	NA	NA	0	10	hypomethylation	0.000122627	0.000235795
178448	chrLG1	656001	656500	18	intergenic	NA	NA	0	18	hypomethylation	1.52e-08	9.23e-08
178449	chrLG1	657001	657500	3	intergenic	NA	NA	19.3622	3	hypermethylation	0.000181736	0.000338384
178450	chrLG1	661001	661500	33	intergenic	NA	NA	85.9682	33	hypermethylation	4.97e-06	1.4e-05
178451	chrLG1	661501	662000	59	intergenic	NA	NA	127.791	59	hypermethylation	7.04e-06	1.91e-05
178452	chrLG1	664001	664500	50	intergenic	NA	NA	118.497	50	hypermethylation	9.9e-07	3.4e-06
178453	chrLG1	667001	667500	26	intergenic	NA	NA	3.87244	26	hypomethylation	1.45e-07	6.38e-07
178454	chrLG1	667501	668000	16	intergenic	NA	NA	0.774488	16	hypomethylation	1.57e-06	5.11e-06
178455	chrLG1	668001	668500	38	intergenic	NA	NA	25.5581	38	hypomethylation	0.0107186	0.0133865
178456	chrLG1	669001	669500	36	intergenic	NA	NA	20.1367	36	hypomethylation	0.00207182	0.00298358
178457	chrLG1	673501	674000	67	intergenic	NA	NA	139.408	67	hypermethylation	1.14e-05	2.9e-05
178458	chrLG1	677001	677500	53	intergenic	NA	NA	112.301	53	hypermethylation	5.39e-05	0.000114824
178459	chrLG1	679501	680000	135	intergenic	NA	NA	245.513	135	hypermethylation	5.15e-06	1.45e-05
178460	chrLG1	680001	680500	84	intergenic	NA	NA	174.26	84	hypermethylation	7.81e-07	2.79e-06
178461	chrLG1	681501	682000	36	intergenic	NA	NA	19.3622	36	hypomethylation	0.00129029	0.00195285
178462	chrLG1	694501	695000	15	intergenic	NA	NA	1.54898	15	hypomethylation	1.96e-05	4.67e-05
178463	chrLG1	696501	697000	103	intergenic	NA	NA	206.788	103	hypermethylation	2.82e-07	1.14e-06
178464	chrLG1	699001	699500	62	intergenic	NA	NA	157.996	62	hypermethylation	1.08e-09	9.67e-09
178465	chrLG1	699501	700000	60	intergenic	NA	NA	141.731	60	hypermethylation	1e-07	4.68e-07
178466	chrLG1	702001	702500	20	intergenic	NA	NA	10.0683	20	hypomethylation	0.00798014	0.0101929
178467	chrLG1	712001	712500	64	intergenic	NA	NA	130.889	64	hypermethylation	3.31e-05	7.41e-05
178468	chrLG1	713501	714000	104	intergenic	NA	NA	259.454	104	hypermethylation	2.28e-14	7.54e-13
178469	chrLG1	714001	714500	67	intergenic	NA	NA	180.456	67	hypermethylation	4.12e-12	7.61e-11
178470	chrLG1	721001	721500	76	intergenic	NA	NA	153.349	76	hypermethylation	8.94e-06	2.34e-05
178471	chrLG1	723001	723500	53	intergenic	NA	NA	114.624	53	hypermethylation	2.52e-05	5.83e-05
178472	chrLG1	723501	724000	45	intergenic	NA	NA	102.232	45	hypermethylation	1.64e-05	3.96e-05
178473	chrLG1	736001	736500	40	intergenic	NA	NA	93.7131	40	hypermethylation	1.79e-05	4.3e-05
178474	chrLG1	738001	738500	134	intergenic	NA	NA	249.385	134	hypermethylation	1.22e-06	4.08e-06
178475	chrLG1	744001	744500	126	intergenic	NA	NA	233.895	126	hypermethylation	2.68e-06	8.16e-06
178476	chrLG1	744501	745000	124	intergenic	NA	NA	267.198	124	hypermethylation	1.25e-10	1.51e-09
178477	chrLG1	745001	745500	50	intergenic	NA	NA	112.301	50	hypermethylation	9.34e-06	2.43e-05
178478	chrLG1	748001	748500	98	intergenic	NA	NA	201.367	98	hypermethylation	1.71e-07	7.41e-07
178479	chrLG1	748501	749000	41	intergenic	NA	NA	107.654	41	hypermethylation	1.52e-07	6.67e-07
178480	chrLG1	749001	749500	34	intergenic	NA	NA	110.752	34	hypermethylation	1.56e-10	1.83e-09
178481	chrLG1	750001	750500	90	intergenic	NA	NA	181.23	90	hypermethylation	1.5e-06	4.92e-06
178482	chrLG1	750501	751000	66	intergenic	NA	NA	151.025	66	hypermethylation	1.7e-07	7.35e-07
178483	chrLG1	762001	762500	143	intergenic	NA	NA	265.65	143	hypermethylation	4.78e-07	1.82e-06
178484	chrLG1	764501	765000	88	intergenic	NA	NA	175.034	88	hypermethylation	5.12e-06	1.44e-05
178485	chrLG1	769501	770000	110	intergenic	NA	NA	211.435	110	hypermethylation	1.69e-06	5.47e-06
178486	chrLG1	770001	770500	109	intergenic	NA	NA	212.984	109	hypermethylation	8.39e-07	2.96e-06
178487	chrLG1	776501	777000	110	intergenic	NA	NA	212.21	110	hypermethylation	1.37e-06	4.53e-06
178488	chrLG1	777001	777500	103	intergenic	NA	NA	218.406	103	hypermethylation	1.01e-08	6.58e-08
178489	chrLG1	779001	779500	88	intergenic	NA	NA	182.005	88	hypermethylation	6.46e-07	2.36e-06
178490	chrLG1	780001	780500	37	intergenic	NA	NA	91.3896	37	hypermethylation	8.24e-06	2.18e-05
178491	chrLG1	782001	782500	67	intergenic	NA	NA	161.868	67	hypermethylation	6.5e-09	4.51e-08
178492	chrLG1	782501	783000	128	intergenic	NA	NA	248.611	128	hypermethylation	1.89e-07	8.09e-07
178493	chrLG1	787501	788000	83	intergenic	NA	NA	183.554	83	hypermethylation	1.92e-08	1.14e-07
178494	chrLG1	788001	788500	133	intergenic	NA	NA	294.306	133	hypermethylation	2.02e-12	4.07e-11
178495	chrLG1	788501	789000	192	intergenic	NA	NA	341.549	192	hypermethylation	2.56e-07	1.05e-06
178496	chrLG1	789001	789500	150	intergenic	NA	NA	282.688	150	hypermethylation	1.14e-07	5.24e-07
178497	chrLG1	818001	818500	48	intergenic	NA	NA	30.9795	48	hypomethylation	0.00230152	0.00328098
178498	chrLG1	818501	819000	58	intergenic	NA	NA	35.6265	58	hypomethylation	0.000302766	0.000533261
178499	chrLG1	824001	824500	9	intergenic	NA	NA	34.852	9	hypermethylation	0.000102761	0.000204199
178500	chrLG1	827001	827500	19	intergenic	NA	NA	7.74488	19	hypomethylation	0.00340811	0.00470148
178501	chrLG1	829001	829500	14	intergenic	NA	NA	0	14	hypomethylation	1.93e-06	6.09e-06
178502	chrLG1	829501	830000	22	intergenic	NA	NA	3.09795	22	hypomethylation	1.11e-06	3.75e-06
178503	chrLG1	835501	836000	22	intergenic	NA	NA	10.8428	22	hypomethylation	0.00457933	0.00613943
178504	chrLG1	845001	845500	6	intergenic	NA	NA	27.1071	6	hypermethylation	0.000172786	0.000323709
178505	chrLG1	845501	846000	12	intergenic	NA	NA	45.6948	12	hypermethylation	4.9e-06	1.38e-05
178506	chrLG1	848001	848500	83	intergenic	NA	NA	200.592	83	hypermethylation	8.52e-11	1.08e-09
178507	chrLG1	848501	849000	45	intergenic	NA	NA	124.693	45	hypermethylation	3.39e-09	2.58e-08
178508	chrLG1	859001	859500	104	intergenic	NA	NA	208.337	104	hypermethylation	3.23e-07	1.29e-06
178509	chrLG1	862001	862500	14	intergenic	NA	NA	3.87244	14	hypomethylation	0.00409952	0.00556629
178510	chrLG1	862501	863000	16	intergenic	NA	NA	2.32347	16	hypomethylation	4.98e-05	0.000106527
178511	chrLG1	871501	872000	63	intergenic	NA	NA	147.153	63	hypermethylation	6.73e-08	3.31e-07
178512	chrLG1	872501	873000	30	intergenic	NA	NA	13.1663	30	hypomethylation	0.000401804	0.000688244
178513	chrLG1	876001	876500	19	intergenic	NA	NA	54.2142	19	hypermethylation	9.7e-05	0.000193759
178514	chrLG1	882001	882500	22	intergenic	NA	NA	66.606	22	hypermethylation	2.85e-06	8.64e-06
178515	chrLG1	882501	883000	67	intergenic	NA	NA	152.574	67	hypermethylation	1.43e-07	6.33e-07
178516	chrLG1	883001	883500	54	intergenic	NA	NA	114.624	54	hypermethylation	3.54e-05	7.85e-05
178517	chrLG1	890501	891000	8	intergenic	NA	NA	0	8	hypomethylation	0.000489894	0.000815453
178518	chrLG1	892001	892500	20	intergenic	NA	NA	6.9704	20	hypomethylation	0.00107663	0.00165456
178519	chrLG1	894501	895000	16	intergenic	NA	NA	3.87244	16	hypomethylation	0.000550905	0.000902735
178520	chrLG1	899501	900000	27	intergenic	NA	NA	78.9978	27	hypermethylation	1.12e-06	3.8e-06
178521	chrLG1	910501	911000	14	intergenic	NA	NA	1.54898	14	hypomethylation	0.000122056	0.000235795
178522	chrLG1	911001	911500	8	intergenic	NA	NA	0	8	hypomethylation	0.000489894	0.000815453
178523	chrLG1	912001	912500	32	intergenic	NA	NA	13.1663	32	hypomethylation	0.000119881	0.000233839
178524	chrLG1	915501	916000	54	intergenic	NA	NA	41.8224	54	hypomethylation	0.0188164	0.0224077
178525	chrLG1	918001	918500	11	intergenic	NA	NA	36.401	11	hypermethylation	0.000343835	0.000596079
178526	chrLG1	923501	924000	29	intergenic	NA	NA	72.8019	29	hypermethylation	4.99e-05	0.000106804
178527	chrLG1	927001	927500	12	intergenic	NA	NA	41.8224	12	hypermethylation	4e-05	8.78e-05
178528	chrLG1	932001	932500	65	intergenic	NA	NA	133.986	65	hypermethylation	1.74e-05	4.18e-05
178529	chrLG1	951501	952000	69	intergenic	NA	NA	151.025	69	hypermethylation	7.21e-07	2.6e-06
178530	chrLG1	954001	954500	18	intergenic	NA	NA	6.19591	18	hypomethylation	0.00189492	0.00276784
178531	chrLG1	961001	961500	111	intergenic	NA	NA	230.023	111	hypermethylation	1.74e-08	1.04e-07
178532	chrLG1	975501	976000	16	intergenic	NA	NA	4.64693	16	hypomethylation	0.00144222	0.00215868
178533	chrLG1	984001	984500	38	intergenic	NA	NA	21.6857	38	hypomethylation	0.00197303	0.00284476
178535	chrLG1	1010501	1011000	44	intergenic	NA	NA	26.3326	44	hypomethylation	0.00121843	0.00185287
178536	chrLG1	1011001	1011500	40	intergenic	NA	NA	28.6561	40	hypomethylation	0.0187132	0.0222994
178537	chrLG1	1019501	1020000	64	intergenic	NA	NA	29.4306	64	hypomethylation	2.79e-07	1.14e-06
178538	chrLG1	1020001	1020500	42	intergenic	NA	NA	15.4898	42	hypomethylation	1.2e-06	4.04e-06
178539	chrLG1	1023501	1024000	14	intergenic	NA	NA	4.64693	14	hypomethylation	0.00939996	0.0118603
178540	chrLG1	1024001	1024500	22	intergenic	NA	NA	11.6173	22	hypomethylation	0.00801499	0.0102291
178541	chrLG1	1029001	1029500	25	intergenic	NA	NA	6.19591	25	hypomethylation	1.57e-05	3.81e-05
178542	chrLG1	1030501	1031000	53	intergenic	NA	NA	148.702	53	hypermethylation	6.44e-11	8.47e-10
178543	chrLG1	1031001	1031500	67	intergenic	NA	NA	161.094	67	hypermethylation	6.5e-09	4.51e-08
178544	chrLG1	1034001	1034500	16	intergenic	NA	NA	6.19591	16	hypomethylation	0.00704452	0.00912123
178545	chrLG1	1035001	1035500	32	intergenic	NA	NA	21.6857	32	hypomethylation	0.026795	0.0309944
178546	chrLG1	1035501	1036000	37	intergenic	NA	NA	26.3326	37	hypomethylation	0.0249375	0.0289725
178547	chrLG1	1042501	1043000	23	intergenic	NA	NA	6.19591	23	hypomethylation	6.99e-05	0.000143461
178548	chrLG1	1049001	1049500	33	intergenic	NA	NA	78.9978	33	hypermethylation	7.79e-05	0.000158125
178549	chrLG1	1050001	1050500	28	intergenic	NA	NA	10.0683	28	hypomethylation	5.33e-05	0.000113506
178550	chrLG1	1051001	1051500	71	intergenic	NA	NA	144.829	71	hypermethylation	1.39e-05	3.47e-05
178551	chrLG1	1051501	1052000	128	intergenic	NA	NA	252.483	128	hypermethylation	6.49e-08	3.21e-07
178552	chrLG1	1057501	1058000	48	intergenic	NA	NA	34.0775	48	hypomethylation	0.00650116	0.00848628
178553	chrLG1	1058001	1058500	40	intergenic	NA	NA	28.6561	40	hypomethylation	0.0187132	0.0222994
178554	chrLG1	1066501	1067000	162	intergenic	NA	NA	303.599	162	hypermethylation	5.87e-08	2.97e-07
178555	chrLG1	1067001	1067500	157	intergenic	NA	NA	294.306	157	hypermethylation	9.08e-08	4.3e-07
178556	chrLG1	1069001	1069500	64	intergenic	NA	NA	26.3326	64	hypomethylation	4.19e-08	2.2e-07
178557	chrLG1	1069501	1070000	52	intergenic	NA	NA	14.7153	52	hypomethylation	7.9e-10	7.43e-09
178558	chrLG1	1085001	1085500	5	intergenic	NA	NA	25.5581	5	hypermethylation	7.13e-05	0.000145915
178559	chrLG1	1090001	1090500	45	intergenic	NA	NA	24.7836	45	hypomethylation	0.0003663	0.000631715
178560	chrLG1	1090501	1091000	67	intergenic	NA	NA	47.2438	67	hypomethylation	0.00149765	0.00223304
178561	chrLG1	1127001	1127500	32	intergenic	NA	NA	15.4898	32	hypomethylation	0.000771085	0.00123297
178562	chrLG1	1128501	1129000	49	intergenic	NA	NA	33.303	49	hypomethylation	0.00359807	0.00494544
178563	chrLG1	1129001	1129500	69	intergenic	NA	NA	58.8611	69	hypomethylation	0.0292312	0.0335963
178564	chrLG1	1133001	1133500	52	intergenic	NA	NA	122.369	52	hypermethylation	7.87e-07	2.8e-06
178565	chrLG1	1147001	1147500	51	intergenic	NA	NA	128.565	51	hypermethylation	4.81e-08	2.49e-07
178566	chrLG1	1147501	1148000	78	intergenic	NA	NA	154.123	78	hypermethylation	1.73e-05	4.17e-05
178567	chrLG1	1150501	1151000	25	intergenic	NA	NA	69.704	25	hypermethylation	6.22e-06	1.71e-05
178568	chrLG1	1151001	1151500	100	intergenic	NA	NA	215.308	100	hypermethylation	5.61e-09	3.97e-08
178569	chrLG1	1153501	1154000	51	intergenic	NA	NA	110.752	51	hypermethylation	3.25e-05	7.27e-05
178570	chrLG1	1154501	1155000	28	intergenic	NA	NA	7.74488	28	hypomethylation	3.48e-06	1.03e-05
178571	chrLG1	1155001	1155500	25	intergenic	NA	NA	2.32347	25	hypomethylation	2e-08	1.17e-07
178572	chrLG1	1155501	1156000	34	intergenic	NA	NA	7.74488	34	hypomethylation	5.49e-08	2.8e-07
178573	chrLG1	1159001	1159500	29	intergenic	NA	NA	13.9408	29	hypomethylation	0.00108392	0.00166301
178574	chrLG1	1159501	1160000	24	intergenic	NA	NA	10.0683	24	hypomethylation	0.000727566	0.0011712
178575	chrLG1	1165501	1166000	44	intergenic	NA	NA	99.1345	44	hypermethylation	2.57e-05	5.94e-05
178576	chrLG1	1166001	1166500	54	intergenic	NA	NA	117.722	54	hypermethylation	1.26e-05	3.18e-05
178577	chrLG1	1173001	1173500	51	intergenic	NA	NA	34.852	51	hypomethylation	0.00327347	0.00453033
178578	chrLG1	1173501	1174000	24	intergenic	NA	NA	13.9408	24	hypomethylation	0.0127768	0.0156727
178579	chrLG1	1175501	1176000	16	intergenic	NA	NA	48.0183	16	hypermethylation	0.000110675	0.000218453
178580	chrLG1	1177001	1177500	20	intergenic	NA	NA	3.09795	20	hypomethylation	6.27e-06	1.71e-05
178581	chrLG1	1180501	1181000	15	intergenic	NA	NA	44.1458	15	hypermethylation	0.000270923	0.000482184
178582	chrLG1	1181001	1181500	52	intergenic	NA	NA	116.948	52	hypermethylation	5.57e-06	1.55e-05
178583	chrLG1	1184501	1185000	31	intergenic	NA	NA	19.3622	31	hypomethylation	0.0116704	0.0144539
178584	chrLG1	1187501	1188000	27	intergenic	NA	NA	17.0387	27	hypomethylation	0.0206052	0.0243232
178585	chrLG1	1191001	1191500	11	intergenic	NA	NA	0.774488	11	hypomethylation	0.000276113	0.0004895
178586	chrLG1	1196501	1197000	26	intergenic	NA	NA	10.8428	26	hypomethylation	0.000416456	0.000710598
178587	chrLG1	1204501	1205000	73	intergenic	NA	NA	61.9591	73	hypomethylation	0.0234009	0.0273445
178588	chrLG1	1205001	1205500	52	intergenic	NA	NA	35.6265	52	hypomethylation	0.00354894	0.00487962
178589	chrLG1	1205501	1206000	29	intergenic	NA	NA	17.0387	29	hypomethylation	0.00824783	0.0104916
178590	chrLG1	1210501	1211000	22	intergenic	NA	NA	67.3805	22	hypermethylation	1.97e-06	6.22e-06
178591	chrLG1	1215501	1216000	15	intergenic	NA	NA	5.42142	15	hypomethylation	0.00525564	0.00696756
178592	chrLG1	1216001	1216500	11	intergenic	NA	NA	0	11	hypomethylation	3.07e-05	6.89e-05
178593	chrLG1	1235501	1236000	41	intergenic	NA	NA	104.556	41	hypermethylation	5.44e-07	2.03e-06
178594	chrLG1	1236001	1236500	45	intergenic	NA	NA	103.781	45	hypermethylation	9.35e-06	2.43e-05
178595	chrLG1	1238501	1239000	17	intergenic	NA	NA	6.9704	17	hypomethylation	0.00603095	0.00791811
178596	chrLG1	1241001	1241500	14	intergenic	NA	NA	3.87244	14	hypomethylation	0.00409952	0.00556629
178597	chrLG1	1241501	1242000	16	intergenic	NA	NA	3.09795	16	hypomethylation	0.000181736	0.000338384
178598	chrLG1	1242001	1242500	32	intergenic	NA	NA	13.1663	32	hypomethylation	0.000119881	0.000233839
178599	chrLG1	1242501	1243000	38	intergenic	NA	NA	25.5581	38	hypomethylation	0.0107186	0.0133865
178600	chrLG1	1246501	1247000	21	intergenic	NA	NA	9.29386	21	hypomethylation	0.00545034	0.00720365
178601	chrLG1	1255001	1255500	31	intergenic	NA	NA	14.7153	31	hypomethylation	0.000629585	0.00102326
178602	chrLG1	1255501	1256000	22	intergenic	NA	NA	11.6173	22	hypomethylation	0.00801499	0.0102291
178603	chrLG1	1257501	1258000	29	intergenic	NA	NA	73.5764	29	hypermethylation	3.65e-05	8.09e-05
178604	chrLG1	1258001	1258500	94	intergenic	NA	NA	214.533	94	hypermethylation	2.94e-10	3.15e-09
178605	chrLG1	1281501	1282000	7	intergenic	NA	NA	31.754	7	hypermethylation	5.82e-05	0.000123289
178606	chrLG1	1282001	1282500	48	intergenic	NA	NA	112.301	48	hypermethylation	4.37e-06	1.25e-05
178607	chrLG1	1287501	1288000	67	intergenic	NA	NA	142.506	67	hypermethylation	4.26e-06	1.22e-05
178608	chrLG1	1293501	1294000	51	intergenic	NA	NA	35.6265	51	hypomethylation	0.00457419	0.00613943
178609	chrLG1	1296501	1297000	66	intergenic	NA	NA	150.251	66	hypermethylation	2.22e-07	9.32e-07
178610	chrLG1	1298501	1299000	8	intergenic	NA	NA	0	8	hypomethylation	0.000489894	0.000815453
178611	chrLG1	1309001	1309500	46	intergenic	NA	NA	27.8816	46	hypomethylation	0.00114163	0.00174306
178612	chrLG1	1309501	1310000	30	intergenic	NA	NA	10.0683	30	hypomethylation	2.14e-05	5.04e-05
178613	chrLG1	1311501	1312000	76	intergenic	NA	NA	151.025	76	hypermethylation	1.78e-05	4.28e-05
178614	chrLG1	1312001	1312500	102	intergenic	NA	NA	226.925	102	hypermethylation	6.26e-10	6.07e-09
178615	chrLG1	1312501	1313000	145	intergenic	NA	NA	292.757	145	hypermethylation	1.06e-09	9.53e-09
178616	chrLG1	1317501	1318000	140	intergenic	NA	NA	259.454	140	hypermethylation	8.62e-07	3.03e-06
178617	chrLG1	1318001	1318500	147	intergenic	NA	NA	298.178	147	hypermethylation	5.28e-10	5.22e-09
178618	chrLG1	1322001	1322500	76	intergenic	NA	NA	61.9591	76	hypomethylation	0.0112979	0.014054
178619	chrLG1	1337001	1337500	32	intergenic	NA	NA	20.9112	32	hypomethylation	0.0188315	0.022415
178620	chrLG1	1339001	1339500	30	intergenic	NA	NA	17.8132	30	hypomethylation	0.00932491	0.0117825
178621	chrLG1	1339501	1340000	20	intergenic	NA	NA	3.09795	20	hypomethylation	6.27e-06	1.71e-05
178622	chrLG1	1340001	1340500	22	intergenic	NA	NA	10.8428	22	hypomethylation	0.00457933	0.00613943
178623	chrLG1	1342001	1342500	10	intergenic	NA	NA	40.2734	10	hypermethylation	1.04e-05	2.68e-05
178624	chrLG1	1343001	1343500	10	intergenic	NA	NA	1.54898	10	hypomethylation	0.00419502	0.00567797
178625	chrLG1	1351501	1352000	38	intergenic	NA	NA	21.6857	38	hypomethylation	0.00197303	0.00284476
178626	chrLG1	1368001	1368500	50	intergenic	NA	NA	33.303	50	hypomethylation	0.00276169	0.00386952
178627	chrLG1	1372001	1372500	40	intergenic	NA	NA	106.879	40	hypermethylation	1.3e-07	5.82e-07
178628	chrLG1	1372501	1373000	28	intergenic	NA	NA	94.4876	28	hypermethylation	2.23e-09	1.8e-08
178629	chrLG1	1378501	1379000	11	intergenic	NA	NA	0	11	hypomethylation	3.07e-05	6.89e-05
178630	chrLG1	1379001	1379500	30	intergenic	NA	NA	0	30	hypomethylation	1.19e-13	3.3e-12
178631	chrLG1	1379501	1380000	41	intergenic	NA	NA	17.0387	41	hypomethylation	1.18e-05	2.98e-05
178632	chrLG1	1380001	1380500	54	intergenic	NA	NA	42.5969	54	hypomethylation	0.024267	0.0282437
178633	chrLG1	1388501	1389000	14	intergenic	NA	NA	1.54898	14	hypomethylation	0.000122056	0.000235795
178634	chrLG1	1398501	1399000	36	intergenic	NA	NA	1.54898	36	hypomethylation	9.12e-14	2.61e-12
178635	chrLG1	1399001	1399500	44	intergenic	NA	NA	30.205	44	hypomethylation	0.00795936	0.0101827
178636	chrLG1	1401001	1401500	42	intergenic	NA	NA	25.5581	42	hypomethylation	0.00197195	0.00284442
178637	chrLG1	1412001	1412500	25	intergenic	NA	NA	6.9704	25	hypomethylation	4.13e-05	9.03e-05
178638	chrLG1	1412501	1413000	46	intergenic	NA	NA	20.9112	46	hypomethylation	1.24e-05	3.13e-05
178639	chrLG1	1414001	1414500	39	intergenic	NA	NA	24.7836	39	hypomethylation	0.00424942	0.00574886
178640	chrLG1	1416001	1416500	33	intergenic	NA	NA	84.4192	33	hypermethylation	9.34e-06	2.43e-05
178641	chrLG1	1419001	1419500	48	intergenic	NA	NA	14.7153	48	hypomethylation	8.67e-09	5.76e-08
178642	chrLG1	1420501	1421000	12	intergenic	NA	NA	0	12	hypomethylation	1.54e-05	3.75e-05
178643	chrLG1	1421001	1421500	8	intergenic	NA	NA	0	8	hypomethylation	0.000489894	0.000815453
178644	chrLG1	1429001	1429500	50	intergenic	NA	NA	40.2734	50	hypomethylation	0.0390487	0.0440064
178645	chrLG1	1436001	1436500	25	intergenic	NA	NA	13.9408	25	hypomethylation	0.00916558	0.0115912
178646	chrLG1	1441001	1441500	46	intergenic	NA	NA	105.33	46	hypermethylation	1.69e-05	4.08e-05
178647	chrLG1	1441501	1442000	40	intergenic	NA	NA	90.6151	40	hypermethylation	5.56e-05	0.00011816
178648	chrLG1	1443001	1443500	27	intergenic	NA	NA	10.0683	27	hypomethylation	0.000130031	0.000249237
178649	chrLG1	1443501	1444000	43	intergenic	NA	NA	32.5285	43	hypomethylation	0.0317449	0.0362805
178650	chrLG1	1445501	1446000	12	intergenic	NA	NA	1.54898	12	hypomethylation	0.000732495	0.00117706
178651	chrLG1	1448001	1448500	95	intergenic	NA	NA	195.946	95	hypermethylation	2.58e-07	1.06e-06
178652	chrLG1	1450501	1451000	67	intergenic	NA	NA	137.084	67	hypermethylation	2.33e-05	5.44e-05
178653	chrLG1	1451001	1451500	38	intergenic	NA	NA	102.232	38	hypermethylation	1.55e-07	6.79e-07
178654	chrLG1	1456001	1456500	32	intergenic	NA	NA	20.9112	32	hypomethylation	0.0188315	0.022415
178655	chrLG1	1467001	1467500	69	intergenic	NA	NA	147.153	69	hypermethylation	2.58e-06	7.88e-06
178656	chrLG1	1467501	1468000	78	intergenic	NA	NA	157.221	78	hypermethylation	8.72e-06	2.29e-05
178657	chrLG1	1470501	1471000	11	intergenic	NA	NA	0	11	hypomethylation	3.07e-05	6.89e-05
178658	chrLG1	1473501	1474000	15	intergenic	NA	NA	44.1458	15	hypermethylation	0.000270923	0.000482184
178659	chrLG1	1474001	1474500	34	intergenic	NA	NA	86.7427	34	hypermethylation	5.73e-06	1.59e-05
178660	chrLG1	1474501	1475000	32	intergenic	NA	NA	92.1641	32	hypermethylation	1.25e-07	5.64e-07
178661	chrLG1	1475001	1475500	55	intergenic	NA	NA	159.545	55	hypermethylation	2.61e-12	5.12e-11
178662	chrLG1	1475501	1476000	50	intergenic	NA	NA	159.545	50	hypermethylation	2.73e-14	8.84e-13
178663	chrLG1	1480001	1480500	77	intergenic	NA	NA	66.606	77	hypomethylation	0.0281021	0.0323881
178664	chrLG1	1481501	1482000	25	intergenic	NA	NA	63.508	25	hypermethylation	9.13e-05	0.000183144
178665	chrLG1	1509501	1510000	34	intergenic	NA	NA	23.2347	34	hypomethylation	0.0240955	0.0280912
178666	chrLG1	1512001	1512500	57	intergenic	NA	NA	34.852	57	hypomethylation	0.000270318	0.000481417
178668	chrLG1	1539501	1540000	40	intergenic	NA	NA	90.6151	40	hypermethylation	5.56e-05	0.00011816
178669	chrLG1	1542001	1542500	19	intergenic	NA	NA	55.7632	19	hypermethylation	4.8e-05	0.000103456
178670	chrLG1	1549501	1550000	21	intergenic	NA	NA	57.3121	21	hypermethylation	6.88e-05	0.000141644
178671	chrLG1	1550001	1550500	11	intergenic	NA	NA	45.6948	11	hypermethylation	2.28e-06	7.04e-06
178672	chrLG1	1550501	1551000	31	intergenic	NA	NA	14.7153	31	hypomethylation	0.000629585	0.00102326
178673	chrLG1	1551001	1551500	39	intergenic	NA	NA	27.8816	39	hypomethylation	0.0174703	0.0208762
178674	chrLG1	1552001	1552500	12	intergenic	NA	NA	0	12	hypomethylation	1.54e-05	3.75e-05
178675	chrLG1	1552501	1553000	28	intergenic	NA	NA	1.54898	28	hypomethylation	1.17e-10	1.43e-09
178676	chrLG1	1553001	1553500	25	intergenic	NA	NA	5.42142	25	hypomethylation	5.42e-06	1.51e-05
178677	chrLG1	1553501	1554000	15	intergenic	NA	NA	3.09795	15	hypomethylation	0.000313464	0.000548789
178678	chrLG1	1565001	1565500	15	intergenic	NA	NA	48.0183	15	hypermethylation	6.18e-05	0.000128832
178679	chrLG1	1567501	1568000	16	intergenic	NA	NA	0	16	hypomethylation	1.21e-07	5.46e-07
178680	chrLG1	1569501	1570000	33	intergenic	NA	NA	18.5877	33	hypomethylation	0.00299352	0.00417236
178681	chrLG1	1572001	1572500	43	intergenic	NA	NA	94.4876	43	hypermethylation	6.29e-05	0.000130782
178682	chrLG1	1573501	1574000	85	intergenic	NA	NA	164.966	85	hypermethylation	1.66e-05	4.01e-05
178683	chrLG1	1580001	1580500	43	intergenic	NA	NA	26.3326	43	hypomethylation	0.00220485	0.00316181
178684	chrLG1	1580501	1581000	25	intergenic	NA	NA	5.42142	25	hypomethylation	5.42e-06	1.51e-05
178685	chrLG1	1581501	1582000	2	intergenic	NA	NA	34.852	2	hypermethylation	2.57e-10	2.8e-09
178686	chrLG1	1582001	1582500	6	intergenic	NA	NA	26.3326	6	hypermethylation	0.000275406	0.000488991
178687	chrLG1	1583501	1584000	51	intergenic	NA	NA	38.7244	51	hypomethylation	0.0152964	0.0184958
178688	chrLG1	1587001	1587500	47	intergenic	NA	NA	29.4306	47	hypomethylation	0.00189193	0.00276784
178689	chrLG1	1587501	1588000	69	intergenic	NA	NA	47.2438	69	hypomethylation	0.000715863	0.00115421
178690	chrLG1	1595501	1596000	128	intergenic	NA	NA	274.169	128	hypermethylation	1.27e-10	1.53e-09
178691	chrLG1	1601001	1601500	10	intergenic	NA	NA	0.774488	10	hypomethylation	0.000980413	0.00151378
178692	chrLG1	1601501	1602000	10	intergenic	NA	NA	1.54898	10	hypomethylation	0.00419502	0.00567797
178693	chrLG1	1608001	1608500	53	intergenic	NA	NA	41.0479	53	hypomethylation	0.0179084	0.0213781
178694	chrLG1	1609501	1610000	52	intergenic	NA	NA	34.0775	52	hypomethylation	0.00176489	0.0025998
178695	chrLG1	1613501	1614000	37	intergenic	NA	NA	12.3918	37	hypomethylation	1.72e-06	5.54e-06
178696	chrLG1	1616501	1617000	15	intergenic	NA	NA	0	15	hypomethylation	4.82e-07	1.82e-06
178697	chrLG1	1625501	1626000	74	intergenic	NA	NA	65.057	74	hypomethylation	0.0434696	0.0486494
178698	chrLG1	1628501	1629000	29	intergenic	NA	NA	15.4898	29	hypomethylation	0.00320217	0.00444228
178699	chrLG1	1629001	1629500	49	intergenic	NA	NA	15.4898	49	hypomethylation	1.33e-08	8.33e-08
178700	chrLG1	1629501	1630000	47	intergenic	NA	NA	24.0091	47	hypomethylation	8.17e-05	0.00016544
178701	chrLG1	1661501	1662000	6	intergenic	NA	NA	28.6561	6	hypermethylation	6.69e-05	0.000138351
178702	chrLG1	1663501	1664000	4	intergenic	NA	NA	26.3326	4	hypermethylation	1.46e-05	3.61e-05
178703	chrLG1	1672001	1672500	16	intergenic	NA	NA	4.64693	16	hypomethylation	0.00144222	0.00215868
178704	chrLG1	1674501	1675000	53	intergenic	NA	NA	41.8224	53	hypomethylation	0.0231877	0.0271035
178705	chrLG1	1675001	1675500	36	intergenic	NA	NA	17.0387	36	hypomethylation	0.000263136	0.000469483
178706	chrLG1	1680001	1680500	19	intergenic	NA	NA	6.9704	19	hypomethylation	0.00167444	0.00247186
178707	chrLG1	1682501	1683000	11	intergenic	NA	NA	0	11	hypomethylation	3.07e-05	6.89e-05
178708	chrLG1	1691501	1692000	8	intergenic	NA	NA	0	8	hypomethylation	0.000489894	0.000815453
178709	chrLG1	1699501	1700000	25	intergenic	NA	NA	13.9408	25	hypomethylation	0.00916558	0.0115912
178710	chrLG1	1701001	1701500	53	intergenic	NA	NA	124.693	53	hypermethylation	7.42e-07	2.67e-06
178711	chrLG1	1702501	1703000	18	intergenic	NA	NA	0	18	hypomethylation	1.52e-08	9.23e-08
178712	chrLG1	1703001	1703500	18	intergenic	NA	NA	0	18	hypomethylation	1.52e-08	9.23e-08
178713	chrLG1	1706001	1706500	8	intergenic	NA	NA	30.205	8	hypermethylation	0.000630739	0.0010238
178714	chrLG1	1709001	1709500	21	intergenic	NA	NA	69.704	21	hypermethylation	1.81e-07	7.77e-07
178715	chrLG1	1716501	1717000	44	intergenic	NA	NA	29.4306	44	hypomethylation	0.00565705	0.00745341
178716	chrLG1	1717001	1717500	20	intergenic	NA	NA	7.74488	20	hypomethylation	0.00224347	0.00320638
178717	chrLG1	1717501	1718000	27	intergenic	NA	NA	7.74488	27	hypomethylation	2.44e-05	5.68e-05
178718	chrLG1	1721001	1721500	61	intergenic	NA	NA	47.2438	61	hypomethylation	0.0140637	0.0171003
178719	chrLG1	1721501	1722000	43	intergenic	NA	NA	27.1071	43	hypomethylation	0.00326287	0.00451645
178720	chrLG1	1722001	1722500	42	intergenic	NA	NA	30.9795	42	hypomethylation	0.0226383	0.0265379
178721	chrLG1	1726001	1726500	9	intergenic	NA	NA	30.9795	9	hypermethylation	0.000814887	0.00129895
178722	chrLG1	1729001	1729500	8	intergenic	NA	NA	33.303	8	hypermethylation	0.000115997	0.000227307
178723	chrLG1	1731001	1731500	16	intergenic	NA	NA	5.42142	16	hypomethylation	0.00335045	0.00462812
178724	chrLG1	1735501	1736000	12	intergenic	NA	NA	0	12	hypomethylation	1.54e-05	3.75e-05
178725	chrLG1	1736001	1736500	19	intergenic	NA	NA	0	19	hypomethylation	3.8e-09	2.83e-08
178726	chrLG1	1737001	1737500	44	intergenic	NA	NA	98.36	44	hypermethylation	3.38e-05	7.55e-05
178727	chrLG1	1737501	1738000	19	intergenic	NA	NA	0	19	hypomethylation	3.8e-09	2.83e-08
178728	chrLG1	1743001	1743500	8	intergenic	NA	NA	37.9499	8	hypermethylation	7.9e-06	2.09e-05
178729	chrLG1	1745501	1746000	31	intergenic	NA	NA	16.2643	31	hypomethylation	0.00189009	0.00276582
178730	chrLG1	1746001	1746500	58	intergenic	NA	NA	26.3326	58	hypomethylation	1.36e-06	4.5e-06
178731	chrLG1	1746501	1747000	26	intergenic	NA	NA	9.29386	26	hypomethylation	9.2e-05	0.000184255
178732	chrLG1	1747501	1748000	31	intergenic	NA	NA	17.0387	31	hypomethylation	0.00311407	0.00433109
178733	chrLG1	1752501	1753000	41	intergenic	NA	NA	96.0366	41	hypermethylation	1.13e-05	2.87e-05
178734	chrLG1	1762001	1762500	31	intergenic	NA	NA	77.4488	31	hypermethylation	4e-05	8.77e-05
178735	chrLG1	1768501	1769000	22	intergenic	NA	NA	11.6173	22	hypomethylation	0.00801499	0.0102291
178736	chrLG1	1777001	1777500	7	intergenic	NA	NA	0	7	hypomethylation	0.00195752	0.00282483
178737	chrLG1	1779001	1779500	29	intergenic	NA	NA	70.4784	29	hypermethylation	0.000124792	0.000239717
178738	chrLG1	1791501	1792000	51	intergenic	NA	NA	35.6265	51	hypomethylation	0.00457419	0.00613943
178739	chrLG1	1807501	1808000	43	intergenic	NA	NA	97.5855	43	hypermethylation	2.09e-05	4.94e-05
178740	chrLG1	1810501	1811000	41	intergenic	NA	NA	20.1367	41	hypomethylation	0.000134677	0.000257453
178741	chrLG1	1811001	1811500	33	intergenic	NA	NA	15.4898	33	hypomethylation	0.000366088	0.000631518
178742	chrLG1	1813501	1814000	18	intergenic	NA	NA	50.3417	18	hypermethylation	0.000193958	0.000358899
178743	chrLG1	1814001	1814500	18	intergenic	NA	NA	1.54898	18	hypomethylation	1.65e-06	5.34e-06
178744	chrLG1	1814501	1815000	17	intergenic	NA	NA	1.54898	17	hypomethylation	3.07e-06	9.22e-06
178745	chrLG1	1820501	1821000	45	intergenic	NA	NA	34.0775	45	hypomethylation	0.0214365	0.0252396
178746	chrLG1	1826501	1827000	10	intergenic	NA	NA	0	10	hypomethylation	0.000122627	0.000235795
178747	chrLG1	1827001	1827500	12	intergenic	NA	NA	3.09795	12	hypomethylation	0.00722652	0.0093324
178748	chrLG1	1833001	1833500	22	intergenic	NA	NA	11.6173	22	hypomethylation	0.00801499	0.0102291
178749	chrLG1	1845501	1846000	10	intergenic	NA	NA	1.54898	10	hypomethylation	0.00419502	0.00567797
178750	chrLG1	1864501	1865000	87	intergenic	NA	NA	180.456	87	hypermethylation	5.56e-07	2.06e-06
178751	chrLG1	1865001	1865500	70	intergenic	NA	NA	180.456	70	hypermethylation	2.69e-11	3.95e-10
178752	chrLG1	1871501	1872000	18	intergenic	NA	NA	0	18	hypomethylation	1.52e-08	9.23e-08
178753	chrLG1	1872001	1872500	18	intergenic	NA	NA	7.74488	18	hypomethylation	0.00768692	0.00985582
178754	chrLG1	1877501	1878000	18	intergenic	NA	NA	0	18	hypomethylation	1.52e-08	9.23e-08
178755	chrLG1	1878001	1878500	9	intergenic	NA	NA	0	9	hypomethylation	0.000245094	0.000439049
178756	chrLG1	1885001	1885500	6	intergenic	NA	NA	26.3326	6	hypermethylation	0.000275406	0.000488991
178757	chrLG1	1887501	1888000	34	intergenic	NA	NA	82.0958	34	hypermethylation	3.61e-05	8.01e-05
178758	chrLG1	1889001	1889500	41	intergenic	NA	NA	27.8816	41	hypomethylation	0.0105286	0.0131858
178759	chrLG1	1890501	1891000	7	intergenic	NA	NA	27.8816	7	hypermethylation	0.000250917	0.000448448
178760	chrLG1	1902501	1903000	69	intergenic	NA	NA	142.506	69	hypermethylation	1.12e-05	2.86e-05
178761	chrLG1	1911001	1911500	29	intergenic	NA	NA	8.51937	29	hypomethylation	5.7e-06	1.58e-05
178762	chrLG1	1911501	1912000	13	intergenic	NA	NA	3.87244	13	hypomethylation	0.00664208	0.0086501
178763	chrLG1	1912001	1912500	21	intergenic	NA	NA	8.51937	21	hypomethylation	0.002916	0.0040756
178764	chrLG1	1914501	1915000	20	intergenic	NA	NA	4.64693	20	hypomethylation	7.06e-05	0.000144546
178765	chrLG1	1923001	1923500	21	intergenic	NA	NA	9.29386	21	hypomethylation	0.00545034	0.00720365
178766	chrLG1	1925501	1926000	12	intergenic	NA	NA	0	12	hypomethylation	1.54e-05	3.75e-05
178767	chrLG1	1927001	1927500	32	intergenic	NA	NA	20.9112	32	hypomethylation	0.0188315	0.022415
178768	chrLG1	1932501	1933000	28	intergenic	NA	NA	77.4488	28	hypermethylation	6.26e-06	1.71e-05
178769	chrLG1	1933501	1934000	19	intergenic	NA	NA	6.9704	19	hypomethylation	0.00167444	0.00247186
178770	chrLG1	1934001	1934500	42	intergenic	NA	NA	17.8132	42	hypomethylation	1.02e-05	2.64e-05
178771	chrLG1	1936501	1937000	9	intergenic	NA	NA	0	9	hypomethylation	0.000245094	0.000439049
178772	chrLG1	1937001	1937500	17	intergenic	NA	NA	1.54898	17	hypomethylation	3.07e-06	9.22e-06
178773	chrLG1	1941001	1941500	13	intergenic	NA	NA	3.09795	13	hypomethylation	0.00261354	0.00367826
178774	chrLG1	1941501	1942000	28	intergenic	NA	NA	17.0387	28	hypomethylation	0.0112675	0.0140167
178775	chrLG1	1946501	1947000	27	intergenic	NA	NA	15.4898	27	hypomethylation	0.00873873	0.0110895
178776	chrLG1	1957501	1958000	26	intergenic	NA	NA	11.6173	26	hypomethylation	0.000814887	0.00129895
178777	chrLG1	1965501	1966000	17	intergenic	NA	NA	2.32347	17	hypomethylation	1.54e-05	3.75e-05
178778	chrLG1	1967001	1967500	49	intergenic	NA	NA	33.303	49	hypomethylation	0.00359807	0.00494544
178779	chrLG1	1972501	1973000	15	intergenic	NA	NA	6.19591	15	hypomethylation	0.0107331	0.0133865
178780	chrLG1	1975001	1975500	55	intergenic	NA	NA	13.9408	55	hypomethylation	2.42e-11	3.6e-10
178781	chrLG1	1975501	1976000	31	intergenic	NA	NA	15.4898	31	hypomethylation	0.00111018	0.00169869
178782	chrLG1	1980001	1980500	4	intergenic	NA	NA	25.5581	4	hypermethylation	2.47e-05	5.74e-05
178783	chrLG1	1980501	1981000	6	intergenic	NA	NA	49.5673	6	hypermethylation	2.87e-10	3.09e-09
178784	chrLG1	1984001	1984500	47	intergenic	NA	NA	31.754	47	hypomethylation	0.00557531	0.0073501
178785	chrLG1	1986001	1986500	55	intergenic	NA	NA	44.9203	55	hypomethylation	0.0335512	0.0381976
178786	chrLG1	1989001	1989500	45	intergenic	NA	NA	34.0775	45	hypomethylation	0.0214365	0.0252396
178787	chrLG1	1989501	1990000	40	intergenic	NA	NA	26.3326	40	hypomethylation	0.00682174	0.00885445
178788	chrLG1	1993001	1993500	37	intergenic	NA	NA	24.0091	37	hypomethylation	0.00897949	0.0113766
178789	chrLG1	1994501	1995000	42	intergenic	NA	NA	30.9795	42	hypomethylation	0.0226383	0.0265379
178790	chrLG1	1995001	1995500	24	intergenic	NA	NA	0	24	hypomethylation	3e-11	4.33e-10
178791	chrLG1	2002001	2002500	53	intergenic	NA	NA	162.643	53	hypermethylation	1.2e-13	3.33e-12
178792	chrLG1	2002501	2003000	80	intergenic	NA	NA	180.456	80	hypermethylation	1.3e-08	8.17e-08
178793	chrLG1	2006001	2006500	9	intergenic	NA	NA	0	9	hypomethylation	0.000245094	0.000439049
178794	chrLG1	2015501	2016000	45	intergenic	NA	NA	20.1367	45	hypomethylation	1.44e-05	3.59e-05
178795	chrLG1	2017001	2017500	106	intergenic	NA	NA	222.278	106	hypermethylation	2.08e-08	1.21e-07
178796	chrLG1	2017501	2018000	115	intergenic	NA	NA	233.895	115	hypermethylation	3.39e-08	1.84e-07
178797	chrLG1	2022001	2022500	56	intergenic	NA	NA	40.2734	56	hypomethylation	0.00547808	0.00723814
178798	chrLG1	2022501	2023000	30	intergenic	NA	NA	15.4898	30	hypomethylation	0.0022628	0.00323133
178799	chrLG1	2030501	2031000	47	intergenic	NA	NA	112.301	47	hypermethylation	1.98e-06	6.23e-06
178800	chrLG1	2031501	2032000	22	intergenic	NA	NA	9.29386	22	hypomethylation	0.0012752	0.0019326
178801	chrLG1	2048501	2049000	32	intergenic	NA	NA	92.9386	32	hypermethylation	8.82e-08	4.19e-07
178802	chrLG1	2049001	2049500	55	intergenic	NA	NA	141.731	55	hypermethylation	5.06e-09	3.63e-08
178803	chrLG1	2050001	2050500	47	intergenic	NA	NA	35.6265	47	hypomethylation	0.0191485	0.02277
178804	chrLG1	2053001	2053500	44	intergenic	NA	NA	100.683	44	hypermethylation	1.47e-05	3.65e-05
178805	chrLG1	2053501	2054000	42	intergenic	NA	NA	96.811	42	hypermethylation	1.88e-05	4.5e-05
178806	chrLG1	2054501	2055000	30	intergenic	NA	NA	16.2643	30	hypomethylation	0.00374401	0.00511962
178807	chrLG1	2060001	2060500	94	intergenic	NA	NA	192.848	94	hypermethylation	3.57e-07	1.41e-06
178808	chrLG1	2065501	2066000	68	intergenic	NA	NA	140.182	68	hypermethylation	1.68e-05	4.05e-05
178809	chrLG1	2095501	2096000	27	intergenic	NA	NA	66.606	27	hypermethylation	0.000157299	0.000296954
178810	chrLG1	2096001	2096500	33	intergenic	NA	NA	18.5877	33	hypomethylation	0.00299352	0.00417236
178811	chrLG1	2096501	2097000	41	intergenic	NA	NA	11.6173	41	hypomethylation	6.56e-08	3.23e-07
178812	chrLG1	2101001	2101500	14	intergenic	NA	NA	2.32347	14	hypomethylation	0.000491667	0.00081753
178813	chrLG1	2107001	2107500	9	intergenic	NA	NA	0	9	hypomethylation	0.000245094	0.000439049
178814	chrLG1	2137001	2137500	2	intergenic	NA	NA	17.0387	2	hypermethylation	0.000279321	0.000494092
178815	chrLG1	2138501	2139000	10	intergenic	NA	NA	0	10	hypomethylation	0.000122627	0.000235795
178816	chrLG1	2141001	2141500	21	intergenic	NA	NA	0	21	hypomethylation	9.53e-10	8.69e-09
178817	chrLG1	2146001	2146500	24	intergenic	NA	NA	8.51937	24	hypomethylation	0.000351377	0.000607771
178818	chrLG1	2148001	2148500	12	intergenic	NA	NA	0.774488	12	hypomethylation	0.000145836	0.000276594
178819	chrLG1	2155001	2155500	28	intergenic	NA	NA	17.8132	28	hypomethylation	0.0170323	0.0203947
178820	chrLG1	2156501	2157000	18	intergenic	NA	NA	8.51937	18	hypomethylation	0.0139417	0.0169557
178821	chrLG1	2170501	2171000	23	intergenic	NA	NA	11.6173	23	hypomethylation	0.0055707	0.00734525
178822	chrLG1	2172501	2173000	21	intergenic	NA	NA	57.3121	21	hypermethylation	6.88e-05	0.000141644
178823	chrLG1	2173001	2173500	19	intergenic	NA	NA	52.6652	19	hypermethylation	0.00019292	0.000357492
178824	chrLG1	2180501	2181000	18	intergenic	NA	NA	6.9704	18	hypomethylation	0.00396468	0.00539309
178825	chrLG1	2181501	2182000	65	intergenic	NA	NA	49.5673	65	hypomethylation	0.00704414	0.00912123
178826	chrLG1	2184001	2184500	39	intergenic	NA	NA	20.1367	39	hypomethylation	0.000388827	0.000668013
178827	chrLG1	2192001	2192500	133	intergenic	NA	NA	244.738	133	hypermethylation	3.07e-06	9.22e-06
178828	chrLG1	2196501	2197000	10	intergenic	NA	NA	0	10	hypomethylation	0.000122627	0.000235795
178829	chrLG1	2200501	2201000	113	intergenic	NA	NA	212.984	113	hypermethylation	5.09e-06	1.43e-05
178830	chrLG1	2217501	2218000	65	intergenic	NA	NA	48.0183	65	hypomethylation	0.00406327	0.00552482
178831	chrLG1	2218501	2219000	34	intergenic	NA	NA	97.5855	34	hypermethylation	5.44e-08	2.78e-07
178832	chrLG1	2242501	2243000	64	intergenic	NA	NA	137.084	64	hypermethylation	4.64e-06	1.32e-05
178833	chrLG1	2243001	2243500	80	intergenic	NA	NA	157.996	80	hypermethylation	1.67e-05	4.04e-05
178834	chrLG1	2243501	2244000	54	intergenic	NA	NA	116.948	54	hypermethylation	1.64e-05	3.97e-05
178835	chrLG1	2244501	2245000	20	intergenic	NA	NA	4.64693	20	hypomethylation	7.06e-05	0.000144546
178836	chrLG1	2246001	2246500	8	intergenic	NA	NA	0	8	hypomethylation	0.000489894	0.000815453
178837	chrLG1	2246501	2247000	8	intergenic	NA	NA	0	8	hypomethylation	0.000489894	0.000815453
178838	chrLG1	2248501	2249000	39	intergenic	NA	NA	21.6857	39	hypomethylation	0.00075084	0.00120435
178839	chrLG1	2249001	2249500	11	intergenic	NA	NA	0	11	hypomethylation	3.07e-05	6.89e-05
178840	chrLG1	2269001	2269500	22	intergenic	NA	NA	11.6173	22	hypomethylation	0.00801499	0.0102291
178841	chrLG1	2286501	2287000	23	intergenic	NA	NA	7.74488	23	hypomethylation	0.000393673	0.000675331
178842	chrLG1	2288001	2288500	63	intergenic	NA	NA	143.28	63	hypermethylation	2.72e-07	1.11e-06
178843	chrLG1	2302501	2303000	79	intergenic	NA	NA	69.704	79	hypomethylation	0.0368387	0.0416786
178844	chrLG1	2303001	2303500	35	intergenic	NA	NA	16.2643	35	hypomethylation	0.000213092	0.00039131
178845	chrLG1	2303501	2304000	36	intergenic	NA	NA	20.9112	36	hypomethylation	0.00324248	0.00449194
178846	chrLG1	2305501	2306000	38	intergenic	NA	NA	27.1071	38	hypomethylation	0.0208711	0.0246117
178847	chrLG1	2306501	2307000	47	intergenic	NA	NA	36.401	47	hypomethylation	0.0252075	0.0292577
178848	chrLG1	2318501	2319000	49	intergenic	NA	NA	125.467	49	hypermethylation	4.32e-08	2.26e-07
178849	chrLG1	2319001	2319500	63	intergenic	NA	NA	129.34	63	hypermethylation	2.86e-05	6.54e-05
178850	chrLG1	2332501	2333000	20	intergenic	NA	NA	65.057	20	hypermethylation	9.97e-07	3.42e-06
178851	chrLG1	2334001	2334500	12	intergenic	NA	NA	0	12	hypomethylation	1.54e-05	3.75e-05
178852	chrLG1	2339001	2339500	39	intergenic	NA	NA	98.36	39	hypermethylation	1.96e-06	6.17e-06
178853	chrLG1	2339501	2340000	53	intergenic	NA	NA	116.173	53	hypermethylation	1.5e-05	3.71e-05
178854	chrLG1	2346001	2346500	24	intergenic	NA	NA	13.1663	24	hypomethylation	0.00786634	0.0100674
178855	chrLG1	2348501	2349000	25	intergenic	NA	NA	6.19591	25	hypomethylation	1.57e-05	3.81e-05
178856	chrLG1	2349001	2349500	30	intergenic	NA	NA	18.5877	30	hypomethylation	0.0140925	0.0171256
178857	chrLG1	2355001	2355500	21	intergenic	NA	NA	8.51937	21	hypomethylation	0.002916	0.0040756
178858	chrLG1	2356501	2357000	41	intergenic	NA	NA	94.4876	41	hypermethylation	2e-05	4.75e-05
178859	chrLG1	2358001	2358500	24	intergenic	NA	NA	0.774488	24	hypomethylation	5.7e-10	5.58e-09
178860	chrLG1	2358501	2359000	30	intergenic	NA	NA	4.64693	30	hypomethylation	3.36e-08	1.82e-07
178861	chrLG1	2367001	2367500	13	intergenic	NA	NA	41.0479	13	hypermethylation	0.000213092	0.00039131
178862	chrLG1	2373001	2373500	11	intergenic	NA	NA	0	11	hypomethylation	3.07e-05	6.89e-05
178863	chrLG1	2377001	2377500	20	intergenic	NA	NA	58.0866	20	hypermethylation	2.85e-05	6.51e-05
178864	chrLG1	2380501	2381000	33	intergenic	NA	NA	10.0683	33	hypomethylation	2.04e-06	6.39e-06
178865	chrLG1	2381001	2381500	22	intergenic	NA	NA	0	22	hypomethylation	2.39e-10	2.63e-09
178866	chrLG1	2393001	2393500	8	intergenic	NA	NA	0	8	hypomethylation	0.000489894	0.000815453
178867	chrLG1	2399501	2400000	7	intergenic	NA	NA	0.774488	7	hypomethylation	0.0117402	0.0145209
178868	chrLG1	2400501	2401000	14	intergenic	NA	NA	56.5376	14	hypermethylation	1.72e-07	7.45e-07
178869	chrLG1	2404001	2404500	8	intergenic	NA	NA	0.774488	8	hypomethylation	0.0034275	0.0047191
178870	chrLG1	2419001	2419500	16	intergenic	NA	NA	49.5673	16	hypermethylation	5.27e-05	0.000112388
178871	chrLG1	2420501	2421000	39	intergenic	NA	NA	27.8816	39	hypomethylation	0.0174703	0.0208762
178872	chrLG1	2421001	2421500	32	intergenic	NA	NA	20.1367	32	hypomethylation	0.0129346	0.0158478
178873	chrLG1	2421501	2422000	13	intergenic	NA	NA	3.09795	13	hypomethylation	0.00261354	0.00367826
178874	chrLG1	2430501	2431000	25	intergenic	NA	NA	79.7723	25	hypermethylation	1.42e-07	6.28e-07
178875	chrLG1	2457501	2458000	33	intergenic	NA	NA	22.4602	33	hypomethylation	0.0222878	0.0261675
178876	chrLG1	2463501	2464000	7	intergenic	NA	NA	0.774488	7	hypomethylation	0.0117402	0.0145209
178877	chrLG1	2481501	2482000	11	intergenic	NA	NA	1.54898	11	hypomethylation	0.00131833	0.00198961
178878	chrLG1	2482001	2482500	7	intergenic	NA	NA	0	7	hypomethylation	0.00195752	0.00282483
178879	chrLG1	2482501	2483000	7	intergenic	NA	NA	0	7	hypomethylation	0.00195752	0.00282483
178880	chrLG1	2483001	2483500	18	intergenic	NA	NA	0	18	hypomethylation	1.52e-08	9.23e-08
178881	chrLG1	2491501	2492000	12	intergenic	NA	NA	0	12	hypomethylation	1.54e-05	3.75e-05
178882	chrLG1	2495001	2495500	8	intergenic	NA	NA	0	8	hypomethylation	0.000489894	0.000815453
178883	chrLG1	2495501	2496000	10	intergenic	NA	NA	1.54898	10	hypomethylation	0.00419502	0.00567797
178884	chrLG1	2497001	2497500	158	intergenic	NA	NA	300.501	158	hypermethylation	2.87e-08	1.6e-07
178885	chrLG1	2502501	2503000	47	intergenic	NA	NA	35.6265	47	hypomethylation	0.0191485	0.02277
178886	chrLG1	2506001	2506500	33	intergenic	NA	NA	98.36	33	hypermethylation	2.21e-08	1.28e-07
178887	chrLG1	2517501	2518000	10	intergenic	NA	NA	54.2142	10	hypermethylation	3.43e-09	2.6e-08
178888	chrLG1	2523501	2524000	34	intergenic	NA	NA	17.8132	34	hypomethylation	0.00131935	0.00199006
178889	chrLG1	2531001	2531500	24	intergenic	NA	NA	11.6173	24	hypomethylation	0.00263377	0.00370353
178890	chrLG1	2532501	2533000	9	intergenic	NA	NA	0	9	hypomethylation	0.000245094	0.000439049
178891	chrLG1	2535501	2536000	8	intergenic	NA	NA	0	8	hypomethylation	0.000489894	0.000815453
178892	chrLG1	2540001	2540500	36	intergenic	NA	NA	15.4898	36	hypomethylation	7.78e-05	0.00015797
178893	chrLG1	2544001	2544500	47	intergenic	NA	NA	34.852	47	hypomethylation	0.0143588	0.0174326
178894	chrLG1	2544501	2545000	28	intergenic	NA	NA	15.4898	28	hypomethylation	0.00450375	0.00605219
178895	chrLG1	2546001	2546500	28	intergenic	NA	NA	17.8132	28	hypomethylation	0.0170323	0.0203947
178896	chrLG1	2552501	2553000	12	intergenic	NA	NA	0	12	hypomethylation	1.54e-05	3.75e-05
178897	chrLG1	2553001	2553500	33	intergenic	NA	NA	13.9408	33	hypomethylation	0.000104092	0.000206673
178898	chrLG1	2554501	2555000	33	intergenic	NA	NA	20.1367	33	hypomethylation	0.00718924	0.00930415
178899	chrLG1	2556501	2557000	18	intergenic	NA	NA	0	18	hypomethylation	1.52e-08	9.23e-08
178900	chrLG1	2557001	2557500	19	intergenic	NA	NA	0	19	hypomethylation	3.8e-09	2.83e-08
178901	chrLG1	2561501	2562000	74	intergenic	NA	NA	155.672	74	hypermethylation	1.69e-06	5.46e-06
178902	chrLG1	2562001	2562500	73	intergenic	NA	NA	156.447	73	hypermethylation	9.44e-07	3.29e-06
178903	chrLG1	2581501	2582000	61	intergenic	NA	NA	130.114	61	hypermethylation	8.37e-06	2.21e-05
178904	chrLG1	2582001	2582500	36	intergenic	NA	NA	92.9386	36	hypermethylation	1.81e-06	5.81e-06
178905	chrLG1	2584001	2584500	52	intergenic	NA	NA	38.7244	52	hypomethylation	0.0122251	0.0150543
178906	chrLG1	2584501	2585000	40	intergenic	NA	NA	20.9112	40	hypomethylation	0.000326333	0.000568932
178907	chrLG1	2585501	2586000	51	intergenic	NA	NA	114.624	51	hypermethylation	8.67e-06	2.28e-05
178908	chrLG1	2588001	2588500	94	intergenic	NA	NA	195.171	94	hypermethylation	1.75e-07	7.56e-07
178909	chrLG1	2589001	2589500	111	intergenic	NA	NA	233.121	111	hypermethylation	6.69e-09	4.64e-08
178910	chrLG1	2589501	2590000	107	intergenic	NA	NA	261.777	107	hypermethylation	5.1e-14	1.55e-12
178911	chrLG1	2595001	2595500	25	intergenic	NA	NA	8.51937	25	hypomethylation	0.00010027	0.000199559
178912	chrLG1	2595501	2596000	27	intergenic	NA	NA	7.74488	27	hypomethylation	2.44e-05	5.68e-05
178913	chrLG1	2598501	2599000	14	intergenic	NA	NA	0	14	hypomethylation	1.93e-06	6.09e-06
178914	chrLG1	2599001	2599500	7	intergenic	NA	NA	0	7	hypomethylation	0.00195752	0.00282483
178915	chrLG1	2606001	2606500	12	intergenic	NA	NA	3.09795	12	hypomethylation	0.00722652	0.0093324
178916	chrLG1	2607501	2608000	48	intergenic	NA	NA	122.369	48	hypermethylation	9.52e-08	4.47e-07
178917	chrLG1	2610501	2611000	50	intergenic	NA	NA	38.7244	50	hypomethylation	0.0236361	0.0276124
178918	chrLG1	2613501	2614000	17	intergenic	NA	NA	64.2825	17	hypermethylation	1.01e-07	4.71e-07
178919	chrLG1	2614001	2614500	40	intergenic	NA	NA	105.33	40	hypermethylation	2.48e-07	1.03e-06
178920	chrLG1	2614501	2615000	34	intergenic	NA	NA	83.6447	34	hypermethylation	1.98e-05	4.7e-05
178921	chrLG1	2616001	2616500	30	intergenic	NA	NA	93.7131	30	hypermethylation	1.11e-08	7.12e-08
178922	chrLG1	2616501	2617000	49	intergenic	NA	NA	113.85	49	hypermethylation	3.68e-06	1.08e-05
178923	chrLG1	2617001	2617500	29	intergenic	NA	NA	16.2643	29	hypomethylation	0.00522183	0.00693387
178924	chrLG1	2617501	2618000	12	intergenic	NA	NA	0	12	hypomethylation	1.54e-05	3.75e-05
178925	chrLG1	2619501	2620000	16	intergenic	NA	NA	6.19591	16	hypomethylation	0.00704452	0.00912123
178926	chrLG1	2620001	2620500	18	intergenic	NA	NA	4.64693	18	hypomethylation	0.000327558	0.00056989
178927	chrLG1	2625001	2625500	8	intergenic	NA	NA	0	8	hypomethylation	0.000489894	0.000815453
178928	chrLG1	2630001	2630500	21	intergenic	NA	NA	6.9704	21	hypomethylation	0.000687676	0.00111129
178929	chrLG1	2636501	2637000	61	intergenic	NA	NA	45.6948	61	hypomethylation	0.00832082	0.0105816
178930	chrLG1	2646001	2646500	49	intergenic	NA	NA	31.754	49	hypomethylation	0.00252521	0.00357031
178931	chrLG1	2646501	2647000	33	intergenic	NA	NA	16.2643	33	hypomethylation	0.000649708	0.00105347
178932	chrLG1	2649001	2649500	28	intergenic	NA	NA	13.1663	28	hypomethylation	0.000876429	0.00138586
178933	chrLG1	2649501	2650000	11	intergenic	NA	NA	0.774488	11	hypomethylation	0.000276113	0.0004895
178934	chrLG1	2655001	2655500	103	intergenic	NA	NA	201.367	103	hypermethylation	1.35e-06	4.48e-06
178935	chrLG1	2655501	2656000	82	intergenic	NA	NA	171.162	82	hypermethylation	7.89e-07	2.81e-06
178936	chrLG1	2659501	2660000	20	intergenic	NA	NA	0	20	hypomethylation	1.9e-09	1.58e-08
178937	chrLG1	2661001	2661500	109	intergenic	NA	NA	205.239	109	hypermethylation	6.86e-06	1.86e-05
178938	chrLG1	2662001	2662500	135	intergenic	NA	NA	247.062	135	hypermethylation	3.53e-06	1.04e-05
178939	chrLG1	2662501	2663000	71	intergenic	NA	NA	142.506	71	hypermethylation	2.8e-05	6.4e-05
178940	chrLG1	2666501	2667000	90	intergenic	NA	NA	192.073	90	hypermethylation	6.66e-08	3.28e-07
178941	chrLG1	2674001	2674500	7	intergenic	NA	NA	0	7	hypomethylation	0.00195752	0.00282483
178942	chrLG1	2674501	2675000	14	intergenic	NA	NA	2.32347	14	hypomethylation	0.000491667	0.00081753
178943	chrLG1	2675001	2675500	55	intergenic	NA	NA	42.5969	55	hypomethylation	0.0159948	0.0192986
178944	chrLG1	2675501	2676000	63	intergenic	NA	NA	45.6948	63	hypomethylation	0.00337668	0.00466364
178945	chrLG1	2685001	2685500	18	intergenic	NA	NA	1.54898	18	hypomethylation	1.65e-06	5.34e-06
178946	chrLG1	2685501	2686000	14	intergenic	NA	NA	0	14	hypomethylation	1.93e-06	6.09e-06
178947	chrLG1	2686001	2686500	26	intergenic	NA	NA	9.29386	26	hypomethylation	9.2e-05	0.000184255
178948	chrLG1	2686501	2687000	30	intergenic	NA	NA	10.8428	30	hypomethylation	4.82e-05	0.000103751
178949	chrLG1	2692001	2692500	60	intergenic	NA	NA	140.957	60	hypermethylation	1.33e-07	5.96e-07
178950	chrLG1	2701501	2702000	2	intergenic	NA	NA	22.4602	2	hypermethylation	4.72e-06	1.34e-05
178951	chrLG1	2735001	2735500	8	intergenic	NA	NA	42.5969	8	hypermethylation	4.65e-07	1.78e-06
178952	chrLG1	2735501	2736000	8	intergenic	NA	NA	35.6265	8	hypermethylation	3.09e-05	6.93e-05
178953	chrLG1	2739501	2740000	10	intergenic	NA	NA	0	10	hypomethylation	0.000122627	0.000235795
178954	chrLG1	2746001	2746500	7	intergenic	NA	NA	0	7	hypomethylation	0.00195752	0.00282483
178955	chrLG1	2751001	2751500	14	intergenic	NA	NA	3.09795	14	hypomethylation	0.0015534	0.00230558
178956	chrLG1	2766501	2767000	26	intergenic	NA	NA	12.3918	26	hypomethylation	0.0015179	0.00226119
178957	chrLG1	2771501	2772000	38	intergenic	NA	NA	95.2621	38	hypermethylation	2.77e-06	8.39e-06
178958	chrLG1	2776001	2776500	10	intergenic	NA	NA	0	10	hypomethylation	0.000122627	0.000235795
178959	chrLG1	2779501	2780000	88	intergenic	NA	NA	192.848	88	hypermethylation	2.63e-08	1.49e-07
178960	chrLG1	2785501	2786000	59	intergenic	NA	NA	34.0775	59	hypomethylation	7.11e-05	0.000145487
178961	chrLG1	2790001	2790500	99	intergenic	NA	NA	198.269	99	hypermethylation	5.85e-07	2.16e-06
178962	chrLG1	2794001	2794500	28	intergenic	NA	NA	11.6173	28	hypomethylation	0.000239046	0.000434595
178963	chrLG1	2794501	2795000	32	intergenic	NA	NA	20.9112	32	hypomethylation	0.0188315	0.022415
178964	chrLG1	2798501	2799000	132	intergenic	NA	NA	247.062	132	hypermethylation	1.05e-06	3.57e-06
178965	chrLG1	2804001	2804500	39	intergenic	NA	NA	27.8816	39	hypomethylation	0.0174703	0.0208762
178966	chrLG1	2808001	2808500	4	intergenic	NA	NA	24.0091	4	hypermethylation	7.06e-05	0.000144546
178967	chrLG1	2815001	2815500	14	intergenic	NA	NA	4.64693	14	hypomethylation	0.00939996	0.0118603
178968	chrLG1	2820001	2820500	45	intergenic	NA	NA	34.0775	45	hypomethylation	0.0214365	0.0252396
178969	chrLG1	2824501	2825000	21	intergenic	NA	NA	58.8611	21	hypermethylation	3.43e-05	7.64e-05
178970	chrLG1	2826501	2827000	43	intergenic	NA	NA	94.4876	43	hypermethylation	6.29e-05	0.000130782
178971	chrLG1	2829001	2829500	101	intergenic	NA	NA	222.278	101	hypermethylation	1.03e-09	9.3e-09
178972	chrLG1	2829501	2830000	124	intergenic	NA	NA	235.444	124	hypermethylation	8.35e-07	2.95e-06
178973	chrLG1	2831501	2832000	24	intergenic	NA	NA	12.3918	24	hypomethylation	0.00465245	0.00622041
178974	chrLG1	2832001	2832500	16	intergenic	NA	NA	4.64693	16	hypomethylation	0.00144222	0.00215868
178975	chrLG1	2836501	2837000	71	intergenic	NA	NA	147.153	71	hypermethylation	6.82e-06	1.85e-05
178976	chrLG1	2842501	2843000	65	intergenic	NA	NA	144.829	65	hypermethylation	6.97e-07	2.52e-06
178977	chrLG1	2859001	2859500	16	intergenic	NA	NA	48.0183	16	hypermethylation	0.000110675	0.000218453
178978	chrLG1	2863001	2863500	36	intergenic	NA	NA	85.1937	36	hypermethylation	3.84e-05	8.48e-05
178979	chrLG1	2863501	2864000	43	intergenic	NA	NA	96.811	43	hypermethylation	2.76e-05	6.34e-05
178980	chrLG1	2868001	2868500	109	intergenic	NA	NA	210.661	109	hypermethylation	1.6e-06	5.2e-06
178981	chrLG1	2871501	2872000	67	intergenic	NA	NA	57.3121	67	hypomethylation	0.0400538	0.0450908
178982	chrLG1	2874501	2875000	28	intergenic	NA	NA	2.32347	28	hypomethylation	8.98e-10	8.3e-09
178983	chrLG1	2878501	2879000	14	intergenic	NA	NA	4.64693	14	hypomethylation	0.00939996	0.0118603
178984	chrLG1	2889001	2889500	80	intergenic	NA	NA	164.192	80	hypermethylation	2.65e-06	8.09e-06
178985	chrLG1	2893001	2893500	63	intergenic	NA	NA	142.506	63	hypermethylation	3.59e-07	1.42e-06
178986	chrLG1	2895001	2895500	33	intergenic	NA	NA	17.0387	33	hypomethylation	0.00111498	0.00170508
178987	chrLG1	2895501	2896000	14	intergenic	NA	NA	1.54898	14	hypomethylation	0.000122056	0.000235795
178988	chrLG1	2896001	2896500	29	intergenic	NA	NA	10.8428	29	hypomethylation	7.5e-05	0.000152923
178989	chrLG1	2903001	2903500	38	intergenic	NA	NA	89.8406	38	hypermethylation	2.27e-05	5.31e-05
178990	chrLG1	2907001	2907500	66	intergenic	NA	NA	43.3713	66	hypomethylation	0.000361074	0.00062392
178991	chrLG1	2910501	2911000	53	intergenic	NA	NA	116.173	53	hypermethylation	1.5e-05	3.71e-05
178992	chrLG1	2911501	2912000	23	intergenic	NA	NA	4.64693	23	hypomethylation	8.53e-06	2.24e-05
178993	chrLG1	2913001	2913500	24	intergenic	NA	NA	10.8428	24	hypomethylation	0.00142124	0.0021319
178994	chrLG1	2916001	2916500	9	intergenic	NA	NA	0	9	hypomethylation	0.000245094	0.000439049
178995	chrLG1	2917501	2918000	24	intergenic	NA	NA	11.6173	24	hypomethylation	0.00263377	0.00370353
178996	chrLG1	2918001	2918500	8	intergenic	NA	NA	0	8	hypomethylation	0.000489894	0.000815453
178997	chrLG1	2931501	2932000	66	intergenic	NA	NA	48.0183	66	hypomethylation	0.00257185	0.00363384
178998	chrLG1	2946501	2947000	15	intergenic	NA	NA	49.5673	15	hypermethylation	2.88e-05	6.57e-05
178999	chrLG1	2948001	2948500	32	intergenic	NA	NA	10.8428	32	hypomethylation	1.25e-05	3.15e-05
179000	chrLG1	2948501	2949000	21	intergenic	NA	NA	0	21	hypomethylation	9.53e-10	8.69e-09
179001	chrLG1	2949001	2949500	66	intergenic	NA	NA	135.535	66	hypermethylation	2.02e-05	4.78e-05
179002	chrLG1	2949501	2950000	60	intergenic	NA	NA	158.77	60	hypermethylation	1.25e-10	1.51e-09
179003	chrLG1	2957501	2958000	147	intergenic	NA	NA	275.718	147	hypermethylation	2.53e-07	1.04e-06
179004	chrLG1	2960501	2961000	38	intergenic	NA	NA	94.4876	38	hypermethylation	3.76e-06	1.1e-05
179005	chrLG1	2976501	2977000	23	intergenic	NA	NA	12.3918	23	hypomethylation	0.00948508	0.0119565
179006	chrLG1	2977501	2978000	22	intergenic	NA	NA	60.4101	22	hypermethylation	4.88e-05	0.000104737
179007	chrLG1	2983001	2983500	62	intergenic	NA	NA	131.663	62	hypermethylation	9.9e-06	2.56e-05
179008	chrLG1	2985001	2985500	49	intergenic	NA	NA	113.85	49	hypermethylation	3.68e-06	1.08e-05
179009	chrLG1	2985501	2986000	66	intergenic	NA	NA	137.084	66	hypermethylation	1.71e-05	4.12e-05
179010	chrLG1	2990001	2990500	63	intergenic	NA	NA	48.0183	63	hypomethylation	0.00786204	0.0100674
179011	chrLG1	2996001	2996500	16	intergenic	NA	NA	6.9704	16	hypomethylation	0.0136065	0.0165865
179012	chrLG1	2996501	2997000	25	intergenic	NA	NA	9.29386	25	hypomethylation	0.00022598	0.000412824
179013	chrLG1	3031501	3032000	69	intergenic	NA	NA	147.153	69	hypermethylation	2.58e-06	7.88e-06
179014	chrLG1	3032001	3032500	58	intergenic	NA	NA	134.761	58	hypermethylation	3.92e-07	1.54e-06
179015	chrLG1	3032501	3033000	90	intergenic	NA	NA	212.984	90	hypermethylation	5.02e-11	6.81e-10
179016	chrLG1	3033001	3033500	104	intergenic	NA	NA	263.326	104	hypermethylation	5.15e-15	1.99e-13
179017	chrLG1	3035001	3035500	61	intergenic	NA	NA	126.242	61	hypermethylation	2.28e-05	5.33e-05
179018	chrLG1	3038001	3038500	85	intergenic	NA	NA	169.613	85	hypermethylation	4.33e-06	1.24e-05
179019	chrLG1	3040501	3041000	111	intergenic	NA	NA	213.759	111	hypermethylation	1.9e-06	6.05e-06
179020	chrLG1	3047001	3047500	54	intergenic	NA	NA	36.401	54	hypomethylation	0.00229749	0.003276
179021	chrLG1	3076501	3077000	106	intergenic	NA	NA	219.18	106	hypermethylation	5.37e-08	2.74e-07
179022	chrLG1	3077001	3077500	92	intergenic	NA	NA	230.798	92	hypermethylation	2.86e-13	7.24e-12
179023	chrLG1	3077501	3078000	108	intergenic	NA	NA	208.337	108	hypermethylation	2.3e-06	7.12e-06
179024	chrLG1	3079001	3079500	54	intergenic	NA	NA	151.8	54	hypermethylation	2.79e-11	4.08e-10
179025	chrLG1	3079501	3080000	48	intergenic	NA	NA	127.791	48	hypermethylation	1.05e-08	6.82e-08
179026	chrLG1	3086001	3086500	33	intergenic	NA	NA	14.7153	33	hypomethylation	0.000199003	0.000366717
179027	chrLG1	3092001	3092500	17	intergenic	NA	NA	6.9704	17	hypomethylation	0.00603095	0.00791811
179028	chrLG1	3096501	3097000	44	intergenic	NA	NA	31.754	44	hypomethylation	0.0150429	0.0182135
179029	chrLG1	3098001	3098500	89	intergenic	NA	NA	57.3121	89	hypomethylation	1.86e-05	4.47e-05
179030	chrLG1	3098501	3099000	90	intergenic	NA	NA	34.852	90	hypomethylation	8.22e-12	1.39e-10
179031	chrLG1	3099001	3099500	87	intergenic	NA	NA	61.9591	87	hypomethylation	0.000381817	0.000657225
179032	chrLG1	3120001	3120500	43	intergenic	NA	NA	23.2347	43	hypomethylation	0.000377248	0.000649958
179033	chrLG1	3120501	3121000	39	intergenic	NA	NA	21.6857	39	hypomethylation	0.00075084	0.00120435
179034	chrLG1	3122501	3123000	94	intergenic	NA	NA	192.073	94	hypermethylation	4.52e-07	1.73e-06
179035	chrLG1	3123001	3123500	77	intergenic	NA	NA	163.417	77	hypermethylation	9.43e-07	3.29e-06
179036	chrLG1	3123501	3124000	118	intergenic	NA	NA	218.406	118	hypermethylation	7.22e-06	1.95e-05
179037	chrLG1	3126501	3127000	114	intergenic	NA	NA	220.729	114	hypermethylation	8.28e-07	2.93e-06
179038	chrLG1	3127001	3127500	67	intergenic	NA	NA	136.31	67	hypermethylation	2.95e-05	6.73e-05
179039	chrLG1	3128501	3129000	45	intergenic	NA	NA	32.5285	45	hypomethylation	0.0160305	0.0193399
179041	chrLG1	3140001	3140500	63	intergenic	NA	NA	44.9203	63	hypomethylation	0.0024966	0.00353261
179042	chrLG1	3142501	3143000	67	intergenic	NA	NA	137.084	67	hypermethylation	2.33e-05	5.44e-05
179043	chrLG1	3146001	3146500	42	intergenic	NA	NA	29.4306	42	hypomethylation	0.0122463	0.0150767
179044	chrLG1	3148501	3149000	83	intergenic	NA	NA	177.358	83	hypermethylation	1.51e-07	6.65e-07
179045	chrLG1	3149001	3149500	23	intergenic	NA	NA	67.3805	23	hypermethylation	3.5e-06	1.03e-05
179046	chrLG1	3158001	3158500	25	intergenic	NA	NA	13.1663	25	hypomethylation	0.00554751	0.00732131
179047	chrLG1	3162001	3162500	109	intergenic	NA	NA	215.308	109	hypermethylation	5.42e-07	2.02e-06
179048	chrLG1	3162501	3163000	58	intergenic	NA	NA	122.369	58	hypermethylation	2.12e-05	4.99e-05
179049	chrLG1	3164001	3164500	27	intergenic	NA	NA	95.2621	27	hypermethylation	4.07e-10	4.19e-09
179050	chrLG1	3164501	3165000	19	intergenic	NA	NA	83.6447	19	hypermethylation	3.02e-11	4.35e-10
179051	chrLG1	3166501	3167000	44	intergenic	NA	NA	114.624	44	hypermethylation	1.42e-07	6.31e-07
179052	chrLG1	3169501	3170000	45	intergenic	NA	NA	34.852	45	hypomethylation	0.0282798	0.0325875
179053	chrLG1	3170001	3170500	35	intergenic	NA	NA	15.4898	35	hypomethylation	0.000115354	0.000226251
179054	chrLG1	3170501	3171000	46	intergenic	NA	NA	32.5285	46	hypomethylation	0.00992228	0.0124582
179055	chrLG1	3171001	3171500	50	intergenic	NA	NA	32.5285	50	hypomethylation	0.00192264	0.00280356
179056	chrLG1	3171501	3172000	55	intergenic	NA	NA	31.754	55	hypomethylation	0.000120977	0.000235795
179058	chrLG1	3179501	3180000	5	intergenic	NA	NA	34.0775	5	hypermethylation	2.17e-07	9.13e-07
179059	chrLG1	3180001	3180500	6	intergenic	NA	NA	32.5285	6	hypermethylation	5.76e-06	1.59e-05
179060	chrLG1	3187501	3188000	109	intergenic	NA	NA	209.886	109	hypermethylation	1.98e-06	6.23e-06
179061	chrLG1	3188501	3189000	91	intergenic	NA	NA	175.034	91	hypermethylation	1.56e-05	3.79e-05
179062	chrLG1	3189001	3189500	109	intergenic	NA	NA	233.895	109	hypermethylation	1.97e-09	1.62e-08
179063	chrLG1	3189501	3190000	94	intergenic	NA	NA	202.141	94	hypermethylation	1.93e-08	1.14e-07
179064	chrLG1	3190001	3190500	75	intergenic	NA	NA	152.574	75	hypermethylation	8.33e-06	2.2e-05
179065	chrLG1	3190501	3191000	47	intergenic	NA	NA	106.879	47	hypermethylation	1.42e-05	3.54e-05
179066	chrLG1	3196501	3197000	16	intergenic	NA	NA	50.3417	16	hypermethylation	3.61e-05	8.01e-05
179067	chrLG1	3197001	3197500	26	intergenic	NA	NA	72.0274	26	hypermethylation	1.05e-05	2.69e-05
179068	chrLG1	3199501	3200000	59	intergenic	NA	NA	41.8224	59	hypomethylation	0.00305912	0.00425923
179069	chrLG1	3209001	3209500	29	intergenic	NA	NA	13.9408	29	hypomethylation	0.00108392	0.00166301
179070	chrLG1	3213001	3213500	64	intergenic	NA	NA	51.1162	64	hypomethylation	0.0143848	0.0174624
179071	chrLG1	3224501	3225000	10	intergenic	NA	NA	37.1754	10	hypermethylation	5.93e-05	0.00012532
179072	chrLG1	3238501	3239000	19	intergenic	NA	NA	5.42142	19	hypomethylation	0.000316266	0.000552792
179073	chrLG1	3239001	3239500	26	intergenic	NA	NA	13.1663	26	hypomethylation	0.00270283	0.00379243
179074	chrLG1	3241501	3242000	52	intergenic	NA	NA	36.401	52	hypomethylation	0.00492946	0.00657313
179075	chrLG1	3248001	3248500	45	intergenic	NA	NA	103.007	45	hypermethylation	1.24e-05	3.13e-05
179076	chrLG1	3252001	3252500	104	intergenic	NA	NA	199.044	104	hypermethylation	4.45e-06	1.27e-05
179077	chrLG1	3252501	3253000	108	intergenic	NA	NA	205.239	108	hypermethylation	5.3e-06	1.48e-05
179078	chrLG1	3258001	3258500	49	intergenic	NA	NA	112.301	49	hypermethylation	6.42e-06	1.75e-05
179079	chrLG1	3261001	3261500	98	intergenic	NA	NA	209.886	98	hypermethylation	1.18e-08	7.53e-08
179080	chrLG1	3261501	3262000	88	intergenic	NA	NA	189.75	88	hypermethylation	7.23e-08	3.52e-07
179081	chrLG1	3269501	3270000	22	intergenic	NA	NA	10.8428	22	hypomethylation	0.00457933	0.00613943
179082	chrLG1	3270001	3270500	25	intergenic	NA	NA	12.3918	25	hypomethylation	0.00322405	0.00446792
179083	chrLG1	3280001	3280500	94	intergenic	NA	NA	180.456	94	hypermethylation	1.03e-05	2.67e-05
179084	chrLG1	3282001	3282500	135	intergenic	NA	NA	265.65	135	hypermethylation	2.64e-08	1.49e-07
179085	chrLG1	3284001	3284500	79	intergenic	NA	NA	66.606	79	hypomethylation	0.0168027	0.0201574
179086	chrLG1	3285501	3286000	23	intergenic	NA	NA	11.6173	23	hypomethylation	0.0055707	0.00734525
179087	chrLG1	3288501	3289000	51	intergenic	NA	NA	115.399	51	hypermethylation	6.61e-06	1.8e-05
179088	chrLG1	3293501	3294000	11	intergenic	NA	NA	37.9499	11	hypermethylation	0.000155784	0.000294497
179089	chrLG1	3297001	3297500	95	intergenic	NA	NA	77.4488	95	hypomethylation	0.00456209	0.00612865
179090	chrLG1	3299501	3300000	127	intergenic	NA	NA	260.228	127	hypermethylation	3.86e-09	2.87e-08
179091	chrLG1	3300001	3300500	192	intergenic	NA	NA	360.137	192	hypermethylation	3.45e-09	2.62e-08
179092	chrLG1	3302501	3303000	81	intergenic	NA	NA	168.064	81	hypermethylation	1.1e-06	3.73e-06
179093	chrLG1	3304501	3305000	59	intergenic	NA	NA	123.144	59	hypermethylation	3.18e-05	7.13e-05
179094	chrLG1	3305501	3306000	31	intergenic	NA	NA	78.2233	31	hypermethylation	2.94e-05	6.71e-05
179095	chrLG1	3306001	3306500	67	intergenic	NA	NA	186.652	67	hypermethylation	2.99e-13	7.5e-12
179096	chrLG1	3321001	3321500	9	intergenic	NA	NA	37.9499	9	hypermethylation	1.79e-05	4.3e-05
179097	chrLG1	3325501	3326000	83	intergenic	NA	NA	179.681	83	hypermethylation	7.06e-08	3.45e-07
179098	chrLG1	3327001	3327500	87	intergenic	NA	NA	176.583	87	hypermethylation	1.8e-06	5.79e-06
179099	chrLG1	3334001	3334500	9	intergenic	NA	NA	0	9	hypomethylation	0.000245094	0.000439049
179100	chrLG1	3334501	3335000	12	intergenic	NA	NA	0	12	hypomethylation	1.54e-05	3.75e-05
179101	chrLG1	3336001	3336500	28	intergenic	NA	NA	12.3918	28	hypomethylation	0.000468415	0.000792783
179102	chrLG1	3336501	3337000	12	intergenic	NA	NA	3.09795	12	hypomethylation	0.00722652	0.0093324
179103	chrLG1	3347501	3348000	70	intergenic	NA	NA	144.829	70	hypermethylation	7.46e-06	2.01e-05
179104	chrLG1	3348501	3349000	32	intergenic	NA	NA	77.4488	32	hypermethylation	6.14e-05	0.000128007
179105	chrLG1	3351501	3352000	88	intergenic	NA	NA	191.299	88	hypermethylation	4.37e-08	2.29e-07
179106	chrLG1	3365001	3365500	60	intergenic	NA	NA	130.114	60	hypermethylation	4.59e-06	1.3e-05
179107	chrLG1	3365501	3366000	114	intergenic	NA	NA	236.993	114	hypermethylation	7.19e-09	4.95e-08
179108	chrLG1	3370501	3371000	137	intergenic	NA	NA	259.454	137	hypermethylation	3.16e-07	1.27e-06
179109	chrLG1	3371501	3372000	12	intergenic	NA	NA	3.09795	12	hypomethylation	0.00722652	0.0093324
179110	chrLG1	3372001	3372500	12	intergenic	NA	NA	0	12	hypomethylation	1.54e-05	3.75e-05
179111	chrLG1	3372501	3373000	21	intergenic	NA	NA	6.19591	21	hypomethylation	0.000297911	0.000525018
179112	chrLG1	3375001	3375500	24	intergenic	NA	NA	13.1663	24	hypomethylation	0.00786634	0.0100674
179113	chrLG1	3389001	3389500	54	intergenic	NA	NA	119.271	54	hypermethylation	7.45e-06	2.01e-05
179114	chrLG1	3394001	3394500	75	intergenic	NA	NA	156.447	75	hypermethylation	2.53e-06	7.75e-06
179115	chrLG1	3394501	3395000	115	intergenic	NA	NA	222.278	115	hypermethylation	9.3e-07	3.25e-06
179116	chrLG1	3406001	3406500	29	intergenic	NA	NA	13.9408	29	hypomethylation	0.00108392	0.00166301
179117	chrLG1	3411501	3412000	24	intergenic	NA	NA	77.4488	24	hypermethylation	2.4e-07	9.97e-07
179118	chrLG1	3425001	3425500	46	intergenic	NA	NA	29.4306	46	hypomethylation	0.00250468	0.00354247
179119	chrLG1	3434001	3434500	10	intergenic	NA	NA	1.54898	10	hypomethylation	0.00419502	0.00567797
179120	chrLG1	3436001	3436500	31	intergenic	NA	NA	81.3213	31	hypermethylation	8.35e-06	2.21e-05
179121	chrLG1	3436501	3437000	86	intergenic	NA	NA	183.554	86	hypermethylation	1.52e-07	6.68e-07
179122	chrLG1	3437501	3438000	128	intergenic	NA	NA	239.317	128	hypermethylation	1.8e-06	5.79e-06
179123	chrLG1	3438001	3438500	100	intergenic	NA	NA	195.946	100	hypermethylation	2.04e-06	6.38e-06
179124	chrLG1	3444001	3444500	10	intergenic	NA	NA	1.54898	10	hypomethylation	0.00419502	0.00567797
179125	chrLG1	3451501	3452000	7	intergenic	NA	NA	0	7	hypomethylation	0.00195752	0.00282483
179126	chrLG1	3452501	3453000	24	intergenic	NA	NA	85.1937	24	hypermethylation	5.02e-09	3.61e-08
179127	chrLG1	3453001	3453500	12	intergenic	NA	NA	66.606	12	hypermethylation	2.51e-11	3.72e-10
179128	chrLG1	3457001	3457500	17	intergenic	NA	NA	4.64693	17	hypomethylation	0.000540282	0.00088915
179129	chrLG1	3464001	3464500	35	intergenic	NA	NA	19.3622	35	hypomethylation	0.0017971	0.00264403
179130	chrLG1	3464501	3465000	54	intergenic	NA	NA	27.1071	54	hypomethylation	2.07e-05	4.89e-05
179131	chrLG1	3468001	3468500	35	intergenic	NA	NA	80.5468	35	hypermethylation	0.000143954	0.00027405
179132	chrLG1	3468501	3469000	19	intergenic	NA	NA	51.1162	19	hypermethylation	0.000377248	0.000649958
179133	chrLG1	3470001	3470500	121	intergenic	NA	NA	241.64	121	hypermethylation	3.73e-08	2e-07
179134	chrLG1	3470501	3471000	175	intergenic	NA	NA	313.668	175	hypermethylation	5.53e-07	2.05e-06
179136	chrLG1	3473501	3474000	58	intergenic	NA	NA	30.205	58	hypomethylation	1.24e-05	3.13e-05
179137	chrLG1	3474001	3474500	25	intergenic	NA	NA	10.0683	25	hypomethylation	0.000477073	0.00080645
179138	chrLG1	3493001	3493500	237	intergenic	NA	NA	234.67	237	hypomethylation	0.0201795	0.0238629
179139	chrLG1	3493501	3494000	965	intergenic	NA	NA	869.75	965	hypomethylation	3.35e-11	4.77e-10
179140	chrLG1	3494001	3494500	685	intergenic	NA	NA	625.787	685	hypomethylation	6.75e-08	3.31e-07
179141	chrLG1	3503001	3503500	96	intergenic	NA	NA	184.328	96	hypermethylation	9.92e-06	2.57e-05
179142	chrLG1	3514001	3514500	21	intergenic	NA	NA	6.19591	21	hypomethylation	0.000297911	0.000525018
179143	chrLG1	3522001	3522500	4	intergenic	NA	NA	32.5285	4	hypermethylation	1.83e-07	7.83e-07
179144	chrLG1	3531001	3531500	36	intergenic	NA	NA	97.5855	36	hypermethylation	2.56e-07	1.06e-06
179145	chrLG1	3531501	3532000	39	intergenic	NA	NA	98.36	39	hypermethylation	1.96e-06	6.17e-06
179146	chrLG1	3537001	3537500	14	intergenic	NA	NA	3.09795	14	hypomethylation	0.0015534	0.00230558
179147	chrLG1	3538001	3538500	53	intergenic	NA	NA	123.144	53	hypermethylation	1.31e-06	4.35e-06
179148	chrLG1	3541501	3542000	28	intergenic	NA	NA	13.9408	28	hypomethylation	0.00157155	0.00233024
179149	chrLG1	3550001	3550500	95	intergenic	NA	NA	189.75	95	hypermethylation	1.63e-06	5.29e-06
179150	chrLG1	3551001	3551500	124	intergenic	NA	NA	240.866	124	hypermethylation	1.92e-07	8.18e-07
179151	chrLG1	3551501	3552000	172	intergenic	NA	NA	324.511	172	hypermethylation	1.17e-08	7.47e-08
179152	chrLG1	3552001	3552500	216	intergenic	NA	NA	397.313	216	hypermethylation	2.42e-09	1.93e-08
179153	chrLG1	3556001	3556500	30	intergenic	NA	NA	73.5764	30	hypermethylation	5.69e-05	0.000120898
179154	chrLG1	3558501	3559000	13	intergenic	NA	NA	0	13	hypomethylation	3.85e-06	1.11e-05
179155	chrLG1	3562001	3562500	32	intergenic	NA	NA	21.6857	32	hypomethylation	0.026795	0.0309944
179156	chrLG1	3572501	3573000	37	intergenic	NA	NA	86.7427	37	hypermethylation	4.82e-05	0.000103701
179157	chrLG1	3573001	3573500	119	intergenic	NA	NA	231.572	119	hypermethylation	2.8e-07	1.14e-06
179158	chrLG1	3573501	3574000	112	intergenic	NA	NA	212.21	112	hypermethylation	3.74e-06	1.09e-05
179159	chrLG1	3580001	3580500	174	intergenic	NA	NA	311.344	174	hypermethylation	6.1e-07	2.24e-06
179160	chrLG1	3585001	3585500	40	intergenic	NA	NA	20.9112	40	hypomethylation	0.000326333	0.000568932
179161	chrLG1	3586501	3587000	65	intergenic	NA	NA	135.535	65	hypermethylation	1.07e-05	2.73e-05
179162	chrLG1	3599501	3600000	28	intergenic	NA	NA	13.9408	28	hypomethylation	0.00157155	0.00233024
179163	chrLG1	3600001	3600500	32	intergenic	NA	NA	15.4898	32	hypomethylation	0.000771085	0.00123297
179164	chrLG1	3602001	3602500	77	intergenic	NA	NA	161.868	77	hypermethylation	1.54e-06	5.04e-06
179165	chrLG1	3602501	3603000	75	intergenic	NA	NA	167.289	75	hypermethylation	9.37e-08	4.42e-07
179166	chrLG1	3604501	3605000	31	intergenic	NA	NA	18.5877	31	hypomethylation	0.00772399	0.00989646
179167	chrLG1	3607501	3608000	45	intergenic	NA	NA	30.9795	45	hypomethylation	0.00858966	0.0109154
179168	chrLG1	3609001	3609500	63	intergenic	NA	NA	50.3417	63	hypomethylation	0.0168016	0.0201568
179169	chrLG1	3621001	3621500	45	intergenic	NA	NA	109.977	45	hypermethylation	1.38e-06	4.56e-06
179170	chrLG1	3626001	3626500	32	intergenic	NA	NA	77.4488	32	hypermethylation	6.14e-05	0.000128007
179171	chrLG1	3634501	3635000	36	intergenic	NA	NA	15.4898	36	hypomethylation	7.78e-05	0.00015797
179172	chrLG1	3635001	3635500	59	intergenic	NA	NA	44.9203	59	hypomethylation	0.0098024	0.01232
179173	chrLG1	3638001	3638500	37	intergenic	NA	NA	83.6447	37	hypermethylation	0.000147749	0.000280097
179174	chrLG1	3652001	3652500	37	intergenic	NA	NA	88.2917	37	hypermethylation	2.7e-05	6.21e-05
179175	chrLG1	3661501	3662000	12	intergenic	NA	NA	3.09795	12	hypomethylation	0.00722652	0.0093324
179176	chrLG1	3663001	3663500	9	intergenic	NA	NA	0	9	hypomethylation	0.000245094	0.000439049
179177	chrLG1	3663501	3664000	50	intergenic	NA	NA	13.9408	50	hypomethylation	1.29e-09	1.13e-08
179178	chrLG1	3664001	3664500	50	intergenic	NA	NA	11.6173	50	hypomethylation	5.56e-11	7.49e-10
179179	chrLG1	3666001	3666500	21	intergenic	NA	NA	63.508	21	hypermethylation	3.91e-06	1.13e-05
179180	chrLG1	3671501	3672000	30	intergenic	NA	NA	89.8406	30	hypermethylation	6.96e-08	3.41e-07
179181	chrLG1	3674001	3674500	94	intergenic	NA	NA	181.23	94	hypermethylation	8.35e-06	2.21e-05
179182	chrLG1	3674501	3675000	144	intergenic	NA	NA	264.101	144	hypermethylation	1.15e-06	3.88e-06
179183	chrLG1	3688501	3689000	25	intergenic	NA	NA	7.74488	25	hypomethylation	0.00010027	0.000199559
179184	chrLG1	3690001	3690500	46	intergenic	NA	NA	130.889	46	hypermethylation	6.36e-10	6.15e-09
179185	chrLG1	3696501	3697000	142	intergenic	NA	NA	261.003	142	hypermethylation	1.21e-06	4.06e-06
179186	chrLG1	3704501	3705000	10	intergenic	NA	NA	0	10	hypomethylation	0.000122627	0.000235795
179187	chrLG1	3707501	3708000	8	intergenic	NA	NA	0	8	hypomethylation	0.000489894	0.000815453
179188	chrLG1	3710501	3711000	68	intergenic	NA	NA	137.084	68	hypermethylation	4.26e-05	9.27e-05
179189	chrLG1	3711001	3711500	18	intergenic	NA	NA	60.4101	18	hypermethylation	1.53e-06	5.02e-06
179190	chrLG1	3713501	3714000	70	intergenic	NA	NA	155.672	70	hypermethylation	2.13e-07	9e-07
179191	chrLG1	3716001	3716500	45	intergenic	NA	NA	29.4306	45	hypomethylation	0.00433147	0.00585313
179192	chrLG1	3722501	3723000	40	intergenic	NA	NA	21.6857	40	hypomethylation	0.000538925	0.000888067
179193	chrLG1	3723001	3723500	39	intergenic	NA	NA	18.5877	39	hypomethylation	0.000130546	0.000250067
179194	chrLG1	3728501	3729000	29	intergenic	NA	NA	72.8019	29	hypermethylation	4.99e-05	0.000106804
179195	chrLG1	3732001	3732500	29	intergenic	NA	NA	13.9408	29	hypomethylation	0.00108392	0.00166301
179196	chrLG1	3732501	3733000	28	intergenic	NA	NA	17.8132	28	hypomethylation	0.0170323	0.0203947
179197	chrLG1	3734501	3735000	55	intergenic	NA	NA	116.948	55	hypermethylation	3.24e-05	7.26e-05
179198	chrLG1	3744501	3745000	32	intergenic	NA	NA	20.9112	32	hypomethylation	0.0188315	0.022415
179199	chrLG1	3747501	3748000	49	intergenic	NA	NA	20.1367	49	hypomethylation	1.35e-06	4.49e-06
179200	chrLG1	3748001	3748500	59	intergenic	NA	NA	41.8224	59	hypomethylation	0.00305912	0.00425923
179201	chrLG1	3750001	3750500	59	intergenic	NA	NA	27.8816	59	hypomethylation	2.08e-06	6.5e-06
179202	chrLG1	3750501	3751000	38	intergenic	NA	NA	27.1071	38	hypomethylation	0.0208711	0.0246117
179203	chrLG1	3761501	3762000	12	intergenic	NA	NA	0.774488	12	hypomethylation	0.000145836	0.000276594
179204	chrLG1	3773001	3773500	72	intergenic	NA	NA	164.966	72	hypermethylation	3.32e-08	1.8e-07
179205	chrLG1	3778001	3778500	56	intergenic	NA	NA	43.3713	56	hypomethylation	0.0168011	0.0201568
179206	chrLG1	3778501	3779000	56	intergenic	NA	NA	35.6265	56	hypomethylation	0.000711588	0.00114751
179207	chrLG1	3788501	3789000	36	intergenic	NA	NA	84.4192	36	hypermethylation	5.14e-05	0.000109858
179208	chrLG1	3798501	3799000	29	intergenic	NA	NA	17.8132	29	hypomethylation	0.0126445	0.0155305
179209	chrLG1	3811001	3811500	51	intergenic	NA	NA	111.526	51	hypermethylation	2.51e-05	5.81e-05
179210	chrLG1	3817001	3817500	49	intergenic	NA	NA	104.556	49	hypermethylation	9.05e-05	0.000181609
179211	chrLG1	3820501	3821000	11	intergenic	NA	NA	38.7244	11	hypermethylation	0.000104092	0.000206673
179212	chrLG1	3827001	3827500	57	intergenic	NA	NA	29.4306	57	hypomethylation	1.75e-05	4.2e-05
179213	chrLG1	3840001	3840500	91	intergenic	NA	NA	190.524	91	hypermethylation	2.08e-07	8.83e-07
179214	chrLG1	3840501	3841000	62	intergenic	NA	NA	130.889	62	hypermethylation	1.27e-05	3.2e-05
179215	chrLG1	3846501	3847000	7	intergenic	NA	NA	0.774488	7	hypomethylation	0.0117402	0.0145209
179216	chrLG1	3851001	3851500	74	intergenic	NA	NA	151.8	74	hypermethylation	5.69e-06	1.58e-05
179217	chrLG1	3852501	3853000	140	intergenic	NA	NA	267.973	140	hypermethylation	9.35e-08	4.41e-07
179218	chrLG1	3855501	3856000	28	intergenic	NA	NA	17.8132	28	hypomethylation	0.0170323	0.0203947
179219	chrLG1	3856001	3856500	26	intergenic	NA	NA	10.0683	26	hypomethylation	0.000201637	0.000371188
179220	chrLG1	3857501	3858000	33	intergenic	NA	NA	21.6857	33	hypomethylation	0.0156346	0.0188768
179221	chrLG1	3858001	3858500	61	intergenic	NA	NA	49.5673	61	hypomethylation	0.0238084	0.0278098
179222	chrLG1	3859501	3860000	139	intergenic	NA	NA	276.492	139	hypermethylation	6.3e-09	4.4e-08
179223	chrLG1	3860001	3860500	74	intergenic	NA	NA	165.741	74	hypermethylation	7.73e-08	3.73e-07
179224	chrLG1	3861001	3861500	24	intergenic	NA	NA	10.8428	24	hypomethylation	0.00142124	0.0021319
179225	chrLG1	3861501	3862000	21	intergenic	NA	NA	4.64693	21	hypomethylation	4.19e-05	9.12e-05
179226	chrLG1	3863001	3863500	20	intergenic	NA	NA	60.4101	20	hypermethylation	9.6e-06	2.49e-05
179227	chrLG1	3871001	3871500	19	intergenic	NA	NA	7.74488	19	hypomethylation	0.00340811	0.00470148
179228	chrLG1	3871501	3872000	8	intergenic	NA	NA	0	8	hypomethylation	0.000489894	0.000815453
179229	chrLG1	3873001	3873500	28	intergenic	NA	NA	16.2643	28	hypomethylation	0.00723705	0.00934088
179230	chrLG1	3878501	3879000	17	intergenic	NA	NA	5.42142	17	hypomethylation	0.0013304	0.00200224
179231	chrLG1	3892001	3892500	86	intergenic	NA	NA	171.936	86	hypermethylation	5.28e-06	1.48e-05
179232	chrLG1	3896001	3896500	9	intergenic	NA	NA	1.54898	9	hypomethylation	0.0074061	0.00953079
179233	chrLG1	3899001	3899500	29	intergenic	NA	NA	12.3918	29	hypomethylation	0.000312981	0.000548789
179234	chrLG1	3910001	3910500	27	intergenic	NA	NA	7.74488	27	hypomethylation	2.44e-05	5.68e-05
179235	chrLG1	3910501	3911000	34	intergenic	NA	NA	0	34	hypomethylation	1.89e-15	8.03e-14
179236	chrLG1	3911001	3911500	17	intergenic	NA	NA	0	17	hypomethylation	3.03e-08	1.67e-07
179237	chrLG1	3915501	3916000	42	intergenic	NA	NA	30.205	42	hypomethylation	0.0167778	0.0201322
179238	chrLG1	3916001	3916500	33	intergenic	NA	NA	19.3622	33	hypomethylation	0.00470036	0.00627764
179239	chrLG1	3921001	3921500	54	intergenic	NA	NA	149.476	54	hypermethylation	7.66e-11	9.83e-10
179240	chrLG1	3921501	3922000	60	intergenic	NA	NA	162.643	60	hypermethylation	4.03e-11	5.61e-10
179241	chrLG1	3937001	3937500	143	intergenic	NA	NA	262.552	143	hypermethylation	1.04e-06	3.57e-06
179242	chrLG1	3952001	3952500	28	intergenic	NA	NA	70.4784	28	hypermethylation	8.11e-05	0.000164391
179243	chrLG1	3964001	3964500	29	intergenic	NA	NA	17.0387	29	hypomethylation	0.00824783	0.0104916
179244	chrLG1	3964501	3965000	44	intergenic	NA	NA	29.4306	44	hypomethylation	0.00565705	0.00745341
179245	chrLG1	3965001	3965500	16	intergenic	NA	NA	3.09795	16	hypomethylation	0.000181736	0.000338384
179246	chrLG1	3973501	3974000	15	intergenic	NA	NA	6.19591	15	hypomethylation	0.0107331	0.0133865
179247	chrLG1	3974501	3975000	8	intergenic	NA	NA	0	8	hypomethylation	0.000489894	0.000815453
179248	chrLG1	3975501	3976000	13	intergenic	NA	NA	3.87244	13	hypomethylation	0.00664208	0.0086501
179249	chrLG1	3977501	3978000	56	intergenic	NA	NA	122.369	56	hypermethylation	7.57e-06	2.03e-05
179250	chrLG1	3983001	3983500	44	intergenic	NA	NA	26.3326	44	hypomethylation	0.00121843	0.00185287
179251	chrLG1	3984501	3985000	47	intergenic	NA	NA	30.205	47	hypomethylation	0.00275595	0.00386227
179252	chrLG1	3986501	3987000	98	intergenic	NA	NA	189.75	98	hypermethylation	5.02e-06	1.41e-05
179253	chrLG1	3995001	3995500	36	intergenic	NA	NA	24.0091	36	hypomethylation	0.0154426	0.0186656
179254	chrLG1	4014501	4015000	26	intergenic	NA	NA	14.7153	26	hypomethylation	0.0075924	0.00974434
179255	chrLG1	4020001	4020500	21	intergenic	NA	NA	11.6173	21	hypomethylation	0.0162122	0.0195196
179256	chrLG1	4020501	4021000	24	intergenic	NA	NA	11.6173	24	hypomethylation	0.00263377	0.00370353
179257	chrLG1	4037501	4038000	27	intergenic	NA	NA	13.1663	27	hypomethylation	0.00186826	0.00273664
179258	chrLG1	4039501	4040000	9	intergenic	NA	NA	34.852	9	hypermethylation	0.000102761	0.000204199
179259	chrLG1	4044001	4044500	38	intergenic	NA	NA	20.9112	38	hypomethylation	0.00124843	0.00189666
179260	chrLG1	4050501	4051000	61	intergenic	NA	NA	128.565	61	hypermethylation	1.08e-05	2.76e-05
179261	chrLG1	4075501	4076000	36	intergenic	NA	NA	90.6151	36	hypermethylation	4.65e-06	1.32e-05
179262	chrLG1	4083501	4084000	62	intergenic	NA	NA	129.34	62	hypermethylation	2.08e-05	4.92e-05
179263	chrLG1	4093501	4094000	54	intergenic	NA	NA	36.401	54	hypomethylation	0.00229749	0.003276
179264	chrLG1	4110001	4110500	59	intergenic	NA	NA	46.4693	59	hypomethylation	0.0164864	0.01984
179265	chrLG1	4118501	4119000	45	intergenic	NA	NA	31.754	45	hypomethylation	0.0118204	0.0146095
179266	chrLG1	4119501	4120000	41	intergenic	NA	NA	27.1071	41	hypomethylation	0.00745179	0.00958558
179267	chrLG1	4120001	4120500	42	intergenic	NA	NA	30.205	42	hypomethylation	0.0167778	0.0201322
179268	chrLG1	4124501	4125000	23	intergenic	NA	NA	8.51937	23	hypomethylation	0.000834919	0.00132536
179269	chrLG1	4125001	4125500	15	intergenic	NA	NA	0	15	hypomethylation	4.82e-07	1.82e-06
179270	chrLG1	4133501	4134000	60	intergenic	NA	NA	47.2438	60	hypomethylation	0.0172473	0.0206176
179271	chrLG1	4141001	4141500	54	intergenic	NA	NA	126.242	54	hypermethylation	6.24e-07	2.29e-06
179272	chrLG1	4142501	4143000	17	intergenic	NA	NA	3.09795	17	hypomethylation	6.02e-05	0.000126882
179273	chrLG1	4148001	4148500	46	intergenic	NA	NA	35.6265	46	hypomethylation	0.0239262	0.0279118
179274	chrLG1	4149501	4150000	52	intergenic	NA	NA	125.467	52	hypermethylation	2.46e-07	1.02e-06
179275	chrLG1	4150001	4150500	46	intergenic	NA	NA	106.105	46	hypermethylation	1.28e-05	3.23e-05
179276	chrLG1	4168001	4168500	48	intergenic	NA	NA	29.4306	48	hypomethylation	0.00106558	0.0016394
179277	chrLG1	4168501	4169000	58	intergenic	NA	NA	42.5969	58	hypomethylation	0.00661952	0.0086311
179278	chrLG1	4173001	4173500	13	intergenic	NA	NA	2.32347	13	hypomethylation	0.000860688	0.00136316
179279	chrLG1	4174501	4175000	36	intergenic	NA	NA	86.7427	36	hypermethylation	2.13e-05	5.02e-05
179280	chrLG1	4184001	4184500	16	intergenic	NA	NA	6.19591	16	hypomethylation	0.00704452	0.00912123
179281	chrLG1	4186001	4186500	9	intergenic	NA	NA	0	9	hypomethylation	0.000245094	0.000439049
179282	chrLG1	4192501	4193000	20	intergenic	NA	NA	10.0683	20	hypomethylation	0.00798014	0.0101929
179283	chrLG1	4197001	4197500	29	intergenic	NA	NA	13.9408	29	hypomethylation	0.00108392	0.00166301
179285	chrLG1	4203001	4203500	46	intergenic	NA	NA	26.3326	46	hypomethylation	0.000484191	0.000815453
179286	chrLG1	4216501	4217000	84	intergenic	NA	NA	167.289	84	hypermethylation	6.39e-06	1.74e-05
179287	chrLG1	4219001	4219500	28	intergenic	NA	NA	10.0683	28	hypomethylation	5.33e-05	0.000113506
179288	chrLG1	4221501	4222000	21	intergenic	NA	NA	8.51937	21	hypomethylation	0.002916	0.0040756
179289	chrLG1	4223501	4224000	40	intergenic	NA	NA	25.5581	40	hypomethylation	0.00470256	0.00627921
179290	chrLG1	4224001	4224500	91	intergenic	NA	NA	78.9978	91	hypomethylation	0.019361	0.0229755
179291	chrLG1	4225501	4226000	34	intergenic	NA	NA	20.9112	34	hypomethylation	0.0080226	0.0102329
179292	chrLG1	4226501	4227000	54	intergenic	NA	NA	116.173	54	hypermethylation	2.12e-05	5.01e-05
179293	chrLG1	4233501	4234000	8	intergenic	NA	NA	0	8	hypomethylation	0.000489894	0.000815453
179294	chrLG1	4240001	4240500	55	intergenic	NA	NA	41.8224	55	hypomethylation	0.0122369	0.0150669
179295	chrLG1	4241001	4241500	62	intergenic	NA	NA	147.927	62	hypermethylation	3.38e-08	1.83e-07
179296	chrLG1	4241501	4242000	70	intergenic	NA	NA	144.829	70	hypermethylation	7.46e-06	2.01e-05
179297	chrLG1	4251501	4252000	63	intergenic	NA	NA	52.6652	63	hypomethylation	0.0331679	0.0378028
179298	chrLG1	4252001	4252500	46	intergenic	NA	NA	31.754	46	hypomethylation	0.00719555	0.00930926
179299	chrLG1	4253001	4253500	54	intergenic	NA	NA	42.5969	54	hypomethylation	0.024267	0.0282437
179302	chrLG1	4263001	4263500	67	intergenic	NA	NA	167.289	67	hypermethylation	8.24e-10	7.71e-09
179303	chrLG1	4263501	4264000	50	intergenic	NA	NA	114.624	50	hypermethylation	4.09e-06	1.18e-05
179304	chrLG1	4265501	4266000	7	intergenic	NA	NA	0	7	hypomethylation	0.00195752	0.00282483
179305	chrLG1	4267501	4268000	46	intergenic	NA	NA	26.3326	46	hypomethylation	0.000484191	0.000815453
179306	chrLG1	4273001	4273500	64	intergenic	NA	NA	54.2142	64	hypomethylation	0.0354237	0.0402126
179307	chrLG1	4275001	4275500	40	intergenic	NA	NA	26.3326	40	hypomethylation	0.00682174	0.00885445
179308	chrLG1	4277501	4278000	50	intergenic	NA	NA	112.301	50	hypermethylation	9.34e-06	2.43e-05
179309	chrLG1	4278001	4278500	39	intergenic	NA	NA	112.301	39	hypermethylation	7.46e-09	5.1e-08
179310	chrLG1	4278501	4279000	79	intergenic	NA	NA	157.221	79	hypermethylation	1.57e-05	3.81e-05
179311	chrLG1	4282001	4282500	10	intergenic	NA	NA	1.54898	10	hypomethylation	0.00419502	0.00567797
179312	chrLG1	4282501	4283000	55	intergenic	NA	NA	41.0479	55	hypomethylation	0.00925976	0.0117053
179313	chrLG1	4283001	4283500	40	intergenic	NA	NA	27.1071	40	hypomethylation	0.00971613	0.0122174
179314	chrLG1	4284001	4284500	42	intergenic	NA	NA	17.0387	42	hypomethylation	5.19e-06	1.46e-05
179315	chrLG1	4284501	4285000	40	intergenic	NA	NA	24.7836	40	hypomethylation	0.00318016	0.00441528
179316	chrLG1	4285001	4285500	41	intergenic	NA	NA	26.3326	41	hypomethylation	0.00518158	0.00688697
179317	chrLG1	4285501	4286000	43	intergenic	NA	NA	24.0091	43	hypomethylation	0.000605301	0.00098764
179318	chrLG1	4289001	4289500	102	intergenic	NA	NA	198.269	102	hypermethylation	2.44e-06	7.51e-06
179319	chrLG1	4293001	4293500	56	intergenic	NA	NA	43.3713	56	hypomethylation	0.0168011	0.0201568
179320	chrLG1	4293501	4294000	24	intergenic	NA	NA	61.1846	24	hypermethylation	0.000150243	0.000284563
179321	chrLG1	4294001	4294500	27	intergenic	NA	NA	78.9978	27	hypermethylation	1.12e-06	3.8e-06
179322	chrLG1	4304001	4304500	72	intergenic	NA	NA	145.604	72	hypermethylation	1.49e-05	3.7e-05
179323	chrLG1	4316501	4317000	34	intergenic	NA	NA	23.2347	34	hypomethylation	0.0240955	0.0280912
179324	chrLG1	4322501	4323000	17	intergenic	NA	NA	3.87244	17	hypomethylation	0.00019426	0.000358917
179325	chrLG1	4323001	4323500	29	intergenic	NA	NA	0	29	hypomethylation	2.38e-13	6.13e-12
179326	chrLG1	4323501	4324000	17	intergenic	NA	NA	0	17	hypomethylation	3.03e-08	1.67e-07
179327	chrLG1	4332001	4332500	3	intergenic	NA	NA	29.4306	3	hypermethylation	1.05e-07	4.88e-07
179328	chrLG1	4339001	4339500	31	intergenic	NA	NA	14.7153	31	hypomethylation	0.000629585	0.00102326
179329	chrLG1	4343001	4343500	23	intergenic	NA	NA	12.3918	23	hypomethylation	0.00948508	0.0119565
179330	chrLG1	4346001	4346500	22	intergenic	NA	NA	5.42142	22	hypomethylation	4.3e-05	9.33e-05
179331	chrLG1	4346501	4347000	7	intergenic	NA	NA	0	7	hypomethylation	0.00195752	0.00282483
179333	chrLG1	4369501	4370000	31	intergenic	NA	NA	82.8703	31	hypermethylation	4.38e-06	1.25e-05
179334	chrLG1	4375001	4375500	55	intergenic	NA	NA	133.986	55	hypermethylation	1.04e-07	4.84e-07
179335	chrLG1	4389501	4390000	22	intergenic	NA	NA	1.54898	22	hypomethylation	3.76e-08	2.01e-07
179336	chrLG1	4390001	4390500	26	intergenic	NA	NA	0.774488	26	hypomethylation	7.72e-11	9.9e-10
179337	chrLG1	4392001	4392500	20	intergenic	NA	NA	3.09795	20	hypomethylation	6.27e-06	1.71e-05
179338	chrLG1	4393001	4393500	61	intergenic	NA	NA	127.791	61	hypermethylation	1.39e-05	3.46e-05
179339	chrLG1	4394501	4395000	95	intergenic	NA	NA	182.005	95	hypermethylation	1.16e-05	2.94e-05
179340	chrLG1	4398501	4399000	20	intergenic	NA	NA	56.5376	20	hypermethylation	5.77e-05	0.000122356
179341	chrLG1	4403501	4404000	3	intergenic	NA	NA	22.4602	3	hypermethylation	1.96e-05	4.67e-05
179342	chrLG1	4404501	4405000	83	intergenic	NA	NA	166.515	83	hypermethylation	4.45e-06	1.27e-05
179343	chrLG1	4405001	4405500	103	intergenic	NA	NA	196.72	103	hypermethylation	4.91e-06	1.39e-05
179344	chrLG1	4406501	4407000	28	intergenic	NA	NA	13.1663	28	hypomethylation	0.000876429	0.00138586
179345	chrLG1	4434501	4435000	35	intergenic	NA	NA	89.8406	35	hypermethylation	4.05e-06	1.17e-05
179346	chrLG1	4442501	4443000	7	intergenic	NA	NA	0	7	hypomethylation	0.00195752	0.00282483
179347	chrLG1	4443001	4443500	9	intergenic	NA	NA	0	9	hypomethylation	0.000245094	0.000439049
179348	chrLG1	4443501	4444000	8	intergenic	NA	NA	0	8	hypomethylation	0.000489894	0.000815453
179349	chrLG1	4449001	4449500	27	intergenic	NA	NA	12.3918	27	hypomethylation	0.00103178	0.00158928
179350	chrLG1	4449501	4450000	26	intergenic	NA	NA	10.8428	26	hypomethylation	0.000416456	0.000710598
179351	chrLG1	4484501	4485000	70	intergenic	NA	NA	151.025	70	hypermethylation	1.02e-06	3.49e-06
179352	chrLG1	4485001	4485500	79	intergenic	NA	NA	209.886	79	hypermethylation	2.55e-13	6.53e-12
179353	chrLG1	4485501	4486000	39	intergenic	NA	NA	103.781	39	hypermethylation	2.13e-07	9e-07
179354	chrLG1	4493501	4494000	19	intergenic	NA	NA	6.9704	19	hypomethylation	0.00167444	0.00247186
179355	chrLG1	4494001	4494500	33	intergenic	NA	NA	18.5877	33	hypomethylation	0.00299352	0.00417236
179356	chrLG1	4498501	4499000	6	intergenic	NA	NA	31.754	6	hypermethylation	9.48e-06	2.46e-05
179357	chrLG1	4504501	4505000	21	intergenic	NA	NA	71.2529	21	hypermethylation	8.16e-08	3.91e-07
179358	chrLG1	4505001	4505500	30	intergenic	NA	NA	72.8019	30	hypermethylation	7.72e-05	0.000157022
179359	chrLG1	4508501	4509000	56	intergenic	NA	NA	36.401	56	hypomethylation	0.00103332	0.00159138
179360	chrLG1	4510501	4511000	51	intergenic	NA	NA	34.852	51	hypomethylation	0.00327347	0.00453033
179361	chrLG1	4523001	4523500	94	intergenic	NA	NA	72.8019	94	hypomethylation	0.00162981	0.00241155
179362	chrLG1	4523501	4524000	57	intergenic	NA	NA	44.1458	57	hypomethylation	0.0142919	0.0173525
179363	chrLG1	4530001	4530500	77	intergenic	NA	NA	68.9295	77	hypomethylation	0.0491245	0.0546096
179364	chrLG1	4536001	4536500	8	intergenic	NA	NA	0	8	hypomethylation	0.000489894	0.000815453
179365	chrLG1	4536501	4537000	8	intergenic	NA	NA	0	8	hypomethylation	0.000489894	0.000815453
179366	chrLG1	4538501	4539000	58	intergenic	NA	NA	135.535	58	hypermethylation	2.96e-07	1.19e-06
179367	chrLG1	4539001	4539500	111	intergenic	NA	NA	261.003	111	hypermethylation	7.57e-13	1.71e-11
179368	chrLG1	4539501	4540000	69	intergenic	NA	NA	167.289	69	hypermethylation	2.92e-09	2.28e-08
179369	chrLG1	4541501	4542000	27	intergenic	NA	NA	17.0387	27	hypomethylation	0.0206052	0.0243232
179370	chrLG1	4546501	4547000	77	intergenic	NA	NA	66.606	77	hypomethylation	0.0281021	0.0323881
179371	chrLG1	4547001	4547500	46	intergenic	NA	NA	29.4306	46	hypomethylation	0.00250468	0.00354247
179372	chrLG1	4551001	4551500	40	intergenic	NA	NA	26.3326	40	hypomethylation	0.00682174	0.00885445
179373	chrLG1	4551501	4552000	75	intergenic	NA	NA	44.9203	75	hypomethylation	2.02e-05	4.78e-05
179374	chrLG1	4570001	4570500	42	intergenic	NA	NA	17.8132	42	hypomethylation	1.02e-05	2.64e-05
179375	chrLG1	4570501	4571000	76	intergenic	NA	NA	67.3805	76	hypomethylation	0.0468452	0.0522368
179376	chrLG1	4574001	4574500	49	intergenic	NA	NA	120.046	49	hypermethylation	3.64e-07	1.43e-06
179377	chrLG1	4576001	4576500	89	intergenic	NA	NA	182.005	89	hypermethylation	8.79e-07	3.09e-06
179378	chrLG1	4588501	4589000	70	intergenic	NA	NA	154.123	70	hypermethylation	3.61e-07	1.43e-06
179379	chrLG1	4589001	4589500	93	intergenic	NA	NA	200.592	93	hypermethylation	2.27e-08	1.31e-07
179380	chrLG1	4593501	4594000	178	intergenic	NA	NA	320.638	178	hypermethylation	2.64e-07	1.08e-06
179381	chrLG1	4594501	4595000	120	intergenic	NA	NA	221.504	120	hypermethylation	6.86e-06	1.86e-05
179382	chrLG1	4599001	4599500	59	intergenic	NA	NA	130.114	59	hypermethylation	3.22e-06	9.6e-06
179383	chrLG1	4600501	4601000	57	intergenic	NA	NA	32.5285	57	hypomethylation	7.4e-05	0.000151057
179384	chrLG1	4613501	4614000	37	intergenic	NA	NA	20.1367	37	hypomethylation	0.00107689	0.00165456
179385	chrLG1	4628501	4629000	24	intergenic	NA	NA	13.9408	24	hypomethylation	0.0127768	0.0156727
179386	chrLG1	4633001	4633500	11	intergenic	NA	NA	0	11	hypomethylation	3.07e-05	6.89e-05
179387	chrLG1	4633501	4634000	12	intergenic	NA	NA	0	12	hypomethylation	1.54e-05	3.75e-05
179388	chrLG1	4634001	4634500	15	intergenic	NA	NA	1.54898	15	hypomethylation	1.96e-05	4.67e-05
179389	chrLG1	4637001	4637500	61	intergenic	NA	NA	139.408	61	hypermethylation	3.45e-07	1.37e-06
179390	chrLG1	4637501	4638000	48	intergenic	NA	NA	120.82	48	hypermethylation	1.75e-07	7.56e-07
179391	chrLG1	4640501	4641000	58	intergenic	NA	NA	122.369	58	hypermethylation	2.12e-05	4.99e-05
179392	chrLG1	4642501	4643000	95	intergenic	NA	NA	201.367	95	hypermethylation	4.8e-08	2.48e-07
179393	chrLG1	4664001	4664500	96	intergenic	NA	NA	201.367	96	hypermethylation	6.63e-08	3.26e-07
179394	chrLG1	4674501	4675000	158	intergenic	NA	NA	333.804	158	hypermethylation	2.57e-12	5.04e-11
179395	chrLG1	4675001	4675500	272	intergenic	NA	NA	525.878	272	hypermethylation	5.49e-14	1.66e-12
179396	chrLG1	4675501	4676000	130	intergenic	NA	NA	240.866	130	hypermethylation	2.42e-06	7.46e-06
179397	chrLG1	4683501	4684000	90	intergenic	NA	NA	185.103	90	hypermethylation	4.66e-07	1.78e-06
179398	chrLG1	4684001	4684500	139	intergenic	NA	NA	259.454	139	hypermethylation	5.25e-07	1.96e-06
179399	chrLG1	4684501	4685000	143	intergenic	NA	NA	296.629	143	hypermethylation	1.36e-10	1.63e-09
179400	chrLG1	4685001	4685500	112	intergenic	NA	NA	291.208	112	hypermethylation	1.66e-17	1.1e-15
179401	chrLG1	4685501	4686000	114	intergenic	NA	NA	239.317	114	hypermethylation	3.5e-09	2.65e-08
179402	chrLG1	4688501	4689000	14	intergenic	NA	NA	43.3713	14	hypermethylation	0.000124158	0.000238583
179403	chrLG1	4704001	4704500	112	intergenic	NA	NA	223.053	112	hypermethylation	1.86e-07	7.95e-07
179404	chrLG1	4704501	4705000	85	intergenic	NA	NA	198.269	85	hypermethylation	6.57e-10	6.33e-09
179405	chrLG1	4712501	4713000	77	intergenic	NA	NA	165.741	77	hypermethylation	4.46e-07	1.72e-06
179406	chrLG1	4713001	4713500	93	intergenic	NA	NA	208.337	93	hypermethylation	1.73e-09	1.46e-08
179407	chrLG1	4714001	4714500	35	intergenic	NA	NA	12.3918	35	hypomethylation	6.68e-06	1.81e-05
179408	chrLG1	4728501	4729000	22	intergenic	NA	NA	12.3918	22	hypomethylation	0.0133924	0.016358
179409	chrLG1	4745001	4745500	77	intergenic	NA	NA	157.996	77	hypermethylation	5.1e-06	1.43e-05
179410	chrLG1	4745501	4746000	78	intergenic	NA	NA	154.898	78	hypermethylation	1.38e-05	3.44e-05
179411	chrLG1	4751001	4751500	27	intergenic	NA	NA	7.74488	27	hypomethylation	2.44e-05	5.68e-05
179412	chrLG1	4751501	4752000	18	intergenic	NA	NA	1.54898	18	hypomethylation	1.65e-06	5.34e-06
179413	chrLG1	4754001	4754500	55	intergenic	NA	NA	25.5581	55	hypomethylation	3.34e-06	9.92e-06
179414	chrLG1	4754501	4755000	40	intergenic	NA	NA	10.8428	40	hypomethylation	4.01e-08	2.12e-07
179415	chrLG1	4755001	4755500	39	intergenic	NA	NA	23.2347	39	hypomethylation	0.00186615	0.00273474
179416	chrLG1	4755501	4756000	41	intergenic	NA	NA	20.9112	41	hypomethylation	0.000230667	0.000420524
179417	chrLG1	4756001	4756500	37	intergenic	NA	NA	26.3326	37	hypomethylation	0.0249375	0.0289725
179418	chrLG1	4759001	4759500	40	intergenic	NA	NA	17.0387	40	hypomethylation	2.62e-05	6.04e-05
179419	chrLG1	4759501	4760000	48	intergenic	NA	NA	35.6265	48	hypomethylation	0.0120949	0.0149009
179420	chrLG1	4765501	4766000	83	intergenic	NA	NA	164.192	83	hypermethylation	8.81e-06	2.31e-05
179421	chrLG1	4772001	4772500	34	intergenic	NA	NA	22.4602	34	hypomethylation	0.0170658	0.0204146
179422	chrLG1	4775501	4776000	97	intergenic	NA	NA	216.857	97	hypermethylation	8.29e-10	7.75e-09
179423	chrLG1	4776001	4776500	41	intergenic	NA	NA	99.1345	41	hypermethylation	3.45e-06	1.02e-05
179424	chrLG1	4776501	4777000	39	intergenic	NA	NA	106.105	39	hypermethylation	1.11e-07	5.1e-07
179425	chrLG1	4781001	4781500	61	intergenic	NA	NA	128.565	61	hypermethylation	1.08e-05	2.76e-05
179426	chrLG1	4785001	4785500	5	intergenic	NA	NA	24.0091	5	hypermethylation	0.00019356	0.000358275
179427	chrLG1	4785501	4786000	19	intergenic	NA	NA	55.7632	19	hypermethylation	4.8e-05	0.000103456
179428	chrLG1	4794001	4794500	33	intergenic	NA	NA	82.8703	33	hypermethylation	1.74e-05	4.18e-05
179429	chrLG1	4803001	4803500	49	intergenic	NA	NA	128.565	49	hypermethylation	1.23e-08	7.79e-08
179430	chrLG1	4803501	4804000	10	intergenic	NA	NA	54.9887	10	hypermethylation	2.08e-09	1.7e-08
179431	chrLG1	4818501	4819000	105	intergenic	NA	NA	198.269	105	hypermethylation	7.14e-06	1.93e-05
179432	chrLG1	4822001	4822500	24	intergenic	NA	NA	10.8428	24	hypomethylation	0.00142124	0.0021319
179433	chrLG1	4830001	4830500	9	intergenic	NA	NA	0	9	hypomethylation	0.000245094	0.000439049
179434	chrLG1	4836001	4836500	22	intergenic	NA	NA	11.6173	22	hypomethylation	0.00801499	0.0102291
179435	chrLG1	4839501	4840000	18	intergenic	NA	NA	4.64693	18	hypomethylation	0.000327558	0.00056989
179436	chrLG1	4841501	4842000	26	intergenic	NA	NA	65.057	26	hypermethylation	0.000120977	0.000235795
179437	chrLG1	4842001	4842500	39	intergenic	NA	NA	107.654	39	hypermethylation	5.71e-08	2.9e-07
179438	chrLG1	4842501	4843000	85	intergenic	NA	NA	183.554	85	hypermethylation	7.79e-08	3.76e-07
179439	chrLG1	4844501	4845000	31	intergenic	NA	NA	20.9112	31	hypomethylation	0.0247167	0.0287242
179440	chrLG1	4845001	4845500	29	intergenic	NA	NA	3.87244	29	hypomethylation	1.42e-08	8.82e-08
179441	chrLG1	4852001	4852500	14	intergenic	NA	NA	41.8224	14	hypermethylation	0.000263136	0.000469483
179442	chrLG1	4864501	4865000	12	intergenic	NA	NA	53.4397	12	hypermethylation	8.93e-08	4.24e-07
179443	chrLG1	4865001	4865500	17	intergenic	NA	NA	75.8999	17	hypermethylation	1.42e-10	1.69e-09
179444	chrLG1	4873001	4873500	14	intergenic	NA	NA	3.09795	14	hypomethylation	0.0015534	0.00230558
179445	chrLG1	4878501	4879000	28	intergenic	NA	NA	17.0387	28	hypomethylation	0.0112675	0.0140167
179446	chrLG1	4879001	4879500	51	intergenic	NA	NA	37.1754	51	hypomethylation	0.00857958	0.0109045
179447	chrLG1	4880501	4881000	14	intergenic	NA	NA	3.87244	14	hypomethylation	0.00409952	0.00556629
179448	chrLG1	4881001	4881500	24	intergenic	NA	NA	12.3918	24	hypomethylation	0.00465245	0.00622041
179449	chrLG1	4881501	4882000	11	intergenic	NA	NA	38.7244	11	hypermethylation	0.000104092	0.000206673
179450	chrLG1	4882001	4882500	37	intergenic	NA	NA	85.9682	37	hypermethylation	6.4e-05	0.000133022
179451	chrLG1	4901501	4902000	39	intergenic	NA	NA	27.1071	39	hypomethylation	0.0126033	0.0154931
179452	chrLG1	4931501	4932000	8	intergenic	NA	NA	31.754	8	hypermethylation	0.000273429	0.000486175
179453	chrLG1	4932501	4933000	23	intergenic	NA	NA	63.508	23	hypermethylation	2.07e-05	4.89e-05
179454	chrLG1	4933001	4933500	30	intergenic	NA	NA	81.3213	30	hypermethylation	3.19e-06	9.51e-06
179455	chrLG1	4934501	4935000	10	intergenic	NA	NA	36.401	10	hypermethylation	9.05e-05	0.000181609
179456	chrLG1	4937501	4938000	22	intergenic	NA	NA	10.8428	22	hypomethylation	0.00457933	0.00613943
179458	chrLG1	4955001	4955500	31	intergenic	NA	NA	16.2643	31	hypomethylation	0.00189009	0.00276582
179459	chrLG1	4963001	4963500	36	intergenic	NA	NA	15.4898	36	hypomethylation	7.78e-05	0.00015797
179460	chrLG1	4969501	4970000	28	intergenic	NA	NA	72.8019	28	hypermethylation	3.18e-05	7.12e-05
179461	chrLG1	4971501	4972000	11	intergenic	NA	NA	0.774488	11	hypomethylation	0.000276113	0.0004895
179462	chrLG1	4980501	4981000	29	intergenic	NA	NA	14.7153	29	hypomethylation	0.00189761	0.00276936
179463	chrLG1	4981001	4981500	32	intergenic	NA	NA	21.6857	32	hypomethylation	0.026795	0.0309944
179464	chrLG1	4981501	4982000	21	intergenic	NA	NA	10.0683	21	hypomethylation	0.00545034	0.00720365
179465	chrLG1	4985001	4985500	13	intergenic	NA	NA	44.9203	13	hypermethylation	3.03e-05	6.89e-05
179466	chrLG1	4985501	4986000	15	intergenic	NA	NA	45.6948	15	hypermethylation	0.000188488	0.000349906
179467	chrLG1	4986001	4986500	36	intergenic	NA	NA	21.6857	36	hypomethylation	0.00495282	0.00660228
179468	chrLG1	4989001	4989500	6	intergenic	NA	NA	30.205	6	hypermethylation	2.54e-05	5.88e-05
179469	chrLG1	4989501	4990000	10	intergenic	NA	NA	42.5969	10	hypermethylation	2.71e-06	8.24e-06
179470	chrLG1	4993501	4994000	27	intergenic	NA	NA	76.6743	27	hypermethylation	3.19e-06	9.51e-06
179471	chrLG1	4994001	4994500	96	intergenic	NA	NA	246.287	96	hypermethylation	9.45e-15	3.41e-13
179472	chrLG1	5003001	5003500	15	intergenic	NA	NA	2.32347	15	hypomethylation	8.88e-05	0.000178696
179473	chrLG1	5003501	5004000	22	intergenic	NA	NA	10.0683	22	hypomethylation	0.00248597	0.00352045
179474	chrLG1	5004501	5005000	52	intergenic	NA	NA	116.948	52	hypermethylation	5.57e-06	1.55e-05
179475	chrLG1	5007501	5008000	133	intergenic	NA	NA	270.296	133	hypermethylation	2.92e-09	2.28e-08
179476	chrLG1	5012501	5013000	36	intergenic	NA	NA	86.7427	36	hypermethylation	2.13e-05	5.02e-05
179477	chrLG1	5014501	5015000	75	intergenic	NA	NA	157.996	75	hypermethylation	1.55e-06	5.07e-06
179478	chrLG1	5018001	5018500	46	intergenic	NA	NA	29.4306	46	hypomethylation	0.00250468	0.00354247
179479	chrLG1	5035001	5035500	12	intergenic	NA	NA	0	12	hypomethylation	1.54e-05	3.75e-05
179480	chrLG1	5035501	5036000	23	intergenic	NA	NA	0	23	hypomethylation	1.2e-10	1.45e-09
179481	chrLG1	5036001	5036500	11	intergenic	NA	NA	0	11	hypomethylation	3.07e-05	6.89e-05
179482	chrLG1	5042501	5043000	38	intergenic	NA	NA	22.4602	38	hypomethylation	0.00304544	0.00424059
179483	chrLG1	5043001	5043500	52	intergenic	NA	NA	39.4989	52	hypomethylation	0.0161479	0.0194774
179484	chrLG1	5044001	5044500	10	intergenic	NA	NA	0	10	hypomethylation	0.000122627	0.000235795
179485	chrLG1	5053501	5054000	29	intergenic	NA	NA	18.5877	29	hypomethylation	0.0188506	0.0224271
179486	chrLG1	5070001	5070500	25	intergenic	NA	NA	63.508	25	hypermethylation	9.13e-05	0.000183144
179487	chrLG1	5070501	5071000	65	intergenic	NA	NA	154.123	65	hypermethylation	2.56e-08	1.45e-07
179488	chrLG1	5071001	5071500	83	intergenic	NA	NA	178.907	83	hypermethylation	9.12e-08	4.32e-07
179489	chrLG1	5109501	5110000	30	intergenic	NA	NA	18.5877	30	hypomethylation	0.0140925	0.0171256
179490	chrLG1	5111501	5112000	15	intergenic	NA	NA	5.42142	15	hypomethylation	0.00525564	0.00696756
179491	chrLG1	5114501	5115000	7	intergenic	NA	NA	0	7	hypomethylation	0.00195752	0.00282483
179492	chrLG1	5117001	5117500	23	intergenic	NA	NA	5.42142	23	hypomethylation	2.58e-05	5.95e-05
179493	chrLG1	5118501	5119000	12	intergenic	NA	NA	1.54898	12	hypomethylation	0.000732495	0.00117706
179494	chrLG1	5132001	5132500	15	intergenic	NA	NA	0.774488	15	hypomethylation	5.78e-06	1.59e-05
179495	chrLG1	5132501	5133000	23	intergenic	NA	NA	4.64693	23	hypomethylation	8.53e-06	2.24e-05
179496	chrLG1	5149501	5150000	14	intergenic	NA	NA	2.32347	14	hypomethylation	0.000491667	0.00081753
179497	chrLG1	5151001	5151500	47	intergenic	NA	NA	108.428	47	hypermethylation	8.18e-06	2.16e-05
179498	chrLG1	5164001	5164500	44	intergenic	NA	NA	31.754	44	hypomethylation	0.0150429	0.0182135
179499	chrLG1	5164501	5165000	14	intergenic	NA	NA	0	14	hypomethylation	1.93e-06	6.09e-06
179500	chrLG1	5169001	5169500	83	intergenic	NA	NA	163.417	83	hypermethylation	1.1e-05	2.82e-05
179501	chrLG1	5170001	5170500	53	intergenic	NA	NA	128.565	53	hypermethylation	1.74e-07	7.53e-07
179502	chrLG1	5180001	5180500	34	intergenic	NA	NA	20.1367	34	hypomethylation	0.00531213	0.00703772
179503	chrLG1	5192501	5193000	24	intergenic	NA	NA	71.2529	24	hypermethylation	1.77e-06	5.68e-06
179504	chrLG1	5194501	5195000	3	intergenic	NA	NA	24.0091	3	hypermethylation	6.27e-06	1.71e-05
179505	chrLG1	5198501	5199000	22	intergenic	NA	NA	69.704	22	hypermethylation	6.39e-07	2.34e-06
179506	chrLG1	5202501	5203000	116	intergenic	NA	NA	232.347	116	hypermethylation	7.19e-08	3.5e-07
179507	chrLG1	5203501	5204000	119	intergenic	NA	NA	232.347	119	hypermethylation	2.25e-07	9.44e-07
179508	chrLG1	5208001	5208500	113	intergenic	NA	NA	223.827	113	hypermethylation	2.64e-07	1.08e-06
179509	chrLG1	5208501	5209000	116	intergenic	NA	NA	241.64	116	hypermethylation	4.43e-09	3.23e-08
179510	chrLG1	5210001	5210500	128	intergenic	NA	NA	253.258	128	hypermethylation	5.22e-08	2.68e-07
179511	chrLG1	5221001	5221500	111	intergenic	NA	NA	212.984	111	hypermethylation	2.34e-06	7.22e-06
179512	chrLG1	5226501	5227000	51	intergenic	NA	NA	32.5285	51	hypomethylation	0.00110077	0.00168819
179514	chrLG1	5237001	5237500	32	intergenic	NA	NA	84.4192	32	hypermethylation	3.68e-06	1.08e-05
179515	chrLG1	5243501	5244000	20	intergenic	NA	NA	55.7632	20	hypermethylation	8.17e-05	0.00016544
179516	chrLG1	5248001	5248500	21	intergenic	NA	NA	7.74488	21	hypomethylation	0.00146635	0.00219097
179517	chrLG1	5263001	5263500	36	intergenic	NA	NA	14.7153	36	hypomethylation	4e-05	8.78e-05
179518	chrLG1	5267501	5268000	74	intergenic	NA	NA	56.5376	74	hypomethylation	0.00478637	0.00638526
179519	chrLG1	5270001	5270500	31	intergenic	NA	NA	19.3622	31	hypomethylation	0.0116704	0.0144539
179520	chrLG1	5270501	5271000	62	intergenic	NA	NA	39.4989	62	hypomethylation	0.000385856	0.000663528
179521	chrLG1	5277501	5278000	17	intergenic	NA	NA	6.9704	17	hypomethylation	0.00603095	0.00791811
179522	chrLG1	5281501	5282000	26	intergenic	NA	NA	13.9408	26	hypomethylation	0.00461741	0.0061782
179523	chrLG1	5282501	5283000	25	intergenic	NA	NA	81.3213	25	hypermethylation	6.66e-08	3.28e-07
179524	chrLG1	5283001	5283500	29	intergenic	NA	NA	93.7131	29	hypermethylation	6.08e-09	4.26e-08
179525	chrLG1	5290001	5290500	40	intergenic	NA	NA	95.2621	40	hypermethylation	1e-05	2.59e-05
179526	chrLG1	5290501	5291000	28	intergenic	NA	NA	69.704	28	hypermethylation	0.000110175	0.00021756
179527	chrLG1	5291001	5291500	55	intergenic	NA	NA	122.369	55	hypermethylation	5.29e-06	1.48e-05
179528	chrLG1	5313001	5313500	51	intergenic	NA	NA	109.203	51	hypermethylation	5.42e-05	0.00011548
179529	chrLG1	5315001	5315500	19	intergenic	NA	NA	6.19591	19	hypomethylation	0.000761073	0.00121878
179530	chrLG1	5324001	5324500	44	intergenic	NA	NA	22.4602	44	hypomethylation	0.000115215	0.000226198
179531	chrLG1	5333001	5333500	41	intergenic	NA	NA	30.205	41	hypomethylation	0.0268981	0.0311014
179532	chrLG1	5339001	5339500	19	intergenic	NA	NA	3.09795	19	hypomethylation	1.11e-05	2.83e-05
179533	chrLG1	5341001	5341500	71	intergenic	NA	NA	168.064	71	hypermethylation	7.39e-09	5.06e-08
179534	chrLG1	5343001	5343500	8	intergenic	NA	NA	0	8	hypomethylation	0.000489894	0.000815453
179535	chrLG1	5353501	5354000	40	intergenic	NA	NA	89.0662	40	hypermethylation	9.63e-05	0.00019251
179536	chrLG1	5355501	5356000	130	intergenic	NA	NA	238.542	130	hypermethylation	3.58e-06	1.05e-05
179537	chrLG1	5356001	5356500	170	intergenic	NA	NA	312.893	170	hypermethylation	1.06e-07	4.9e-07
179538	chrLG1	5356501	5357000	168	intergenic	NA	NA	306.697	168	hypermethylation	3e-07	1.21e-06
179539	chrLG1	5360501	5361000	11	intergenic	NA	NA	1.54898	11	hypomethylation	0.00131833	0.00198961
179540	chrLG1	5361001	5361500	8	intergenic	NA	NA	0	8	hypomethylation	0.000489894	0.000815453
179541	chrLG1	5379001	5379500	34	intergenic	NA	NA	22.4602	34	hypomethylation	0.0170658	0.0204146
179542	chrLG1	5380001	5380500	58	intergenic	NA	NA	122.369	58	hypermethylation	2.12e-05	4.99e-05
179543	chrLG1	5382001	5382500	62	intergenic	NA	NA	140.182	62	hypermethylation	5.58e-07	2.07e-06
179544	chrLG1	5382501	5383000	79	intergenic	NA	NA	168.064	79	hypermethylation	5.73e-07	2.12e-06
179545	chrLG1	5383001	5383500	51	intergenic	NA	NA	117.722	51	hypermethylation	2.9e-06	8.75e-06
179546	chrLG1	5390001	5390500	34	intergenic	NA	NA	14.7153	34	hypomethylation	0.000134215	0.000256685
179547	chrLG1	5400001	5400500	24	intergenic	NA	NA	1.54898	24	hypomethylation	5.55e-09	3.93e-08
179548	chrLG1	5400501	5401000	17	intergenic	NA	NA	0.774488	17	hypomethylation	4.24e-07	1.64e-06
179549	chrLG1	5402501	5403000	33	intergenic	NA	NA	13.9408	33	hypomethylation	0.000104092	0.000206673
179550	chrLG1	5403501	5404000	38	intergenic	NA	NA	89.0662	38	hypermethylation	3.03e-05	6.89e-05
179551	chrLG1	5408501	5409000	53	intergenic	NA	NA	41.8224	53	hypomethylation	0.0231877	0.0271035
179552	chrLG1	5411001	5411500	87	intergenic	NA	NA	188.975	87	hypermethylation	4.73e-08	2.45e-07
179553	chrLG1	5422001	5422500	37	intergenic	NA	NA	16.2643	37	hypomethylation	6.7e-05	0.000138351
179554	chrLG1	5435001	5435500	17	intergenic	NA	NA	5.42142	17	hypomethylation	0.0013304	0.00200224
179555	chrLG1	5439001	5439500	103	intergenic	NA	NA	199.044	103	hypermethylation	2.59e-06	7.92e-06
179556	chrLG1	5445501	5446000	14	intergenic	NA	NA	4.64693	14	hypomethylation	0.00939996	0.0118603
179557	chrLG1	5446001	5446500	29	intergenic	NA	NA	10.8428	29	hypomethylation	7.5e-05	0.000152923
179558	chrLG1	5446501	5447000	12	intergenic	NA	NA	3.09795	12	hypomethylation	0.00722652	0.0093324
179559	chrLG1	5447501	5448000	19	intergenic	NA	NA	59.6356	19	hypermethylation	7.77e-06	2.06e-05
179560	chrLG1	5448001	5448500	28	intergenic	NA	NA	69.704	28	hypermethylation	0.000110175	0.00021756
179561	chrLG1	5448501	5449000	43	intergenic	NA	NA	109.203	43	hypermethylation	3.25e-07	1.3e-06
179562	chrLG1	5453501	5454000	22	intergenic	NA	NA	66.606	22	hypermethylation	2.85e-06	8.64e-06
179563	chrLG1	5454001	5454500	42	intergenic	NA	NA	139.408	42	hypermethylation	5.69e-13	1.33e-11
179564	chrLG1	5454501	5455000	48	intergenic	NA	NA	138.633	48	hypermethylation	1.41e-10	1.68e-09
179565	chrLG1	5455001	5455500	43	intergenic	NA	NA	138.633	43	hypermethylation	1.53e-12	3.19e-11
179566	chrLG1	5455501	5456000	44	intergenic	NA	NA	155.672	44	hypermethylation	1.14e-15	5.12e-14
179567	chrLG1	5456001	5456500	57	intergenic	NA	NA	150.251	57	hypermethylation	6.34e-10	6.14e-09
179568	chrLG1	5468001	5468500	114	intergenic	NA	NA	227.7	114	hypermethylation	1.16e-07	5.3e-07
179569	chrLG1	5468501	5469000	116	intergenic	NA	NA	219.955	116	hypermethylation	2.27e-06	7.02e-06
179570	chrLG1	5472001	5472500	54	intergenic	NA	NA	39.4989	54	hypomethylation	0.00821044	0.0104503
179571	chrLG1	5472501	5473000	26	intergenic	NA	NA	13.9408	26	hypomethylation	0.00461741	0.0061782
179572	chrLG1	5475001	5475500	68	intergenic	NA	NA	143.28	68	hypermethylation	6.4e-06	1.74e-05
179573	chrLG1	5478501	5479000	49	intergenic	NA	NA	28.6561	49	hypomethylation	0.000522827	0.000864699
179574	chrLG1	5479001	5479500	46	intergenic	NA	NA	22.4602	46	hypomethylation	3.97e-05	8.71e-05
179575	chrLG1	5484001	5484500	44	intergenic	NA	NA	21.6857	44	hypomethylation	6.72e-05	0.000138573
179576	chrLG1	5485001	5485500	39	intergenic	NA	NA	89.8406	39	hypermethylation	5.01e-05	0.000107185
179577	chrLG1	5486001	5486500	24	intergenic	NA	NA	65.8315	24	hypermethylation	2.07e-05	4.9e-05
179578	chrLG1	5488001	5488500	44	intergenic	NA	NA	31.754	44	hypomethylation	0.0150429	0.0182135
179579	chrLG1	5490001	5490500	34	intergenic	NA	NA	17.0387	34	hypomethylation	0.000783107	0.00125115
179580	chrLG1	5494001	5494500	57	intergenic	NA	NA	118.497	57	hypermethylation	5.26e-05	0.000112289
179581	chrLG1	5494501	5495000	35	intergenic	NA	NA	86.7427	35	hypermethylation	1.39e-05	3.47e-05
179582	chrLG1	5497501	5498000	61	intergenic	NA	NA	127.791	61	hypermethylation	1.39e-05	3.46e-05
179583	chrLG1	5506501	5507000	15	intergenic	NA	NA	0.774488	15	hypomethylation	5.78e-06	1.59e-05
179584	chrLG1	5519001	5519500	22	intergenic	NA	NA	12.3918	22	hypomethylation	0.0133924	0.016358
179585	chrLG1	5519501	5520000	16	intergenic	NA	NA	4.64693	16	hypomethylation	0.00144222	0.00215868
179586	chrLG1	5526501	5527000	47	intergenic	NA	NA	110.752	47	hypermethylation	3.51e-06	1.04e-05
179587	chrLG1	5527001	5527500	55	intergenic	NA	NA	140.957	55	hypermethylation	6.9e-09	4.76e-08
179588	chrLG1	5530001	5530500	50	intergenic	NA	NA	112.301	50	hypermethylation	9.34e-06	2.43e-05
179589	chrLG1	5539001	5539500	25	intergenic	NA	NA	63.508	25	hypermethylation	9.13e-05	0.000183144
179590	chrLG1	5541001	5541500	65	intergenic	NA	NA	47.2438	65	hypomethylation	0.00304185	0.00423688
179591	chrLG1	5542001	5542500	22	intergenic	NA	NA	77.4488	22	hypermethylation	1.88e-08	1.12e-07
179592	chrLG1	5543001	5543500	32	intergenic	NA	NA	9.29386	32	hypomethylation	2.1e-06	6.54e-06
179593	chrLG1	5547501	5548000	133	intergenic	NA	NA	254.807	133	hypermethylation	2.28e-07	9.56e-07
179594	chrLG1	5561001	5561500	21	intergenic	NA	NA	0	21	hypomethylation	9.53e-10	8.69e-09
179595	chrLG1	5561501	5562000	20	intergenic	NA	NA	4.64693	20	hypomethylation	7.06e-05	0.000144546
179596	chrLG1	5563501	5564000	46	intergenic	NA	NA	106.105	46	hypermethylation	1.28e-05	3.23e-05
179597	chrLG1	5576501	5577000	20	intergenic	NA	NA	61.1846	20	hypermethylation	6.63e-06	1.81e-05
179598	chrLG1	5583001	5583500	34	intergenic	NA	NA	85.1937	34	hypermethylation	1.07e-05	2.74e-05
179599	chrLG1	5583501	5584000	39	intergenic	NA	NA	93.7131	39	hypermethylation	1.19e-05	3.02e-05
179600	chrLG1	5590501	5591000	26	intergenic	NA	NA	69.704	26	hypermethylation	2.82e-05	6.46e-05
179601	chrLG1	5592001	5592500	62	intergenic	NA	NA	50.3417	62	hypomethylation	0.0204289	0.0241355
179602	chrLG1	5592501	5593000	67	intergenic	NA	NA	52.6652	67	hypomethylation	0.0105276	0.0131858
179603	chrLG1	5597001	5597500	19	intergenic	NA	NA	6.9704	19	hypomethylation	0.00167444	0.00247186
179604	chrLG1	5598001	5598500	4	intergenic	NA	NA	27.1071	4	hypermethylation	8.53e-06	2.24e-05
179605	chrLG1	5598501	5599000	3	intergenic	NA	NA	18.5877	3	hypermethylation	0.000313464	0.000548789
179606	chrLG1	5599001	5599500	7	intergenic	NA	NA	0	7	hypomethylation	0.00195752	0.00282483
179607	chrLG1	5599501	5600000	10	intergenic	NA	NA	0	10	hypomethylation	0.000122627	0.000235795
179608	chrLG1	5602001	5602500	15	intergenic	NA	NA	0.774488	15	hypomethylation	5.78e-06	1.59e-05
179609	chrLG1	5608001	5608500	5	intergenic	NA	NA	27.1071	5	hypermethylation	2.58e-05	5.95e-05
179610	chrLG1	5631001	5631500	69	intergenic	NA	NA	60.4101	69	hypomethylation	0.0436177	0.0488067
179611	chrLG1	5635001	5635500	24	intergenic	NA	NA	9.29386	24	hypomethylation	0.000351377	0.000607771
179612	chrLG1	5636001	5636500	6	intergenic	NA	NA	27.8816	6	hypermethylation	0.000107819	0.000213119
179613	chrLG1	5636501	5637000	3	intergenic	NA	NA	30.205	3	hypermethylation	5.81e-08	2.94e-07
179614	chrLG1	5637001	5637500	15	intergenic	NA	NA	2.32347	15	hypomethylation	8.88e-05	0.000178696
179615	chrLG1	5637501	5638000	17	intergenic	NA	NA	4.64693	17	hypomethylation	0.000540282	0.00088915
179616	chrLG1	5639001	5639500	58	intergenic	NA	NA	125.467	58	hypermethylation	7.64e-06	2.04e-05
179617	chrLG1	5639501	5640000	92	intergenic	NA	NA	183.554	92	hypermethylation	1.84e-06	5.9e-06
179618	chrLG1	5653001	5653500	18	intergenic	NA	NA	4.64693	18	hypomethylation	0.000327558	0.00056989
179619	chrLG1	5658501	5659000	28	intergenic	NA	NA	4.64693	28	hypomethylation	1.04e-07	4.84e-07
179620	chrLG1	5674501	5675000	35	intergenic	NA	NA	20.9112	35	hypomethylation	0.00441012	0.00593792
179621	chrLG1	5675001	5675500	58	intergenic	NA	NA	40.2734	58	hypomethylation	0.0026454	0.00371908
179622	chrLG1	5675501	5676000	57	intergenic	NA	NA	39.4989	57	hypomethylation	0.00245208	0.00347652
179623	chrLG1	5684001	5684500	16	intergenic	NA	NA	0	16	hypomethylation	1.21e-07	5.46e-07
179624	chrLG1	5684501	5685000	30	intergenic	NA	NA	9.29386	30	hypomethylation	8.94e-06	2.34e-05
179625	chrLG1	5686501	5687000	37	intergenic	NA	NA	83.6447	37	hypermethylation	0.000147749	0.000280097
179626	chrLG1	5689501	5690000	58	intergenic	NA	NA	36.401	58	hypomethylation	0.000449285	0.000763351
179627	chrLG1	5690001	5690500	23	intergenic	NA	NA	8.51937	23	hypomethylation	0.000834919	0.00132536
179628	chrLG1	5690501	5691000	9	intergenic	NA	NA	0	9	hypomethylation	0.000245094	0.000439049
179629	chrLG1	5691001	5691500	15	intergenic	NA	NA	3.87244	15	hypomethylation	0.00091941	0.00144634
179630	chrLG1	5694001	5694500	8	intergenic	NA	NA	37.9499	8	hypermethylation	7.9e-06	2.09e-05
179631	chrLG1	5698501	5699000	11	intergenic	NA	NA	2.32347	11	hypomethylation	0.00444281	0.00597444
179632	chrLG1	5700501	5701000	55	intergenic	NA	NA	43.3713	55	hypomethylation	0.0206854	0.0244146
179633	chrLG1	5701001	5701500	41	intergenic	NA	NA	26.3326	41	hypomethylation	0.00518158	0.00688697
179634	chrLG1	5703501	5704000	26	intergenic	NA	NA	15.4898	26	hypomethylation	0.0120502	0.0148478
179635	chrLG1	5704001	5704500	33	intergenic	NA	NA	13.1663	33	hypomethylation	5.22e-05	0.000111472
179636	chrLG1	5707001	5707500	8	intergenic	NA	NA	0.774488	8	hypomethylation	0.0034275	0.0047191
179637	chrLG1	5718501	5719000	10	intergenic	NA	NA	1.54898	10	hypomethylation	0.00419502	0.00567797
179638	chrLG1	5731501	5732000	28	intergenic	NA	NA	15.4898	28	hypomethylation	0.00450375	0.00605219
179639	chrLG1	5734001	5734500	44	intergenic	NA	NA	105.33	44	hypermethylation	3.52e-06	1.04e-05
179640	chrLG1	5735001	5735500	34	intergenic	NA	NA	21.6857	34	hypomethylation	0.0118328	0.0146189
179641	chrLG1	5754001	5754500	42	intergenic	NA	NA	31.754	42	hypomethylation	0.0301015	0.0345186
179642	chrLG1	5764001	5764500	48	intergenic	NA	NA	106.105	48	hypermethylation	3.84e-05	8.47e-05
179643	chrLG1	5768501	5769000	56	intergenic	NA	NA	30.205	56	hypomethylation	5.54e-05	0.000117834
179644	chrLG1	5770501	5771000	23	intergenic	NA	NA	7.74488	23	hypomethylation	0.000393673	0.000675331
179645	chrLG1	5771001	5771500	31	intergenic	NA	NA	19.3622	31	hypomethylation	0.0116704	0.0144539
179646	chrLG1	5781001	5781500	12	intergenic	NA	NA	2.32347	12	hypomethylation	0.00258886	0.00365068
179647	chrLG1	5781501	5782000	20	intergenic	NA	NA	3.87244	20	hypomethylation	2.27e-05	5.31e-05
179648	chrLG1	5782001	5782500	28	intergenic	NA	NA	6.19591	28	hypomethylation	1.2e-06	4.02e-06
179649	chrLG1	5783001	5783500	39	intergenic	NA	NA	23.2347	39	hypomethylation	0.00186615	0.00273474
179650	chrLG1	5783501	5784000	45	intergenic	NA	NA	30.9795	45	hypomethylation	0.00858966	0.0109154
179651	chrLG1	5786501	5787000	45	intergenic	NA	NA	26.3326	45	hypomethylation	0.000899674	0.00141874
179652	chrLG1	5787001	5787500	31	intergenic	NA	NA	13.1663	31	hypomethylation	0.000180313	0.000336716
179653	chrLG1	5789501	5790000	23	intergenic	NA	NA	4.64693	23	hypomethylation	8.53e-06	2.24e-05
179654	chrLG1	5790001	5790500	23	intergenic	NA	NA	4.64693	23	hypomethylation	8.53e-06	2.24e-05
179655	chrLG1	5794501	5795000	17	intergenic	NA	NA	6.9704	17	hypomethylation	0.00603095	0.00791811
179656	chrLG1	5798001	5798500	14	intergenic	NA	NA	61.1846	14	hypermethylation	1.18e-08	7.5e-08
179657	chrLG1	5801501	5802000	38	intergenic	NA	NA	27.1071	38	hypomethylation	0.0208711	0.0246117
179658	chrLG1	5806501	5807000	35	intergenic	NA	NA	23.2347	35	hypomethylation	0.0141924	0.0172385
179659	chrLG1	5823501	5824000	11	intergenic	NA	NA	3.09795	11	hypomethylation	0.0118586	0.0146225
179660	chrLG1	5824001	5824500	11	intergenic	NA	NA	1.54898	11	hypomethylation	0.00131833	0.00198961
179661	chrLG1	5825501	5826000	24	intergenic	NA	NA	3.09795	24	hypomethylation	1.9e-07	8.13e-07
179662	chrLG1	5826001	5826500	42	intergenic	NA	NA	13.9408	42	hypomethylation	2.39e-07	9.93e-07
179663	chrLG1	5841001	5841500	19	intergenic	NA	NA	3.87244	19	hypomethylation	3.91e-05	8.6e-05
179664	chrLG1	5846001	5846500	80	intergenic	NA	NA	67.3805	80	hypomethylation	0.0173612	0.0207518
179665	chrLG1	5857001	5857500	26	intergenic	NA	NA	69.704	26	hypermethylation	2.82e-05	6.46e-05
179666	chrLG1	5857501	5858000	28	intergenic	NA	NA	78.2233	28	hypermethylation	4.48e-06	1.28e-05
179667	chrLG1	5861501	5862000	33	intergenic	NA	NA	82.0958	33	hypermethylation	2.36e-05	5.5e-05
179668	chrLG1	5863501	5864000	25	intergenic	NA	NA	64.2825	25	hypermethylation	6.61e-05	0.000137072
179669	chrLG1	5865501	5866000	112	intergenic	NA	NA	237.768	112	hypermethylation	2.15e-09	1.74e-08
179670	chrLG1	5866001	5866500	107	intergenic	NA	NA	244.738	107	hypermethylation	1.82e-11	2.8e-10
179671	chrLG1	5866501	5867000	50	intergenic	NA	NA	109.977	50	hypermethylation	2.09e-05	4.94e-05
179672	chrLG1	5872001	5872500	29	intergenic	NA	NA	12.3918	29	hypomethylation	0.000312981	0.000548789
179673	chrLG1	5878501	5879000	61	intergenic	NA	NA	130.889	61	hypermethylation	6.49e-06	1.77e-05
179674	chrLG1	5879001	5879500	54	intergenic	NA	NA	120.046	54	hypermethylation	5.71e-06	1.58e-05
179675	chrLG1	5880001	5880500	77	intergenic	NA	NA	63.508	77	hypomethylation	0.0121908	0.0150152
179676	chrLG1	5880501	5881000	32	intergenic	NA	NA	21.6857	32	hypomethylation	0.026795	0.0309944
179677	chrLG1	5882001	5882500	18	intergenic	NA	NA	7.74488	18	hypomethylation	0.00768692	0.00985582
179678	chrLG1	5882501	5883000	27	intergenic	NA	NA	15.4898	27	hypomethylation	0.00873873	0.0110895
179679	chrLG1	5883501	5884000	88	intergenic	NA	NA	76.6743	88	hypomethylation	0.0209671	0.0247227
179680	chrLG1	5884001	5884500	35	intergenic	NA	NA	13.1663	35	hypomethylation	1.45e-05	3.61e-05
179681	chrLG1	5904501	5905000	43	intergenic	NA	NA	27.8816	43	hypomethylation	0.00474189	0.00632744
179682	chrLG1	5905001	5905500	32	intergenic	NA	NA	14.7153	32	hypomethylation	0.00043108	0.000733942
179683	chrLG1	5905501	5906000	21	intergenic	NA	NA	8.51937	21	hypomethylation	0.002916	0.0040756
179684	chrLG1	5911501	5912000	24	intergenic	NA	NA	65.057	24	hypermethylation	2.91e-05	6.64e-05
179685	chrLG1	5915501	5916000	49	intergenic	NA	NA	36.401	49	hypomethylation	0.0128637	0.0157705
179686	chrLG1	5918001	5918500	13	intergenic	NA	NA	1.54898	13	hypomethylation	0.000222778	0.000407509
179687	chrLG1	5918501	5919000	21	intergenic	NA	NA	3.87244	21	hypomethylation	1.31e-05	3.29e-05
179688	chrLG1	5919001	5919500	15	intergenic	NA	NA	6.19591	15	hypomethylation	0.0107331	0.0133865
179689	chrLG1	5931001	5931500	17	intergenic	NA	NA	6.9704	17	hypomethylation	0.00603095	0.00791811
179690	chrLG1	5939001	5939500	12	intergenic	NA	NA	3.09795	12	hypomethylation	0.00722652	0.0093324
179691	chrLG1	5950501	5951000	19	intergenic	NA	NA	54.9887	19	hypermethylation	6.84e-05	0.000140964
179692	chrLG1	5958501	5959000	7	intergenic	NA	NA	0	7	hypomethylation	0.00195752	0.00282483
179693	chrLG1	5966001	5966500	12	intergenic	NA	NA	3.09795	12	hypomethylation	0.00722652	0.0093324
179694	chrLG1	5966501	5967000	40	intergenic	NA	NA	18.5877	40	hypomethylation	6.18e-05	0.000128832
179695	chrLG1	5967001	5967500	39	intergenic	NA	NA	25.5581	39	hypomethylation	0.00622087	0.0081571
179696	chrLG1	5972501	5973000	8	intergenic	NA	NA	0	8	hypomethylation	0.000489894	0.000815453
179697	chrLG1	5975501	5976000	23	intergenic	NA	NA	9.29386	23	hypomethylation	0.000834919	0.00132536
179698	chrLG1	5980001	5980500	9	intergenic	NA	NA	0	9	hypomethylation	0.000245094	0.000439049
179699	chrLG1	5985001	5985500	33	intergenic	NA	NA	20.1367	33	hypomethylation	0.00718924	0.00930415
179700	chrLG1	5986501	5987000	15	intergenic	NA	NA	3.09795	15	hypomethylation	0.000313464	0.000548789
179701	chrLG1	5987001	5987500	20	intergenic	NA	NA	4.64693	20	hypomethylation	7.06e-05	0.000144546
179702	chrLG1	5989001	5989500	9	intergenic	NA	NA	0.774488	9	hypomethylation	0.00183717	0.00269533
179703	chrLG1	5989501	5990000	41	intergenic	NA	NA	22.4602	41	hypomethylation	0.000627239	0.00102012
179704	chrLG1	5990001	5990500	32	intergenic	NA	NA	17.0387	32	hypomethylation	0.0022238	0.0031838
179705	chrLG1	5996501	5997000	42	intergenic	NA	NA	100.683	42	hypermethylation	4.42e-06	1.26e-05
179706	chrLG1	5997001	5997500	71	intergenic	NA	NA	160.319	71	hypermethylation	1.16e-07	5.32e-07
179707	chrLG1	5999501	6000000	20	intergenic	NA	NA	5.42142	20	hypomethylation	0.00019356	0.000358275
179708	chrLG1	6001501	6002000	22	intergenic	NA	NA	6.9704	22	hypomethylation	0.000275406	0.000488991
179709	chrLG1	6004501	6005000	22	intergenic	NA	NA	6.9704	22	hypomethylation	0.000275406	0.000488991
179710	chrLG1	6005001	6005500	34	intergenic	NA	NA	12.3918	34	hypomethylation	1.62e-05	3.92e-05
179711	chrLG1	6011001	6011500	10	intergenic	NA	NA	0	10	hypomethylation	0.000122627	0.000235795
179712	chrLG1	6016501	6017000	25	intergenic	NA	NA	14.7153	25	hypomethylation	0.0145873	0.0176937
179713	chrLG1	6032501	6033000	20	intergenic	NA	NA	0	20	hypomethylation	1.9e-09	1.58e-08
179714	chrLG1	6033001	6033500	22	intergenic	NA	NA	6.19591	22	hypomethylation	0.000113952	0.000224244
179715	chrLG1	6033501	6034000	15	intergenic	NA	NA	48.7928	15	hypermethylation	4.23e-05	9.2e-05
179716	chrLG1	6039501	6040000	16	intergenic	NA	NA	0	16	hypomethylation	1.21e-07	5.46e-07
179717	chrLG1	6040001	6040500	8	intergenic	NA	NA	0	8	hypomethylation	0.000489894	0.000815453
179718	chrLG1	6041501	6042000	22	intergenic	NA	NA	11.6173	22	hypomethylation	0.00801499	0.0102291
179719	chrLG1	6049501	6050000	8	intergenic	NA	NA	0	8	hypomethylation	0.000489894	0.000815453
179720	chrLG1	6063001	6063500	14	intergenic	NA	NA	4.64693	14	hypomethylation	0.00939996	0.0118603
179721	chrLG1	6068501	6069000	22	intergenic	NA	NA	10.8428	22	hypomethylation	0.00457933	0.00613943
179722	chrLG1	6069001	6069500	11	intergenic	NA	NA	0	11	hypomethylation	3.07e-05	6.89e-05
179723	chrLG1	6074501	6075000	47	intergenic	NA	NA	25.5581	47	hypomethylation	0.000221286	0.000405837
179725	chrLG1	6082001	6082500	57	intergenic	NA	NA	46.4693	57	hypomethylation	0.0299102	0.0343079
179726	chrLG1	6093001	6093500	8	intergenic	NA	NA	0	8	hypomethylation	0.000489894	0.000815453
179727	chrLG1	6093501	6094000	15	intergenic	NA	NA	0	15	hypomethylation	4.82e-07	1.82e-06
179728	chrLG1	6094501	6095000	9	intergenic	NA	NA	0	9	hypomethylation	0.000245094	0.000439049
179729	chrLG1	6098501	6099000	51	intergenic	NA	NA	39.4989	51	hypomethylation	0.0200601	0.0237564
179730	chrLG1	6105001	6105500	32	intergenic	NA	NA	21.6857	32	hypomethylation	0.026795	0.0309944
179731	chrLG1	6105501	6106000	15	intergenic	NA	NA	4.64693	15	hypomethylation	0.00233202	0.0033168
179732	chrLG1	6107501	6108000	30	intergenic	NA	NA	14.7153	30	hypomethylation	0.00132118	0.00199115
179733	chrLG1	6110001	6110500	15	intergenic	NA	NA	0.774488	15	hypomethylation	5.78e-06	1.59e-05
179734	chrLG1	6110501	6111000	9	intergenic	NA	NA	0	9	hypomethylation	0.000245094	0.000439049
179735	chrLG1	6111001	6111500	9	intergenic	NA	NA	0.774488	9	hypomethylation	0.00183717	0.00269533
179736	chrLG1	6122501	6123000	21	intergenic	NA	NA	9.29386	21	hypomethylation	0.00545034	0.00720365
179737	chrLG1	6147501	6148000	10	intergenic	NA	NA	0	10	hypomethylation	0.000122627	0.000235795
179738	chrLG1	6154501	6155000	18	intergenic	NA	NA	8.51937	18	hypomethylation	0.0139417	0.0169557
179739	chrLG1	6158501	6159000	17	intergenic	NA	NA	48.0183	17	hypermethylation	0.000326333	0.000568932
179740	chrLG1	6166501	6167000	8	intergenic	NA	NA	0	8	hypomethylation	0.000489894	0.000815453
179741	chrLG1	6167001	6167500	11	intergenic	NA	NA	2.32347	11	hypomethylation	0.00444281	0.00597444
179742	chrLG1	6170001	6170500	55	intergenic	NA	NA	139.408	55	hypermethylation	1.28e-08	8.06e-08
179743	chrLG1	6170501	6171000	73	intergenic	NA	NA	147.927	73	hypermethylation	1.36e-05	3.4e-05
179744	chrLG1	6175501	6176000	18	intergenic	NA	NA	6.9704	18	hypomethylation	0.00396468	0.00539309
179745	chrLG1	6176001	6176500	26	intergenic	NA	NA	12.3918	26	hypomethylation	0.0015179	0.00226119
179746	chrLG1	6177501	6178000	52	intergenic	NA	NA	39.4989	52	hypomethylation	0.0161479	0.0194774
179747	chrLG1	6184001	6184500	8	intergenic	NA	NA	0	8	hypomethylation	0.000489894	0.000815453
179748	chrLG1	6197501	6198000	10	intergenic	NA	NA	34.0775	10	hypermethylation	0.000312981	0.000548789
179749	chrLG1	6212001	6212500	22	intergenic	NA	NA	9.29386	22	hypomethylation	0.0012752	0.0019326
179750	chrLG1	6218501	6219000	12	intergenic	NA	NA	0	12	hypomethylation	1.54e-05	3.75e-05
179751	chrLG1	6219001	6219500	17	intergenic	NA	NA	0	17	hypomethylation	3.03e-08	1.67e-07
179752	chrLG1	6223001	6223500	21	intergenic	NA	NA	8.51937	21	hypomethylation	0.002916	0.0040756
179753	chrLG1	6225501	6226000	42	intergenic	NA	NA	23.2347	42	hypomethylation	0.000524138	0.000866646
179754	chrLG1	6228501	6229000	18	intergenic	NA	NA	0	18	hypomethylation	1.52e-08	9.23e-08
179755	chrLG1	6229001	6229500	30	intergenic	NA	NA	11.6173	30	hypomethylation	0.000102761	0.000204199
179756	chrLG1	6233501	6234000	9	intergenic	NA	NA	0	9	hypomethylation	0.000245094	0.000439049
179757	chrLG1	6245501	6246000	24	intergenic	NA	NA	13.1663	24	hypomethylation	0.00786634	0.0100674
179758	chrLG1	6251501	6252000	16	intergenic	NA	NA	6.9704	16	hypomethylation	0.0136065	0.0165865
179759	chrLG1	6252001	6252500	35	intergenic	NA	NA	20.1367	35	hypomethylation	0.00285125	0.00398971
179760	chrLG1	6259501	6260000	8	intergenic	NA	NA	0	8	hypomethylation	0.000489894	0.000815453
179761	chrLG1	6267001	6267500	35	intergenic	NA	NA	21.6857	35	hypomethylation	0.0066589	0.00866683
179762	chrLG1	6271501	6272000	19	intergenic	NA	NA	4.64693	19	hypomethylation	0.000118356	0.000231064
179763	chrLG1	6276001	6276500	54	intergenic	NA	NA	116.948	54	hypermethylation	1.64e-05	3.97e-05
179764	chrLG1	6276501	6277000	74	intergenic	NA	NA	172.711	74	hypermethylation	6.59e-09	4.57e-08
179765	chrLG1	6277001	6277500	56	intergenic	NA	NA	120.046	56	hypermethylation	1.65e-05	3.98e-05
179766	chrLG1	6282501	6283000	14	intergenic	NA	NA	47.2438	14	hypermethylation	2.62e-05	6.04e-05
179767	chrLG1	6291501	6292000	40	intergenic	NA	NA	92.1641	40	hypermethylation	3.17e-05	7.11e-05
179768	chrLG1	6298001	6298500	37	intergenic	NA	NA	96.0366	37	hypermethylation	1.28e-06	4.28e-06
179769	chrLG1	6298501	6299000	55	intergenic	NA	NA	154.898	55	hypermethylation	2.03e-11	3.08e-10
179770	chrLG1	6304501	6305000	44	intergenic	NA	NA	19.3622	44	hypomethylation	1.14e-05	2.9e-05
179771	chrLG1	6305001	6305500	26	intergenic	NA	NA	5.42142	26	hypomethylation	1.88e-06	6e-06
179772	chrLG1	6308501	6309000	22	intergenic	NA	NA	71.2529	22	hypermethylation	2.98e-07	1.2e-06
179773	chrLG1	6316501	6317000	43	intergenic	NA	NA	26.3326	43	hypomethylation	0.00220485	0.00316181
179774	chrLG1	6321501	6322000	40	intergenic	NA	NA	92.1641	40	hypermethylation	3.17e-05	7.11e-05
179775	chrLG1	6326501	6327000	45	intergenic	NA	NA	28.6561	45	hypomethylation	0.00300207	0.00418342
179776	chrLG1	6329501	6330000	71	intergenic	NA	NA	59.6356	71	hypomethylation	0.021168	0.0249511
179777	chrLG1	6335501	6336000	19	intergenic	NA	NA	6.19591	19	hypomethylation	0.000761073	0.00121878
179778	chrLG1	6336001	6336500	17	intergenic	NA	NA	6.9704	17	hypomethylation	0.00603095	0.00791811
179779	chrLG1	6337501	6338000	8	intergenic	NA	NA	0	8	hypomethylation	0.000489894	0.000815453
179780	chrLG1	6342001	6342500	7	intergenic	NA	NA	0	7	hypomethylation	0.00195752	0.00282483
179781	chrLG1	6342501	6343000	12	intergenic	NA	NA	0	12	hypomethylation	1.54e-05	3.75e-05
179782	chrLG1	6348001	6348500	9	intergenic	NA	NA	1.54898	9	hypomethylation	0.0074061	0.00953079
179783	chrLG1	6351001	6351500	8	intergenic	NA	NA	0	8	hypomethylation	0.000489894	0.000815453
179784	chrLG1	6373001	6373500	30	intergenic	NA	NA	17.8132	30	hypomethylation	0.00932491	0.0117825
179785	chrLG1	6387001	6387500	30	intergenic	NA	NA	7.74488	30	hypomethylation	1.26e-06	4.21e-06
[truncated: 117,961 more rows]
