# Supplementary material for: Global DNA Methylation Changes in Nile Tilapia Gonads during High Temperature-Induced Masculinization
Source: PLoS One. 2016 Aug 3;11(8):e0158483. doi: 10.1371/journal.pone.0158483 (PMC4972363; doi:10.1371/journal.pone.0158483)
Supplement: S6 Table — (XLSX) [file pone.0158483.s009.xlsx]

## Sheet: Sheet1
S6 Table. Over-represented functional gene categories for DMRs.
Group	Pathway ID	Pathway_name	P values	Number of involved genes	GenBank No. list
CF/CM	4020	Calcium signaling pathway	0	6	NM_001279595;NM_001279656;NM_001279665;NM_001279504;NM_001279657;NM_001279660
	140	Steroid hormone biosynthesis	0	7	NM_001279757;NM_001279489;NM_001279586;NM_001279576;NM_001279575;NM_001279590;NM_001279536
	4810	Regulation of actin cytoskeleton	0	6	NM_001279656;NM_001279665;NM_001279618;NM_001279504;NM_001279657;NM_001279660
	4630	Jak-STAT signaling pathway	0	5	NM_001279601;NM_001279622;NM_001279786;NM_001279548;NM_001279455
	4080	Neuroactive ligand-receptor interaction	0	18	NM_001279777;NM_001279760;NM_001279601;NM_001279622;NM_001279595;NM_001279656;NM_001279665;NM_001279621;NM_001279779;NM_001279478;NM_001279786;NM_001279703;NM_001279550;NM_001279548;NM_001279455;NM_001279504;NM_001279657;NM_001279660
	4510	Focal adhesion	0	7	NM_001279503;NM_001279737;NM_001282897;NM_001279444;NM_001279643;NM_001282889;NM_001279735
	5200	Pathways in cancer	0	8	NM_001279450;NM_001279503;NM_001279618;NM_001289636;NM_001279727;NM_001282894;NM_001279643;NM_001279613
	4512	ECM-receptor interaction	0	5	NM_001279737;NM_001282897;NM_001279444;NM_001282889;NM_001279735
	4060	Cytokine-cytokine receptor interaction	0	6	NM_001279601;NM_001279622;NM_001279786;NM_001279548;NM_001279455;NM_001279533
	1040	Biosynthesis of unsaturated fatty acids	1.36679e-26	4	NM_001279798;NM_001279460;NM_001290199;NM_001279623
	5014	Amyotrophic lateral sclerosis	4.23383e-16	3	NM_001279478;NM_001279550;NM_001282894
	3010	Ribosome	3.67959e-14	3	NM_001279463;NM_001279655;NM_001279661
	4650	Natural killer cell mediated cytotoxicity	1.69213e-09	2	NM_001279442;NM_001282894
	592	alpha-Linolenic acid metabolism	1.69213e-09	2	NM_001290199;NM_001279623
	4720	Long-term potentiation	1.69213e-09	2	NM_001279478;NM_001279550
	980	Metabolism of xenobiotics by cytochrome P450	0.0153136	4	NM_001279634;NM_001279489;NM_001279576;NM_001279575
	4960	Aldosterone-regulated sodium reabsorption	0.0214667	3	NM_001279757;NM_001279503;NM_001279643
	4115	p53 signaling pathway	0.0214667	3	NM_001279503;NM_001282894;NM_001279643
	4350	TGF-beta signaling pathway	0.0487069	3	NM_001279607;NM_001279737;NM_001279735
TF/IM	1040	Biosynthesis of unsaturated fatty acids	0.0410018	4	NM_001279798;NM_001279460;NM_001290199;NM_001279623
	4080	Neuroactive ligand-receptor interaction	0.0494032	16	NM_001279777;NM_001279760;NM_001279601;NM_001279622;NM_001279595;NM_001279656;NM_001279665;NM_001279621;NM_001279779;NM_001279478;NM_001279786;NM_001279703;NM_001279550;NM_001279548;NM_001279455;NM_001279504
TF/CF	1040	Biosynthesis of unsaturated fatty acids	0.00070265	4	NM_001279798;NM_001279460;NM_001290199;NM_001279623
	4512	ECM-receptor interaction	0.00148662	5	NM_001279737;NM_001282897;NM_001279444;NM_001282889;NM_001279735
	4510	Focal adhesion	0.00264418	7	NM_001279503;NM_001279737;NM_001282897;NM_001279444;NM_001279643;NM_001282889;NM_001279735
	5014	Amyotrophic lateral sclerosis	0.00469988	3	NM_001279478;NM_001279550;NM_001282894
	4080	Neuroactive ligand-receptor interaction	0.00940872	16	NM_001279777;NM_001279760;NM_001279601;NM_001279622;NM_001279595;NM_001279656;NM_001279665;NM_001279621;NM_001279779;NM_001279478;NM_001279786;NM_001279703;NM_001279550;NM_001279548;NM_001279455;NM_001279504
	4650	Natural killer cell mediated cytotoxicity	0.0296281	2	NM_001279442;NM_001282894
	592	alpha-Linolenic acid metabolism	0.0296281	2	NM_001290199;NM_001279623
	4720	Long-term potentiation	0.0296281	2	NM_001279478;NM_001279550
	3010	Ribosome	0.0410412	3	NM_001279463;NM_001279655;NM_001279661
IM/CM	4080	Neuroactive ligand-receptor interaction	0	18	NM_001279777;NM_001279760;NM_001279601;NM_001279622;NM_001279595;NM_001279656;NM_001279665;NM_001279621;NM_001279779;NM_001279478;NM_001279786;NM_001279703;NM_001279550;NM_001279548;NM_001279455;NM_001279504;NM_001279657;NM_001279660
	4510	Focal adhesion	0	7	NM_001279503;NM_001279737;NM_001282897;NM_001279444;NM_001279643;NM_001282889;NM_001279735
	5200	Pathways in cancer	0	8	NM_001279450;NM_001279503;NM_001279618;NM_001289636;NM_001279727;NM_001282894;NM_001279643;NM_001279613
	4512	ECM-receptor interaction	4.20672e-19	5	NM_001279737;NM_001282897;NM_001279444;NM_001282889;NM_001279735
	1040	Biosynthesis of unsaturated fatty acids	5.31477e-15	4	NM_001279798;NM_001279460;NM_001290199;NM_001279623
	5014	Amyotrophic lateral sclerosis	2.60624e-10	3	NM_001279478;NM_001279550;NM_001282894
	3010	Ribosome	1.06089e-08	3	NM_001279463;NM_001279655;NM_001279661
	4650	Natural killer cell mediated cytotoxicity	1.47767e-06	2	NM_001279442;NM_001282894
	592	alpha-Linolenic acid metabolism	1.47767e-06	2	NM_001290199;NM_001279623
	4720	Long-term potentiation	1.47767e-06	2	NM_001279478;NM_001279550
	4020	Calcium signaling pathway	1.55299e-06	6	NM_001279595;NM_001279656;NM_001279665;NM_001279504;NM_001279657;NM_001279660
IM/CF	4080	Neuroactive ligand-receptor interaction	0	16	NM_001279777;NM_001279760;NM_001279601;NM_001279622;NM_001279595;NM_001279656;NM_001279665;NM_001279621;NM_001279779;NM_001279478;NM_001279786;NM_001279703;NM_001279550;NM_001279548;NM_001279455;NM_001279504
	4512	ECM-receptor interaction	1.18277e-06	5	NM_001279737;NM_001282897;NM_001279444;NM_001282889;NM_001279735
	1040	Biosynthesis of unsaturated fatty acids	1.94041e-06	4	NM_001279798;NM_001279460;NM_001290199;NM_001279623
	4510	Focal adhesion	1.4486e-05	7	NM_001279503;NM_001279737;NM_001282897;NM_001279444;NM_001279643;NM_001282889;NM_001279735
	5014	Amyotrophic lateral sclerosis	7.16593e-05	3	NM_001279478;NM_001279550;NM_001282894
	3010	Ribosome	0.00108112	3	NM_001279463;NM_001279655;NM_001279661
	4650	Natural killer cell mediated cytotoxicity	0.00209798	2	NM_001279442;NM_001282894
	592	alpha-Linolenic acid metabolism	0.00209798	2	NM_001290199;NM_001279623
	4720	Long-term potentiation	0.00209798	2	NM_001279478;NM_001279550
